# Supplementary material for: Phylogeny, Ecology, and Gene Families Covariation Shaped the Olfactory Subgenome of Rodents
Source: Genome Biol Evol. 2023 Nov 16;15(11):evad197. doi: 10.1093/gbe/evad197 (PMC10653590; doi:10.1093/gbe/evad197)
Supplement: evad197_Supplementary_Data [file evad197_supplementary_data.zip]

Archive with 7 entries (7 files):
- S4_Rodents_OlfactoryReceptors.fasta
- S5_TukeysHSD.csv
- S6_Model_results.csv
- SUPPLEMENTARY TABLE AND FIGURE CAPTIONS.docx
- S1_DATASET_Courcelle.csv
- S2_RodentOR_gene_tree.png
- S3_Pipeline.pdf
