# Supplementary material for: Phylogeny, Ecology, and Gene Families Covariation Shaped the Olfactory Subgenome of Rodents
Source: Genome Biol Evol. 2023 Nov 16;15(11):evad197. doi: 10.1093/gbe/evad197 (PMC10653590; doi:10.1093/gbe/evad197)
Supplement: evad197_Supplementary_Data [file evad197_supplementary_data.zip › S4_Rodents_OlfactoryReceptors.fasta]

>AcoCah_genomic_PVKX01003692.1_Seq_102|OR6
ATGGCAATAATTAAAGTGCTGCCTTTTGATTTATGGAGGAGAAATATAAGGCTTCAATATAGATTGGTAATCCCTCTAACTTGGTTCTTCAACTTTCCTTGTCATCTTCAGCATCTCCCAGATCGACACAACTTCTCAAGCCTGACTGAGTTTGTGCTCCTGGGCTTCCCCAGTGTGGGGCATGTCAGGGGCTGGTTTTTTGTCTTGCTTCTGTTGGCATACCTGTTTACCATTGGTGGTAATATGCTCATCTTCCTAGTCATCCGACTGGATGCAGCCCTCCACAAACCCATGTACCACTTTGTCAGTGTTCTCTCTTTCTTGGAGCTGTGGTATACAGCAACCACCATCCCTAAGATGCTAACTAACCTTCTGAGTGAGAGGAAGACCATTTCTTTTGCAGGATGCCTCCTTCAGACGTATTTCTTCCACTCCTTAGGGGCCTCTGAATGCTACCTTCTTACGGCCATGGCCTATGACCGATACCTGGCCATCTGCCGGCCCCTCCACTACCCTTCAATAATGACCACAGCACTCTGTGCAAAGATGGCTGCTGGCTGCTGGACATGTGGTTTCCTGTGTCCTATTTCTGAGGTCATCCTGGTCTCTCAGCTCCCCTTCTGTAACTATAATGAAATCCCACACATCTTCTGTGATTTTCCACCTCTTTTGAGCCTGGCCTGCAAAGACACATCCACTAATGTTCTGGTGGACTTTGCCGTCAATGCCTTCATCATCCTCATCACTTTCCTCTTTATCATGGCTTCTTATGGGAGAATTATTGGTGCTGTGCTGAAGATAAAAACAGCAGCAGGAAGAAGAAAGGCCTTCTCCACATGCGCCTCACATCTCATTGTGGTCCTCATCTTTTTCGGAAGCATCATCTTCATGTATGTCCGACTAAAGAAGAGCTATTCACTGACTCTTGACCGGACTCTAGCTGTAGTGTACTCTGTATTAACACCTTTGGCCAATCCCATTATCTATAGTCTTCGAAACAAGGAACTCATTCAAGCCATCAAGAGGACCTTCTTCAAGAAGGGGGAGAAAGCTAGCCCAACTCACCATTGA
>AcoCah_genomic_PVKX01007748.1_Seq_237|OR10
ATGATCCTCCTACCCCACACGCCCACCCTGAGCCTAGCCAAGCCTCACTGCCCTGCCCTGCCTTGTCCCAGTAACCCTATCTCCTCTCAGGCTCCTGAGAAGCAGTGGGGCAACGGAACCTGCCTGGTTACAGAGTTCGTGCTGGTGGGATTCTCCAACCTGCCAGACTTGAGGACCACTCTCTTCACCTTGTTCCTCCTCACCTACCTGGTCACGCTCAGCGGCAACGCCACCATCATCACCATCATCCAGGTGGATCGCACCCTCCACACACCCATGTACCGCTTCCTAGCCGTGCTCTCTCTCTCTGAGACCTGCTACACACTGGTCACCATCCCCAATATGCTAGCTCATCTGCTGATGGAGAGCCAGGTCATCTCCATTGCCGGCTGTCGGGCCCAGATGTTCTTCTTCCTAGGCTTGGGTTGCAGCCACTGTTTCCTCCTTACACTGATGGGTTACGACAGGTACGTGGCCATCTGCCATCCTTTGCGCTACTCTGTGATCATGAGACCCACCGTTTGCCTGTGTCTTGGAGCCTTGGTTTTCTGCTCCGGTTTCTCGGTGGCCTTGGCCGAGACCTGCATGATCTTCTCCTCGCCCTTCTGCGGCGCAGGCCACGTGGAGCACTTCTTCTGTGACATCGCGCCAGTGCTGAAGCTCAGCTGTGCAGAGAGCTCGCGCAAGGCTCTCGCCATCTTCTTCCTGAGCATCCTCGTGGTGCTGGTCTCCTTCCTCCTCATCCTCCTCTCCTACGCCTTCATCGTGGCGGCCATCGTGAGGATCCCTTCTGCGGCGGGCAGGCACAAAGCCTTCTCCACCTGCGCGGCTCACCTCACGGTGGTCATAGTGCATTTTGGCTGCGCCTCCATCATCTACCTGCGGCCAGACTCTGGGGCAAACCCCTCCCAGGACCGCTTGGTGGCAGTGTTCTACACAGTGGTCACGCCTCTGCTGAACCCTGTGGTGTACACCCTGAGGAACAAGGAGGTGAGGGTAGCCCTGAGGAAAAATCTGGCGCAGGGCTGCGGAGTATTAAAGTAA
>AcoCah_genomic_PVKX01000214.1_Seq_769|OR5
ATGACAAGCAGATCTGTGTTGGGAGGTGGGAACCACACCTCTGTGGCCATGTTTGTTCTCCTGGGACTCTTGGACCAAGCCGAACTGCAGCTCATCCTTTTTCCTGTCTTCCTAGGGACTCTGATTTGGAACCTGGGCCTTATCATCCTCATCAGGATGGACTCTCACCTGCACACACCCATGTACTTTTTTCTCACTTTCTTGTCATTTATAGATATCTGCTATTCTTCTTCTGTCAGCCCAAGGATGCTTTCAGACTTCTTAAAAACTAAGAAAACTATTTCCTTCATTGCCTGTGTGACTCAGTATTTTGCTTTGGCCTGGATGGATCTGTCTGAGTGCTACTTGCTGGCTGCCAGGGCCTATGACAGGTATGTGGCCATTAGTAGCCCTCTGCAGTACTCAGCCATAATGGCCCCCAGCCTTTGCTGGAGGATAGTTGCTGCTATCTATAGGAGTGGCTTCTTTAGTAGCTTTGTTCAAACAGTTGCTTGCTTTAATCTTGACTATTGTGGGCCAAATGTCATTCCTCATTTCTTCTGTGACATGCCTCAGATCATTTCCTTGTCTTGCTCAGATCCCTTCCTCAGCCAGCTGATTCTTTTCCTGGAAGCTGTTTTTGTTGGGTTTGGCTCTTTCCTTGTTACCCTCCTACCCTCTGTCTTCACTGTCGTTTCCATCCTGAAAACCGCCTCAGTCAAAGGCTGTGTCAAGCAAGGCCTTCAAACCCTGTGGCTCCCACCTGGTGACAGTGACACTCTTCTATGGCACAGTCCTCTCTGTGCACATGCACCACAGCTCTCAACACTCCAGGAAGCAGGACAAGGTGCTGTCTGTGGTCTATGTCATCCTCACTCCCGTGGTAAATCCTCTGATCTACAGTCTGAGGGACACAGAGATCAAGGGGGCCCTCACCAGAGTGATGAAGAAAGCAGCACATTTACCTCAGAAAGAGTAGCATCTGGGCAATGTGCCATCCCTAAGAGGAAGGCAGAAGTAAGAATGTGGAGAAGACCTTCTGTAGACTTTTCACATTAA
>AcoCah_genomic_PVKX01034859.1_Seq_398|OR4
ATGGCTTTTCCATTCTTGTCTAGTTCAAATTTCTTAGTCCAATTTAATTTTTCTTACACTAGGTCGCTTGATACCCTTGGCTTGAAGAAAAATGAAAACAACTCCGAGGTGTCACAATTTGTGCTTCTGGGCCTGTCCTCTTCCTGGGAGCTGCAGCTGTTTCTCTTCTTAACCTTTTTATTGGTTTATGTTGCCATTGTCCTTGGGAACCTCTTGATAGTGATGGTGGTGCGGGCTGATGCTCATCTGCTGCAGTCGCCCATGTACTATTTCCTAAGCCACCTGTCGTTTATTGACCTGTGCCTGAGCTGTGTTGCTGTACCCAAAATGCTAAGAGATTTCCTCCAGAAGGAGAAGACAATACCTTTCTCAGGATGCCTGGCCCAGATCTTCTTCCTCCACTTCCTGGGAGCCAGTGAGATGTTCCTGCTGACTGTTATGGCCTACGATAGGTACGTGGCCATCTGCAACCCTTTGCACTACCTGACAGTCATGAATAACCACCTGTGTCGTCAGTTGGCGCTTGGCTGCTGGTGTGGGGGGTTCATCCACTCTATCACACAGGTCATAATTGTCATCCAGCTGCCCTTTTGTGGTCCAAACGAACTGGACAACTTCTACTGTGACGTCCCTCAGGTCATCAAGTTGGCCTGCATGGACACATACTTGGTTGAGGTGCTGATGGTCTCTAACAGTGGCATACTGTCTCTTGTCTGCTTCCTGGTCCTGCTCTTCTCCTATGCCCTCATCTTGGTCACTCTGAGAAGTCACCTCCGACGGGGCCAGGGCAAGGCGCTGTCCACCTGTGCCTCTCACCTGACAGTGGTCAGCCTGATCTTTGTGCCCTGTGTATTCATCTACTTGAGGCCTTTCCGCACCTTCTCTATGGATAAAATAGTCTCTGTGTTCTACACAGTGATCACACCTATGCTGAACCCCCTTATCTACACACTCAGGAATGCAGATATGAAACAGGCTGTAGAGAAGCTGAGAAGGAAGCGAGTGACATCCCACTGCTGTGTTAAGGGGTGA
>AcoCah_genomic_PVKX01012361.1_Seq_1|OR55
ATGGGTGAGAATGGAAATGCCAGTGTCTTCAACTTTTCCTACACCAGCTTCCTCCTAGTGGGTTTCCCTGGGTTGCGGGAGTGGCGGCCCCTTCTGGTCCTGCCTCTTGCCTTCCTCTATGTGTCCATCCTTTCCGCCAATGCCTTAGTCATCCACACAGTGGTGGCCCAGAGGAGCCTGCACCAGCCCATGTACGTGCTCATCGCTCTGCTCCTGGCTGTCAATATCTGTGCTTCCACGGCTGTGATGCCTAAAATGCTAGAAGGCTTCGTGCACTATGCTAACCCCATCTCTCTACACGGCTGCCTGGCACAAATGTTCTTTATTTATTTTACTCTCCTTCTGGACTACAATCTCCTGCTGGCCATGGCCGTTGACCGCTATGTGGCCATTTGCCACCCACTCCGCTATACTGACCTGATGACCTCACACTTACTGGGCCTGATGGCCACTTTTGCCCTGACACGGAGCCTAGGGGTGGCAGTGCCCCTAGTGGTACTGACTGCAAAAGCTCGATTTTGCAGGACGTCCGTGATAAGGCACTTCACCTGTGAGTACATCGCACTGCTGAGCATAGCCTGTGGTGACCTGACTGTCAACAACCGGGTGGGGCTGGCTATGAGGCTGGTCACCGTGACCTTTGACCTGGCCTTACTGGGAACCTCCTACAGTCGTATCATCTACGCTGCCTTCCGGATCTCTTCTGGAGGAGCCCGAGCCAAGGCCTTGCACACTTGTGGCTCCCACTTGCTAGTCATCCTCACCATCTACCTTTCTGGTCTCTCTACTTCCATTGTCTTTCGAGTGGCCAAAACTGTGTCCCAGGATGTCCAGAACCTACTCAGTGCCATATACCTGCTGCTCCCGGGAGCCTTGAATCCTCTCATTTATGGGGTGAGAACTAAGGAGATTCGGCAGCACATAGAAAAAATGCTCTGTGGACTGCAGTCACCCCCAGACATCAGGGAGAAGTCACAGACTGTGAGAGGGGACAGGGAGTTACCAGGATAA
>AcoCah_genomic_PVKX01041622.1_Seq_39|OR51
ATGCCAGTCTCTAATTCCTCTGCCATAGAAGTCGCCACCTTCCTTCTGATTGGGATCCCAGGCCTGGAGCATGTTCATATTTGGCTCTCTATTCCAATTTTCCTCGTGTACTTTGTGGCCATCGTGGGGAACTGCACCATCCTCTTTCTCATAAAGACCAAGACCTCTCTGCATGAGCCTATGTACTATTTCCTTTCAATGCTGGCATTTTCTGACCTAGGACTATCCATTTCTTCCCTTCCAACCATGCTGAGGACATTCTTGCTCAACACCACAGAGATTTCCCTAGATGCCTGTTTTGCTCAAGAGTTTTTCATTCATGGGTTCTCAGCTATGGAGTCATCAGTGCTTTTCATCATGTCCGTCGATCGCTTTATAGCTGTCTACAATCCTTTGAGATACACCTCCATCCTTACGGGCAGCAGGGTCTTTAAAACTGGCCTAATATTTGCCGCATTGAGTGTTGCCGTTGTTCTACCATTTCCCTTTATACTAAAGAGATTGGAATTCTGTAAGCAAAGTCTCTTATCTCATTCCTACTGCCTTCACCAGGACGTCATGAAGGTAGCTTGTTCTGACAACAGGGTCAATGTGATCTATGGGTTTTTTGTGGCTGTTTTATCTTTGTTGTACTTGATCTGCATTTCTGTGTCCTACATCCTGATCTTTAAAATTGTCCTGGGCATCACTTCACACAAAGGTCGTCTCAAGTTCATTAACACTTGCGTCTCTCATATCTGCGCTGTGTTCATCTTCTACGTACCCATCATCACCTTGGCGGCTCTTCACCGTTTTGCTAAAAACATTTCTCCAGTTATTGGAGTCATAATAGCTGATATCTTCCTTCTGGCTCCACCACTAATGAATCCCATTGTATATTCTGTGAAGAGTCAGCAGATTAGAAATCTGATCCAAACAAAATTATGTGAGAAACATCGTTGGTGGGAAATTCCAGCTTCTATGAAAGCCTGGGTTACATCACTATATCTGAATACAGGTAGACATTGA
>AcoCah_genomic_PVKX01008181.1_Seq_124|OR52
ATGGAGCTGGACCCTGCACTGCTCGCCCTCAATGAGACACTTTCTGGGCCTGGGCCCTTTGTCCTGCTGGGTGTGCCAGGACTTGAGAGCCTGCATGCCTGGCTTTCTGTGCCCATGTGCCTACTGTATCTGGCATCGTTGGTAGGGAATACCCTTCTTCTGGGGCTGGTAGCAGTTGACAAAACCCTCCAGGCTCCCATGTACCAGCTTCTGGGGCTTCTAGCAGCTGCTGACCTGATTCTGGCCACATCCACGGTGCCTAAAGCTCTGGCTGTGCTCTGGGGCTTGTCGGATGAAATCTCCTTTGGGGGATGTTTAGCTCAGCTCTTTGTTGCTCATGTGGCCTTCATTGCTGAGTCCTCGGTGCTGCTGGCCATGGCGGTGGACCGCTATGTGGCCATTTGCCAGCCATTACGCTATGGGGCTTTGCTGAGCCAGCGTGTGGTAGGCATAGTGGCCGTAGCAGCCGTGACTCGTGGCGCCTGTGTCATGGCACCCCCCGTGGTCCTTCTCCAGAGACTCCCTTACTGTGGGCATCGGGCCTTGCCTCACACTTACTGTGAGCATATGGGCGTGGCTCGTCTAGCATGTGGTGACACGCGCCCCAATATCTGGTATGGACTGGCCACCACACTGCTCTCCCCAGCCCTGGACCTAGGGCTCATAGGTGCTTCCTATGGCCTCATACTCCGTGCTGTCTGTCACTTGCCATCCCATGGTGCCCGCCACAAGGCCTTGGGTACGTGTGGGGCCCATGCTGGTGTCATTGTTCTCTTTTACACACCTGCTCTCTTTTCCTTCCTGGCTCACCGTTTCGGCCGCCACACAGTTCCGGGACACATTCACATCCTTTTGGCAAATCTCTACGTGGTAGTCCCTCCAGCACTTAATCCTGTGGTCTATGGAGTGCGCACGCAGCAGATCACTCAGAGGCTTAGGCACTTGCTACAAAGAGTGAGAAAGGTGGGCTCTGACAGTCAAGCCGAACCGCAAGCTTCATCTGGGTGA
>AcoCah_genomic_PVKX01027563.1_Seq_43|OR2
ATGGACCCAAAGAATAAAACTACAGCTGATTTCATCCTGCTGGGACTCTTTCCCAGCTGCAAGTACCCAAACCTCCTCATCTTTCTTATCCTCCTCATCTACGCTCTGGCCTCTGCTGGAAATTCCCTCCTGCTCTTCCTCATCTGGCTGGACCCCCGTCTCCACACCCCCATGTACTTCCTGCTCAGTCAGCTGTCTCTCATTGACCTGGCTTACATCTCCTGCACAGTGCCCAAAGCAGCCACCAACTACTTTACCGGAAGGCAGAGCATCTCCTTCTTTGCCTGTGCCACTCAGATGTTTTCCTTCCTCACCCTCGGCCTCGCTGAGTGCATCTTACTGACACTGATGGCCTATGACCGCTACGTGGCTGTCTGTAATCCTCTGAGGTACACCATTCTTATGAGCCCCAAGGTCTGTCTGAAGATGGCCACCTCCACCTGGATCGGAGCAGTTGTCGCAGCCCTTGTTCATACCGTCTACCCCATGAACTTTCCCATCTGTGGCTCCAGGGAGATCAGTCATTACTTCTGTGAGATGCCCGCCATTCTGCGGATGTCTTGTGTGGATACATCGGTCTACGAGATGGTGAAGTTTGTGTCGACCATTATCTTCCTCCTGGCCCCATTCACTCTGATCCTGACCTCCTACACCCTCATCTTCCTCACCGTCCTCAGGATGAACTCTCCCAAGGGGAGGAATAAAGCCCTAGCCACCTGCTCCTCCCACCTGACTGTGGTGAGTCTCTATTTTGGTCAGGCCATCTTCATCTACATGACGCCCACTTCTTCCCACACGCCTGACCAAGACCAGGTAGGAGCCGTGCTGGGCACCATAGTGACCCCCATGCTCAACCCTCTTATCTACAGCCTGAGAAACAAGGAGGTGATAGGAGCCCTGCACAAGTGCACCGGCAGATGCTGCAACCGGGACAGTGCCGGGTCCCTCCGGTGCTGCTCTCAGAAATGTCCTAGCCTTCATCTTAAACGTGAATCTAAGTCAACTTAA
>AcoCah_genomic_PVKX01011403.1_Seq_853|OR51
ATGCTGAACTTCAATAACACTACGTCTTCCTCATCCAGCTTCTTTCTTACTGCCTTCCCTGGACTGGAACTTGTGCATATCTGGATCTCCATTCCTGTGTGTGGTCTCTACACCGTTGCACTCTTTGGAAACAGTATTATCTTGCTTGTCATTGTCATTGAACGGAGACTCCATAAGCCAATGTACTATTTTCTCTCCATGCTCTCTGTTGTTGACCTGGGTCTGACCATCACAACCCTCCCCACAGTCCTTGGCGTCCTTTGGTTCCATGCCCAAGAGATCAGTATCAAAGCATGCCTCATTCAAATGTTCTTCGTGCATAGCTTCTCATTCCTGGAGTCTTCGGTGTTGGTGGCTATGGCCTTCGACCGTTACATCGCCATCTGCAGCCCTCTGAAGTACGCTACTTTCCTCACAGACACAATGAGCTTGGTGATTGGACTGATCATCTGCATAAGACAAGTGGTTTTCATGTTTCCCTCGATTCTGGCTGTGAACAGTGTGTCCTTCCAGGGAGGCCAAGAGCTTTCCCACCCATTTTGCTTCCATCCAGATGTGATCAAATTCACGTACACCAACCCCTGGATCAGCAGCTTCTGGGGAATGTTTCTCCAGCTCTACCTGAACGGCACCGATTTGTTGTTCATTCTTTTCTCCTATGTCCTGATCCTTCGTACCGTTCTGAGCATTGTGGCCCCTCAAAAGCAACAGAAAGCTCTTAGCACATGTGTCTGTCACATCTGTGCTGTGACCATTTTCTACGTGCCAATGATCACCCTGTCTTTGGCACACCGTCTCTTCAGCTCTACACCCAGGGTGATATGCAGTATTTTGGCCAATATGTATTTGCTCTTGCCTCCTGTTCTCAATCCGATTATTTACAGCTTGAAGACCAAGGCCATTCGCCAGGCCATATTCCAGCTGTTCCGGCTCAAGGGTCCAAGGGGCTACGGTATGAGGAACCTCAGAGAAGGGTGGGATAGAAGGAGTCGATTTTCTAGTACATGA
>AcoCah_genomic_PVKX01011403.1_Seq_36|OR51
ATGGCACTTCATAACCATTCCCAATTCCAGCATCAGTACTTTGTCTTAACTGGAATCCCTGGACTTGAGCAAAAGTATTACTGGATGGCATTCCCCTTGGGTGCTATATACTTCATCGCTCTCTTCGGAAATGGTATCATCATCTCTACAATTAAGTCCGAGCCTTCTCTGCATATTCCTATGTACTACTTTCTGTGTATGCTGGCATTTGCAGATATGGGACTCACCCTTTGTACTCTGCCCTCGATGCTAGGCATATTCTGGTTTAACTACAAATCCATTACCTTTGATGGCTGTCTTGTTCAGATGTACTTCATTCACACCTTCTCAGCCATCGAGTCCGGGGTGCTGGTTGCAATGGCCATTGATCGTGTTATAGCAATCTGGAGCCCTCTCAGATACGGCTCCATTTTAACCAATGTTGTGGTCTGTAAAATAGGGATACTCATCCTGTCAAGAGCAGTCTGTGTGGTCTTCCCTGTGCCTTTCCTCATCAAGAGGCTCCCTTTTTATCGCTCTAACATCCTCTCTCACTCATTTTGCCTTCATCAAGACGTCATGCGCCTAGCCTGTGCCAGCACCCGTGTCAACAGTCTCTACGGCCTTATAGCTGTCATCTTCACCAAGGGTTCCGACTCCCTCTCTATTCTCTTTTCCTATGTGTTCATACTCCGCACTGTGATGGCTATTGCCTCTGGGGAGGGCCGACTGAAGGCCCTCAACACCTGCGTTTCACACATCTGTGCAGTTCTTATCTTCTATGTGCCACTGATTGGGGTGTCGGTCATTCATCGCTTTGGAAAGCACTTGTCACCACTGACTCACGCCCTCATGGCAAACGCCTATCTTCTTGTTCCCCCTGTTCTAAACCCCCTGTTCTACGGTGAAGACCAAGGAAATACGAAGAAAGATTATCCAAATATTTGTTCGAACAAAAATTACTACAGAGGGTTAAACTATAATTTCAAGAGGGAAAGAAACAGCTCTGTAAAAACTCAACAGTGA
>AcoCah_genomic_PVKX01000449.1_Seq_242|OR5
ATGGACAAAAGAAACTGCTCCTCAGTCACAGAGTTTCTTTTACTGGGAATTACCAGTAATCCTGTCATGGAAGTAGTGCTCTTCATCATATTTCTTCTCATCTACATCATTATTCTTGTCGCCAATCTTGGAATGATCGTTTTGATCAGGATGGACCCCCAGCTTCACACACCAATGTACTTCTTCCTCAGCCACCTCTCTTTCTCAGACCTCTGCTATTCTACGGCTGTTGGACCAAAGATGCTGGTGGACCTAATGGCGAAACAAAAATCTATATCTTTTTTTGGCTGTGCCTTGCAATCATTCACGTTCTGTATCTTTATAGACGCTGAGTGTGTGCTGCTGGCAGTGATGGCCTTTGATCGCTACAAGGCCATCAGCAATCCCCTGATGTATGCTGCGGACATGTCCAGGGGATTTTGCTACCAACTCCTGGCTGGAGTGTATGTGCTAGGAATGACAGATACTCTGATGAATACTATAACAGCCTTTGGGTTATGTTTTTGTAGGTCAAATGAGATTAATCATTTCTTCTGTGATTTTCCCCCTATCATGTCACTGTCGTGCTCAGATACATCTGCCAGTGAACTAGCAATATTTGTGTTTTCTGGGTTTGTTGAGCTGTGCGCCATTTCGGGACTCCTTGTCTCTTACTGTTACATCATCACCTCAGTCCTGAAGATCTGCTCTGCTGAGGGGAGGGTCAAAGCTTTCTCCACCTGTGCCTCCCACCTGACTGCAGTGGCCATTTTTCAGGGAACTCTGCTCTTTATGTATTTCCGGCCAAGTTCTTCCTACTCCCTAGATCAAGACAAAATAACTTCACTGTTTTACACCCTGGTGATTCCCATGCTCAACCCTCTGATTTACAGCCTGAGGAACAAGGATGTGAAAGAAGCCCTGTATAAACTGAGAAATAAATGGTCGTTTAAATCATTATATAATATTGGTATACATGCACATCATAGTAGTGATTGGTGTAAAATTATTTTGCACAAATCATAA
>AcoCah_genomic_PVKX01006971.1_Seq_98|OR6
ATGGCTCCATATGGGAACCAGAGTGACGTCGGGACCACAGAGTTTGTCCTAGCGGGCTTGCCGAATCTTAACGGCACGGGAGTGGACCCGTTCTGCATGTTCTTTCTTATTTACCTGTTGACTCTGACAGGCAACGTGCTGATTGTGGGGGTGGTAGGAGCCGATCACCGCCTGCAGACGCCCATGTATTTCTTCCTGGGTAATTTGTCCTGCCTAGAGATTCTGATTACGTCTGTCATCATCCCTAAGATGCTGAGCAATTTCCTCTCAAGGCAGCACACCATTTCCTTTGCCGCGTGCATCACTCAGTTTTATTTTTACTTCTTTCTCGGGGCCTCCGAGTTCCTGCTGTTGGCGGTCATGTCTGTGGATCGCTACCTGGCCATCTGCCGTCCTCTGCGCTACCCCTTGCTCATGAATGGAGCTGTGTGCTGTCGTGTGGCCGTGGCCTGCTGGATGGGGGGCCTCCTTCCTGTGCTGGGCCCCACAGTGGCTGTGTCCTTGCTTCCTTTCTGCAAACAGGGTGCCGTGGTACAGCATTTCTTCTGTGACAGCGGTCCGTTGCTCCATCTGGCATGTACCAACACCACAAAACTGGAGGAGGCTGACTTTGTCCTGGCTTTTCTTGTCATCGTATCCTCTTTCACTATTACCGCTGCGTCCTATGGCCGCATAGTCCTGGCTGTCCTGCGCATGCCCTCTGCTGCAGGCCGCCAGAAGGCCTTCTCCACCTGCACCGCCCACTTGGTGGTGGTGACCCTCTTCTACGGAAGCGCCGTGTTTCTGTACGTGAAGCCATCCCAGAGTGGCTCTGTGGACACTAACTGGTCAGTCACAGTGATAACAACGTTCGTGACACCTCTGCTGAACCCGTTTATCTACGCCTTGCGCAACAATCAAGTCAAGGGCGCTTTGAAAGACATGTTCAGGAAGGTGCTAGCCGAGTTTTTAGAACATTCTTTACTTGGGAAGAATTTGAGAAGGCAGACAGTAAATGGAAAGTGA
>AcoCah_genomic_PVKX01013843.1_Seq_141|OR10
ATGGAGGAGGAAAATCAGACAGGGGTGGTATATTTTCACTTTCGCCCCTTTTCAACCAACTCCACAGTGGCTTCCCTGGTGTTCATGGGCTTCTTGCTGCTGTATCTCGGAAGCCTCATTGGAAACCTCACCATTGGTCTCACAGTCTGGCAGGATCACTCCCTCCACACCCCAATGTACTTCTTCCTTTTTGTGTTGGCCACATTAGAGCTTGGCTATTCCACCAACATTGCTCCACTGACTCTGGCTAGCATCCTCTCCATGGGGAAGATGCTTATCTCTCTGCCCAGCTGTGGCGCCCAGATGTTCTTCTTCATCCTTCTTGGAGGATCTGATTGTGTCCTGCTCGCCATCATGGCTTATGATAGGTACGTGGCCATCTGTCATCCACTGCACTACAGCCTCATTATGAGCTGGCAGCTATGTGGGCAGATGACATTAGGTTCTCTGGGACTGGGATTCCTGTTGTCCCTGCCTTTGACCATTCTGATCTGCCACCTTCCATTCTGTGGCCACAATGAGATCTACCACTTCTTCTGTGACATGCCCGCAGTCATGCGCCTGGCCTGTACGGACACCCGGCTACACCAGGCAGCGCTCTTTGCCATCAGCGTGGCCGCAGTGGCCGTTCCCTTCCTCCTTATCTGTCTCTCCTATGGTTGCATCGTGGCTACCATCCTGAGGATGAAGTCAGCGGAGGGGAAGCGCCGGGCCTTCTCTACTTGCTCCTCACACCTCCTCGTGGTCGCCCTGCAGTATGGGTGCTGCACCCTCATCTACCTTCGCCCAAGCTCCAGCTACTCCCCGGAAGAAGGCCGCGCAGTATCTATCGTCTATACCTTTTTCTCCCCTTTACTGAATCCCTTAATCTACAGCATAAGGAACCAAGAGGTGACTGATGCAATAAAAAGACTTTTGGCAAGAGTGTTCTGGCTCAGGAAGTCGGAAACATTCCTTCCTAGGGAGATTACTCACCAAATAAGGAGGAACACAGTCTGA
>AcoCah_genomic_PVKX01028823.1_Seq_217|OR9
ATGTCCGTGCCAGCCCACCCAAATAGAAGCCTCTCAGCAGTGTCTGTCCAGGGGTTCATTCTGGTGGGATTTGGGGGAAGTACAAGTATCCAGGCCCTGCTCTTTACTGTCTTCCTGGCTCTGTACTCAGTGACCGTCCTGGGAAACCTCACCATGATTGTGCTCATCACCCTGGATGCCCGCCTGCACTCTCCCATGTACTTCTTCCTCAAGAACCTGTCCTTTCTCGACCTGTGCCTCTCTTCTGTTATTGTGCCTAATGCCCTGGTCAACATCTTCTCTTCTTCCAAGGCCATCAGCTTTGCAGGATGTACTACCCAGTTCTTTTTCTTCTCCCTGTTGGCTGCCACCGAGGCCATCCTCTTAGCTGTGATGGCCTATGACCGTTTCATGGCCATCTGCAGTCCCCTGAGGTACCCTGTAACCATGTGCCCTATGACCTGTGCCCGTCTGGTTCTGGGTACCTACTGTGTGGGCTGCCTGAACTCCATCGTGCAGACCAGCCTGACGTTCCAGCTGCCCTTCTGCAGCTCCAACCACATCGATTACTTCTTCTGTGACGTGCCCCCGCTGCTCCGGCTTGCCTGTGCCAGCACAGCTCTCAATGAGCTCGTCATGTTTGGCATCTGTGGGTTCATCATTGTGTGTGCTGTTTTTGTGGTTGTCGTCTCTTATGGTTACATCACAGTGACCATCCTCAGGATGCGCTCAGGGTCAGGGCGGCACAAGGTCTTCTCCACCTGTGGCTCCCACATGACAGCCGTGTCCTTGTTTTATGGAACTGGCTTTGTTATATATGGTCAGCCAGGAGGTGTGGCTTCCATGGAGCAGGGCAAGGTGGTCTCCATTTTTTACACCCTGGTCATCCCTATGTTCAACCCTCTCATCTATAGTCTGCGCAACAAGGATGTGAAGGACGCCCTGAGGAGGCTGGGACAGAGGCACAGTCTGGTGAAAGAGAGTGGCTGGTGTCATCACCGCCAAGATCCACCCTAG
>AcoCah_genomic_PVKX01021870.1_Seq_615|OR12
ATGGCCACTAAAAACAGGACAGAAGTGACCGAATTTGTGTTGTTGGGCTTGTCCAGCCGGCCAGAGATGCAGCTGGTTATTTTTGGAATTGTCCTTGTCATGTACCTGATGGCAGTTTTGGGCAATACTCTGCTAATAATTGTTGCTTGCTCAGACCCCAAGCTTCAGACCCCCATGTACTTCCTTCTCAGCCAGCTTTCCTTGATTGACATATCTCTAACAACCATCACTGTGCCTCAGATGCTGGTGCACACACTCTCGGTAAATAGAACCATTTCCTATAACCGCTGTATGACACAACTCTTTTCCTTTATGGCAGTGGGAAGCATGGAAGTTCACGTGCTGGGCACCATGGCATATGACCGCTATGTTGCCATCTGTGACCCTTTAAGATACTCTGCTATTGTCAGCCATAGCCTCTGTCTACGCATAACATTGACCTCGTGGGTGGTGGTCAGCCTTAACAGTCTCCTGTACAGTGTGTTGGTCACTCGTTTAATCTTCTGTGGCAACCAGATCACCCACTTCTTCTGTGACATCACTCCTCTGTTGAAGCTCTCCTGTACTCGACCGGTGGTCAATGAGATGTTAATCTTCACTGAGGGTGTAGCTGTGGTGGTCAGCCCCTTCTTCTTCATTTTTGCCTCCTATGTCCGCATAGGAGTTGCCATAGCCCACATGCACTCAGTTGCTGCCCTGAATAAAGCCTTGTCCACCTGTGGCTCCCATATTCTGGTTGTGATGTTTCTCTTTAGTTCTTTGGTTCACATGTACCTCAAGCCATCATCCAGCTACAATCTAGAACAAGATCGCCAGGTTGCCATCTTTTATACGCTCATTTCTCCAATGTTAAATCCACTGATCTACAGCCTCAGGAACCAAGAAGTTAAGGGAGCATTATGGAGACTTTTTAGGAAACTACATCTCAGGAAGCTTCTAGCCTGGATTTCAGGCAAACAAAGAATGCCAGCACATCTCATAAGAAACAAGGGTTAG
>AcoCah_genomic_PVKX01018273.1_Seq_190|OR12
ATGGCCTCTAAAAACAGGACAGAAGTGACTGAATTTGTGTTGTTGGGCTTGTCCAGCCGGCCAGAGATGCAGCCGGTTATTTTTGGAATTGTCCTTGTCATGTACCTGATGGCAGTTTTGGGCAATATTCTGCTAATAATTGTTGCTTGCTCAGACCCCAAGCTTCAGACCCCCATGTACTTCCTTCTCAGCCAGCTTTCCTTGATTGACATATCTCTAACAACCATCACTGTGCCTCAGATGCTGGTGCACACACTCTCGGTAAGTAGAACCATTTCCTATAACCGCTGCATGGTACAGCTATTTTTCTTTATGGCAGTGGGCAGCATGGAAGTCTACTTACTGGGTGCCATGGCATATGACTGCTATGTTGCCATCTGTGACCCTTTAAGATACTCTGCCATTGTCAGCCATAGCCTCTGTCTACGCATAACATTGACCTCGTGGGTGGTGGTCAGCCTTAACAGTCTCCTGTACAGTGTGTTGGTCACTCGTTTAATCTTCTGTGGTAATCACATCACCCATTTCTTCTGTGACATCACTCCTCTGCTGAAGCTCTCCTGTGCTCGACCGGTGGTCCATGAAATGTTAATCTTCACTGAGGGTGTAGCTGTGGTAGGCAGCCCCTTCTTCTTCATTTGGGCTTCTTATGTCCGCATAGGAGTTGCCATAGCCCACATGCACTCAGTTGCTGCCCTGAACAAAGCTCTGTCCACATGTGGCTCTCACATTCTGGTTGTACTCCTCCTTTTTGGCTCTCTGGCTAGAATGTACCTTAAGCCATCATCTTACTATGACTTAGACCAGGATCGCCAGGTCGCCATCTTCTACACACTCATCACCCCTATGCTAAATCCACTGATCTACAGCCTCAGGAACCAGGATGTTAAAGGAGCTTTATGGAGGCTTCTTAGGAAACTCCATCTCTCATCCTGGCTCTCAGACAAACAAAGAATGACACATTTTATGAGAACCAAGGGGTAA
>AcoCah_genomic_PVKX01005139.1_Seq_704|OR5
ATGAAGGCATACTCAGATGCCAAGCACAATGGCACTGAGGCAACTGAGTTTATTCTTCTGGGACTGAGCACCCGGCCAGAACTGCAGCCAATTCTTTTTGTGGTGTTTCTCGTGATTTACCTCGCCACACTGACAGGGAACTTTGGCATGATCTTATTAATCAGGTTCACTCCCAGGTTGCAAACGCCCATGTATTTTTTCCTGTCTCACTTGGCATGTGTGGATATTTTTTACTCAACAAATGTCTCTCCTCAGATGCTTGTCAATTTTCTATCTGAGAAAAAGACCATTTCTTACGTTGGATGTCTGGCTCAGTGTTTTGTTTTTGTCACTCTGCTCCTAACTGAATATTACATGCTTGGTGCCATGGCCTATGATAGGTACATGGCAATTTGCAACCCTCTACATTACAGCACAAAAATGTCACGGCCCGTTTGCATTTGTTTGGTCACATTCCCTTACCTGTGGGGTTCTGTGGTGGGCACGATGCAGGTGATACTGACCTCACGTCTATCCTTTTGTGGACCCAACACCATCAACCATTTCTACTGTGCTGACCCTCCCCTCCTGATGTTGACGTGTTCGGACACGTATATCAAGCAAACTGCCCTGTTTGTGTCAGCTGGGATTAATCTCACAGGGTCTCTTCTCATCATCCTCATCTCCTACGTTTTTATCTTCGTCACCATCATGAGGATCCGTTCCAGCGAAGGGCAGCGGAAGGCGTTCTCCACCTGTGGCTCACACCTGACAGCTGTCACTATGTTCTACGGGTCCCTCTTCTGCATGTACCTGAGACCAGCAAATGAGAAGTCTGTTGAGCAAGGCAAAATTGTGGCAGTGTTTTGTATATTTGTGAGTCCCATGGTGAATCCATTTGTTTACAGCCTGAGAAACAAGGATGTGAAGCAGGCTCTGAGAAGAGTGTTTATAAGAAACCTCTGTAAAGTGCAGAAAAATTCAGAATCTACCGTCTCCCACTAA
>AcoCah_genomic_PVKX01031125.1_Seq_155|OR10
ATGAATGGGATCTNNNNNNNNNNNNNNNNNNNNNNNNNNNNNNNNNNNNNNNNNNNNNNNNNNNNNNNNNNNNNNNNNNNNNNNNNNNNNNNNNNNNNNNNNNNNNNNNNNNNTCCCATCTACCTGAGCTCAGTCCTGGGCAACGGGCTCATCATCATGCTGGTCTGCCTGGACACACAGCTGCACACTCCCATGTACTTCTTCCTCTGTATCCTCTCCCTGCTGGACATGAGCTATGTGACCACCACCATGCCCCAAATGTTGGTGCATCTTCTTGCTCACTCTCAGACCATCTCCTTTGCTGGCTGCTGGCTGCAGATGTATGTGTTTGGTGCCCTGGCTATAACTGAGTGCATCCTCTTTGTTGTCATGGCTTATGACCGATATGTGGCCATTTGTTATCCACTGCGTTATACTGTCATCCTCAACTGGGGACTGTGCATATGGTTGGCAGCCGGGACATGGGTGTGTGGTTTCTTTTCCTCTTTATTGCATACTTTCTTCACCATGAATCTGCCATACTGTGGGCCCAACAGGGTCAACCACTACTTCTGTGAAGGTCCTTCAGTGCGTAGCCTGGCTTGCATGGATACCCACGTCATTGAGATGGTGGACCTGGTCTTGAGTGTTTTTGTGGTTGTTACTCCAATTTCCCTCATTGTGGCTTCCTACATTCGTATTGCTATGGCAATTTTGAAGATCAAGTCCATGCAGGCCCGCTGCAAGGCGTTCTCTACCTGTGCCTCCCACCTGACTGTGGTCACATTCTTCTATGCTCCGTGCATCTACATCTACATGAGGCCCAACTCCAGCTACTCCCCTGAGCGGGACAAGCAGATCTCACTCTTCTACAATGTCTTCACAGCCTTGCTCAACCCTGTGGTCTACAGTCTTAGGAACAAAGACATCAAGAGGGCATTTCTCAAGGTGATGGGACATGGTAGGGTGGAGTGGAGAACCAGGATCCTGGGGAAGTTGGAGTAA
>AcoCah_genomic_PVKX01014231.1_Seq_47|OR6
ATGGAGCGAAGGAACCACAGCGGGCGAGTGAGTGAATTTGTTTTGCTGGGTTTCCCAGCTCCTGCACCAATGCGAGCACTGCTATTTTTCCTTTCTCTGCTGGCCTATGTGTTGGTGCTGACTGAAAATGCTCTCATCATTACAGCAATTAGGACTCACCCCACCCTCCACAAACCCATGTATTTTTTCTTGGCTAATATGTCATTCCTGGAAATTTGGTATGTCACTGTTACAATTCCTAAGATGCTTGCTGGCTTTCTTGGCTCCAAACAGAACCACGGACAGCTGATCTCCTTTGAGGGCTGCATGACACAGCTCTACTTTTTCCTGGGCTTGGGTTGCACCGAGTGTGTCCTTCTTGCTGTGATGGCCTATGACCGCTACGTGGCTATCTGTCACCCTCTCCACTACCCTGTCATTGTCAGCAGCCGGCTGTGTGTGCAGATGGCAGTTGGGTCCTGGGCTGGAGGTTTTGGCATCTCCATGGTTAAAGTTTTCCTCATTTCCCGCCTGTCTTACTGTGGCCCCAACACCATCAACCACTTTTTCTGTGACGTTTCTCCATTGCTCAACCTCTCATGCACCGACATGTCCACAGCAGAGCTCACAGACTTTATCCTAGCCATTTTTATTCTGCTGGGGCCTCTCTCTGTCACCGGGGCCTCCTACATGGCCATCACGGGTGCTGTGATGCGCATCCCCTCAGCTGCTGGCCGCCATAAAGCCTTTTCTACCTGTGCCTCCCACCTCACTGTTGTGGTCATCTTTTATGCAGCCAGTATCTTCATCTATGCCAGGCCTAAGGCGCTCTCAGCTTTTGACACCAACAAGCTGGTCTCTGTACTCTACGCTGTCATTGTACCATTGCTTAATCCCATCATTTACTGCTTGCGCAACCAAGAGGTCAAAAGAGCCCTACGCCGCACTCTGCACTTGTATCAGGGCCAGGATGCTGATGCTAAGAAATCTGGCAGAGACGGTTAG
>AcoCah_genomic_PVKX01005139.1_Seq_119|OR5
ATGCTCCTCACAAACAGCACAGAAATTACAGAATTCATACTACTGGGCCTCACAGATCGCCCTGAACTCCAGCCTCTCCTCTTTATGCTGTTTCTGTTTGTTTACCTGGTCACTGTCTTAGGCAACATGGGCATGATGGCCCTGATCAGACTGGATTCCCGGCTTCATACACCCATGTACTTCTTCCTCAGTAACTTGGCATTTGTGGATCTATGCTATACCTCAAATGCTACACCACAGATGTTGACCAACTTCTTATCAGACAAGAAGACCATTTCCTTCATTGGCTGCTTCATCCAGTGCTACCTTTTCATTGCCTTTCTCCTCACAGAGTTTTACATGCTAGCAGCCATGGCCTATGACCGCTATGTAGCTATATGCAATCCTCTGCATTACAGTGTGAAAATGTCCAGGAGAGTCTGCATCTGCTTGGCCATATGTCCTTATGTTTATGGCTTCTCAGATGGGCTATTCCAAGCCATCCTAACCTTCAGTATGACCTTTTGTAAGTCCAATGTCATCAACCACTTCTACTGTGCTGACCCACCACTCATTAAGCTGTCTTGCTCTGATACTTACATCAAAGAACATGCCATGTTAATATCAGCTGGTTTCAACCTCTCCAACTCGCTCACAATCATCCTGGTGTCTTATGCCTTCATCATTGCTGCCATCTTAAGGATCAAATCAGCTGAAGGAAGACGCAAGGCATTCTCCACCTGTGGTTCCCACATGGTGGCTGTCACATTGTTTTATGGAACCCTCTTCTGCATGTATGTGAGACCACCCACTGACAAGACTGTGGAAGAATCCAAAATTATAGCTGTCTTCTATACCTTTGTAAGTCCAGTGCTGAATCCATTGATCTACAGCCTGAGGAATAAAGATGTAAAGCAGGCACTGAAGGCAGTCCTCAGGAGAAACGTTATTAGGACAGCATTGATGCCTCCAGTTTTCAAAACTGCAACTAGGGTTTCATGA
>AcoCah_genomic_PVKX01000449.1_Seq_336|OR10
ATGGAATTTGTTTTATCTACAGATGAAAAGAAAATTATAACAGAAAATTCAAATACTACAGTTACGGAATTTGTTCTCTTAGGATTTTCTGATGTCCCCCATCTCCAGTGGATGCTGTTTGGGATATTTCTGCTTATATATTTGTTTATTCTGATCTGCAACAGCATTATAATGCTAATAACAAGAACGGACCCTGCTCTGCAGACCCCTATGTACTTTTTCCTTAGCAACTTTTCTTTTGTGGAAATCTGCTATGTAACGGTCACCATCCCAAGGATGCTCATAGACCTTTACACTCAAAAAGGGACTATTCCCTTGTTGTCCTGTGCTGTACAACTCTGTTTTGTCATCATGCTTGGAGGCATGGAGTTCCTCCTCCTGACAGTCATGACCTATGACCGTTATGTGGCAATTTGCAATCCTCTGCACTATCCCCTGGTCATGAACAGCAAGGTCTGTGTGCAGCTTGTGGCTGCTTGCTGGATTTGTATTATTCCAGTTGTGACTGGACAAACCTACCAAATTTTCTCTTTGCCTTACTGTGGATCTAACAAGATTAATCACTTTTTCTGTGACATTCCCCCACTACTCAAGCTTGCTTGTGGAGACACATTTGTGAATAACTTGGCAATCTACGTTGCTTCAGTGGTGTTTATCATGGTTCCATTTCTATTCATCATTGTTTCCTACGGCAAGATTATCAGCAGCATTCTAAAGCTGTCATCGGCTGGAGGAAGGTCTAAAGCCTTCTCCACCTGCTCATCTCATCTGATAGTTGTGGTTTTATTCTATGGAACAGCTACTATCACATATGCACAACCAAAATCACATCAATCAGGAACCTCGGGAAAACTGCTGTCTCTTTTCTACACCATTTTGATCCTACTGTTGAATCTTATTATATATACCCTGAGGAATAAGGACATCATGGTAGCACTGAGAAAACTGCAAGCTAAGTTATCAACATATGGGAACACTTAA
>AcoCah_genomic_PVKX01007754.1_Seq_9|OR10
ATGCCTCTAAGAACAACACAGGGCTACACTATTGCAACAAGGGGTCAGAATGACAGCTCTGTGTCTGAGTTCATCCTCTTGGGCTTTTCTACTTTTCCTGAACTCCAAGGGCAGATGTTTGGGGCTTTCCTAGTTATTTATCTGGTGACCTTGATAGGAAATGCCACCATTGTCACTGTCATCTTTCTGGATCAGAGCCTGCACATCCCCATGTACCTGTTCCTGCAGAACTTGTCCGTGGTAGAAATGAGTTTCAGTTCAGCGATCACACCTGAAATTCTGGTGAACCTGACCACCATGAAGGCAGCCATTTCCTTTGGGGGCTGTTTTGCACAGATGTATTTCATTCTTCTCTTTGGTGGGACTGACTGTTTTCTCCTCGGGGCGATGGCTTATGACAGATTTGCTGCAATCTGCCACCCTCTATCCTACCCGGTGGTTATGAACAAAAGGGTCTTCATGAAACTAGTGGTGTTCTCATGGGTCTCTGGGATCATGGTAGCTACTGTGCAGACCACGTGGGTGTTTAGTTACCCCTTCTGTGGCCACAAAGAAATTAACCATCTCTTCTGTGAGACGCCTCCAGTGCTGGAGCTCGCATGCGCAGACACGTTCTTGTTTGAGGTCTATGCCTTCACAGGCACCATTTTGATCGTCATGGTTCCCTTCCTGTTGATTCTCTTGTCTTACACTCGAATTCTCTTTGCCATCCTGAAGATGCCGTCCACTACAGGGAGGCAGAAGGCTTTTTCCACATGTGCCTCTCACCTCACATCTGTCACCCTCTTCTATGGCACAGCGAGTATAACTTATCTACAGCCCAAATCCAGGTACTCACCAGACACCAAGAAACTGATGTCATTGGCGTACACCCTGCTGACCCCTCTGCTGAATCCATTTATCTACAGCCTGAGAAACAAAGAGATGAAAAGGGCTGTGGTGAAAATATGGCAAAGAAAAGTGGTTTTACACATGGTTTGA
>AcoCah_genomic_PVKX01000449.1_Seq_22|OR10
ATGCAGTCCAGACATGTGAACCCACAAAGACCAAACAAGCTTAAAATCATACACACAAATCTTACCCTACCTACAGAATTTATTCTCTTGGGATTTTCTGATATTCCCAGATTGCACTGGTTTCTCTTTGGTATCTTCCTGTTCATCTACATGATTATCCTGCTGGGGAATGGCATCATCATTCTCATCACGAGGGTTGAGCCCGCTCTGCAAACCCCCATGTATTTTTTCATCAGCAATTTTTCCTTGCTAGAAATCTGCTATGTTTCTGTCACTCTTCCTAGAATGCTTATGGATCTTTTCACATTGAAAGGAAATATCCCCTTTTTTGCCTGTGCTATACAAATGTGCCTATTTCTTATACTGGGGGCCACTGAATGCTTCCTCTTGGCTGTCATGGCCTATGACCGTTACGTGGCCATCTGCAACCCTCTACACTATCCTGTAGTCATGAGTCACAAGGTGTGCACCCAGCTAGTGGTGGCTTCCTGGGTCATTGGAATTCCCTTTCAGGTGGGACAGACATATCAGATTTTGTCTCTGCCCTTTTGTGACTCTAACCAGATCAATCACTTCTTCTGTGACATACCTCCACTGCTCAAATTAGCATGTGGAGACATCTTTGTGAATGAGCTTGTGGTCTTTATATTTGCTGTGCTGATTGTCACAGTTCCGTTCATGTTGATCCTTGCATCTTACAGCAGAATCATCTCAACCATCCTGAAACTGCCATCAAACACAGGAAGGGCTAAAGCCTTTTCTACCTGCTCTTCCCACCTTATAGTTGTGTTTTTATTCTATGGATCAGCTAGCATCACCTATTTAAAACCTAAGTCTAATAAGCATGAGGGCATAGACAAACTACTTTCTCTGTTTTACACCATTTTGACTCCAATGTTCAATCCCTTGATATATAGTTTGAGGAACAAAGATGTCACAGGGGCACTGAGAAAACTGTTTACCAGGTTGTTAGCATTGTGA
>AcoCah_genomic_PVKX01000449.1_Seq_24|OR10
ATGCAGTTCAGACATGTAAACCCACAAAGACCAAACAAGCTTAAAATCATACACACAAATCTTACCCTACCTACAGAATTTATTCTCTTGGGATTTTCTGATATTCCCAGATTGCACTGGTTTCTCTTTGGTATCTTCCTGTTCATCTACATGATTATCCTGCTGGGGAATGGCATCATCATTCTCATCACGAGGGTTGAGCCCGCTCTGCAAACTCCCATGTATTTTTTCATCAGCAATTTTTCCTTGCTAGAAATCTGCTATGTTTCTGTCACTCTTCCTAGAATGCTTATGGATCTTTTCACATTGAAAGGAAATATTCCTTTTTTTGCCTGTGCTACACAAATGTGCCTATTTCTTATACTGGGGGCCTCTGAATGCGTCCTCTTGGCTGTCATGGCCTATGACCGTTACGTGGCCATCTGCAACCCTCTGCACTATCCTGTAGTCATGAGTCACAAGGTGTGCACCCAGCTAGTGGTGGCTTCCTGGGTCATTGTAATCCCCATTGAGGTGGGACTGACATATCAGACTTTGTCTCTGCCCTTCTGTGACTCTAACCAGATCAATCACTTCTTCTGTGACATACCTCCACTGCTCAAATTAGCATGTGGAGACATCTTTGTGAATGAGCTTGTGCTCTTTATATTTTCTGTGCTGGTTGTCACGCTTCCATTCATGTTGATCCTTGTATCTTACAGTAGAATCATCTCAACCATCCTGAAACTGCCATCAAACACAGGAAGGGCTAAAGCCTTTTCTACCTGCTCTTCCCACCTTATAGTTGTGTTTTTATTCTATGGATCAGGCAGCATCACCTACTTAAAACCTAAGTCCAACAAGTATGAGGGGACAGACAAATTCCTCTCTCTGGTTTACACCATTTTGACTCCAATGTTCAATCCCTTCATATATAGCCTGAGAAACAAAGATATCACAGGGGCACTGAGAAAACTATTTACCAGATTGTTAGCATTATAA
>AcoCah_genomic_PVKX01041422.1_Seq_153|OR2
ATGGATGCAGCCAACGACAGCACTTTCAGCCACTTCATCCTGGTAGGCTTCTCTGACCGGCCCCAGCTGGAGAGGGTCCTCTTCGCAGTCATCCTGCCCGCCTACCTCCTGACCCTGCTGGGCAACAGCACCATCATCCTGGTGTCGAGGCTGGACCCGCACCTGCACACCCCCATGTACTTCTTCCTCACACACCTGTCCTTCCTAGACCTCAGCTTCACCAGTAGCTCCATCCCACAGCTGCTCTACAACCTCAGTGGGCAGGACAAGACCATCAGCTATGTGGGCTGTGCTCTGCAGCTGGTCCTGTTCCTGGGCCTGGGCGGTGTAGAGTGCCTCCTGCTGGCCGTCATGGCCTATGACCGCTATGTGGCTGTCTGCAAGCCCCTGCACTACATGGTGGTCATGAGCCCCAGGCTCTGCGTGGCTCTGGTCTCAGTGGCTTGGAGCTGTGGGGTCGCCAATTCCTTGGCCATGTCTCCGGTGACCCTCAGCTTACCCCGCTGCGGTCGCCGCAGGGTGGACCACTTCCTCTGCGAGATGCCAGCCCTCATCAGGATGGCCTGTGTCAACACCGCAGCAGTGGAAGGCACCGTCTTTGTCCTGGCGATAGGCATCGTGCTGTCGCCCCTGGTGTTCATCTTGGTTTCCTATGGCTACATAGTGGGAGCGGTGCTGCGAATCCGCTCCACGGCAGGGCGGCAAAAGGCCTTCAACACCTGCGGCTCGCACCTCACCGTGGTCTCGCTTTTCTACGGAAATATCATCTACATGTACATGCAGCCGGGAAACAGCTCCTCTCAGGACCAGGGCAAGTTCCTCACCCTCTTCTACAACATTGTCACCCCTCTGCTCAACCCTCTCATCTACACCCTCAGGAACAAGGAGGTGAAGGGGGCGCTCAGGAGGCTGCTGGGCCGCAGAGGGACAGGGGAAGGAAGGGCTGGTTCCAGACAGGCCAGAGGGAAGCTGTCGTGGTGA
>AcoCah_genomic_PVKX01008181.1_Seq_27|OR52
ATGGCTGTCGTACCTGCTAGCAACGTGGCTGCTGTGAACATCTCTGACACTCGCACGGCAGGCTGCCTGCTCACCGGCATCCCTGGGCTGGAGCACCTACATGTGTGGCTGTCCATCCCTTTCTGTACTATGTACGTAACTGCCCTGGTAGGCAATGGTATTCTAATCTGTGTCATCCTCTCCCAGCCAAGCCTCCACGAGCCCATGTACATATTCTTGTCCATGCTGGCCAGCGCTGATGTCCTGCTCTCGACCTCCACCATGCCCAAGACCCTGGCCAACTTCTGGCTAGGTTCCAGCCACATCTCCTTTGACGGCTGCCTGACTCAGATGTTCTTCATCCACTTCCTCTTCGTGGCTGACTCTGCTGTCCTGCTGGCCATGGCTTTTGACCGCTACGTGGCCATCTGCTCTCCTCTGAGATACACCGCCATCCTGACGAGGCAGGTCATGGCAAAGATCGCTGCTGCTACCCTGACCCGCAGTTTCATAATCATGTTCCCATCCATCTTTCTCCTCAAGCGCTTGCACTACTGCCGGATCAACGTCATTCAACACACATTTTGTGAGCACATGGGTATCGCCCGTCTGTCCTGTTCTGACATTTCCATCAATGTCTGGTATGGGCTGGCAGCTGCTCTCCTCTCCACGGGCCTGGACATCATTCTTATTGCTGTTTCCTATGCCCACATCCTCCGTGCGGTATTCCGCCTCTCTTCCCAAGAAGCCCGGGCCAAGGCCCTGAGTACCTGTGGATCTCATGTCTGTGTCATCCTACTGTTCTACATCCCCGCCCTCTTCTCCGTCTTTGCCTACAGGTTTGGTGGGAAACGCATCCCACGCTATGTCCACATCCTGCTGGCCAACCTCTATGTGGTTATCCCACCTATGCTCAATCCTGTGATTTATGGAGTAAGGACAAAGCAGATACTGGAAGGAGCTAAGCAAATGTTTGCAAGTCTTACCAAGGAATTTAAATGA
>AcoCah_genomic_PVKX01005467.1_Seq_78|OR52
ATGTTTGGAGCCAACAGCTCCAGCCTGACCCCAGAATTCTTTATCCTGAATGGTATTCCTGGACTTGAAGCTGCACATGTCTGGATCTCTCTGCCTTTCTGTTTCATGTACATGATTGCTGCCGTGGGGAACTGTGGGCTTATCTACCTCATTGGCCATGAGGAAATTCTTCACCGACCCATGTACTACTTTCTAACCCTGCTGTCCTTCACTGATATAACTTTATGCACCACCACTGTGCCCAATATGCTGTGCATATTCTGGTTCAACCTCAAGAAGATTGGATTTAAGGCTTGCCTGGCCCAGATGTTCTTTGTGCACACCTTCACAGCTACGGAGTCTGGCATGCTAATGCTCATGGCCCTGGATCGCTATGTGGCCATCTGCTACCCTTTACGCTATGGGACCATTCTGACCAACCCTGTGATTGCCAAAGCTAGTCTTGCTACTTTCTTGAGGAGTGTGGCATTCATCCTCCCTTTCACTTTCCTTACCAAGCGCCTGCCCTATTGCCGAGGCAACCTCATCTCCCATGCCTATTGTGACCACATGTCTGTGGCCAAGATATCCTGTGGCAATGTCAAGGTCAATGCAGTCTATGGTCTATTAGTTGCGCTTGTGGTTTGTGCATTTGACATATTCTGTATCACTGTGTCATACACAATGATATTGAGAGCGGTAATGAACCTGTCCTCTGCTGATGCTCGTCACAAAGCCTTCAGCACCTGTACATCTCACATCTGTGCTATTGTGATCACTTATGTACCTGCTTTTTTTAACTTCTTCACTCATCGTTTTGGAGGACACACTATTCCCCACCACATCCACATTATAGTGGCCAACCTCTACCTGCTACTGCCTGCTACCATGAACCCAATTGTTTATGGAGTCAAGACCAAGCAGATTAGGGAAAGTATAATTAAGTTTTTTACTCGAGACAAGAGTGGCATTACCGAAATAAAAGGATTAAAAAACTAG
>AcoCah_genomic_PVKX01003188.1_Seq_152|OR6
ATGATCATCAATGTTCTGGAAGTAGACAACCGTTCCGCGACAACACATTTTATTCTTCTTGGATTTCCAACACGACCAGTCTTCCAGTTTCTGCTCTTCTCTGTCTTCCTGGTAACTTATCTGGTGACACTGGTTGAGAATGTCGCCATCATCTTGGCCATCCGTAGTGACGGGCAACTGCACAAGCCCATGTACTTCTTCCTAAGCCACCTCTCTTTCCTGGAGATGTGGTATGTCACTGTCATCAGTCCTAAGATGCTGGTAGACTTCCTAAGCAAGGACAAGAGGATCTCCTTTAATGGCTGCATGACACAGCTTTACTTCTTTGTGACTTTTGTCTGCACTGAGTACATACTCCTTGCTGTCATGGCCTTTGATCGCTATGTAGCCATCTGCAACCCACTACGCTACCCTGTCATTATGACCAATCAGCTTTGTGGAATACTGGCTGGGGGGTGCTGGTTCTGCGGGCTCGTGACTGCCATGATTAAGATGGTTTTCATCGCTCGGCTGCGCTACTGTGGCACACCACATATCAATCACTACTTCTGTGATATCTCTCCACTCCTCAATGTCTCCTGCGAGGACTCTTCCCAGGCTGAGCTGGTAGACTTCTTCTTGGCCCTCATGGTCATTGCTGTGCCTCTTTGTGTGGTAGTGACATCTTATGCCATCATCCTGGTCACCATTCTCAAGATCCCATCAGCTCAGGGCCGCCAAAAGGCTTTCTCCACCTGTGCCTCTCACCTGACAGTTGTAACTCTTTTTTACTCTACAACACTTTTTACATATGCCCGCCCTAAGCTCATGTATGCCTACAATTCGAACAAAGTGGTGTCTGTTCTCTACACTGTCATTGTTCCCCTCCTCAACCCCATCATATACTGTTTGAGGAACCGTGAAGTGAAAACGGCCCTTAAAAAGACCATGCTTTGCAATAGAAGTGGACCTGGAGGGGATGGGGATTTCAATAGTTAA
>AcoCah_genomic_PVKX01034655.1_Seq_337|OR1
ATGCACCAAGGAAACGGAACTACTTTCTCTGGCTTCATCCTCCTGGGACTCACGGTGGGCTCTGAGCAGCAGATGCTCATCTTCACACTGTTTCTCTGCATGTATCTGGTCACTATGGTAGGAAACTCGCTTATCATCCTGGCTATCATCAGTGATACTCACCTCCACAGCCCCATGTACTTCTTTCTTGCCAATCTTTCCTTCACTGACATCTGCTTTACAACCACCACAGTCCCGAAAATGTTGGCTGACATTCAAAGCCAGAATCCAAGCATCTCCTTTGTAGGATGCCTTACACAAATGTATTTTTTCATGCTCCTGGTGGACCTAGACAATTTCCTTTTGGCAACCATGGCGTATGACCGATATATTGCCATCTGTCATCCATTACGCTATGCTGCACTGTTGAATCCGAAGCGCTGTGCCTTGTTGGTTGTCATTCCCTGGGTTATCTCAAGTCTCATCTCAGCACTGCATCTCAGCCTGCTGAGCCACTTGTCTTTCTGTGATCAGAGAGTAGTCCCACACTTCTTCTGTGATCTGGAACCCATTTTAAGGCTGGCTTGCTCAGATACTCAAATCAATAACTTACTCATCCTCGTTGTTGGGGGGACAGTTGTCTTCATCCTCTTTACTTTCATTCTTGTCTCCTATGTCCTGATTGGTACTGCTGTGCTTGGTGTTCCATCCATAAAAGGAAAGTGGAAGACATTTTCTACTTGTGGGTCCCACCTCTCAGCAGTTACCCTCTTCTACGGGTCTCTTGTTGGTGTCTACTTTCTCCCGGCTTCCAGTTACTCAGCAGAAAAGGATAAGGTGGCTGCCATCATGTATACAGTAATTACACCCATGATGAATCCCTTCATCTACAGTCTAAGGAACAAAGACATGAAAAGGGCACTGAGGAGGCTCCTTAGCAAAAAAGCTTTTTTTGGAGTTGGTGAACTCTGCCATACAGGCATCTTTATTACCACTTAA
>AcoCah_genomic_PVKX01006970.1_Seq_55|OR6
ATGCTGACGAAAGAGGAAACAAGGAATGGGACAGCTGTTCAGGAGTTTATCCTTGAGGGCTTCCCTGTGGCTGAGCACTTGGGGAGCCTCTTCTTCCTCGTGCACTTGCTGGCCTACTTGGCTTCCCTCACAGGCAACATGCTAATTATTGCTATCACCTGTGAGGACCGCCGCTTACAGACGCCCATGTACATCTTCCTGAGCAGTTTCTCCTTTGTGGAGTGTTGTTTTATAACTACCGTTATTCCTAGGCTGCTTGCCATCTTTCTGTCAGGGAGACAAAGGATTTCCTTTGTGGCTTGCTTCACACAAGCCTTTGTCTTTCTTTTCCTGGGGGCCACTGTTTTTTTCCTTATGGCTGTGTTGTCCCTGGACCGGTATCTAGCCATCTGCAAACCTCTGCGTTATCTCGCCATCATGAGCCCAAGGACGTGCTTCTTCCTCGTTGCTGTCTGTTTGGTTTTGGGATTCCTCTTCATGGTTGTTCCCGTGGTGATGCTTTCCCAGTCGTTTTACTGTGGCCCCAACGTTATTCCTCACTTTTTCTGTGATTTTGGACCGCTGGCAAGTCTCTCCTGTTCAGACACCAGGTCTATTGAAATGCTGTTTTTTCATCTTGCTTTAATTGTGCTTTTTACATCCCTTTCCATAGCCATCTTTGCATACAGCAATATAGTAGCCACAGTAGTGCGTCTCCCCTCAGCCAGGGAGCGACAGAGAGCGTTTTCTACTTGTTCCTCTCATCTCATTGTCCTCTCTCTAATGTATGGCAGCTGTGTGTTTATATATATGAAGCCGAAGCAGACAAGCAGGCTGGACACCAACAGAGAGGCTGCTCTCGTGAACACAGTGGTGACGCCCCTGCTGAACCCCATCATCTATACCTTGCGCAACAAGCAGGTCCACCAGGCTCTGAGGGATGCGCTGTCCAGGGTTAAATTACACAGATATCAGAGGAGGAGTGCACCTCCCCTTTGA
>AcoCah_genomic_PVKX01005139.1_Seq_120|OR5
ATGCTCCTCACAAACAACACAGAAATTACAGAATTCATACTACTGGGCCTCACAGATCGCCCTAAACTCCAACCTCTCCTCTTTATGCTGTTTCTGTTTGTTTACCTGGTCACTGTCTTAGGCAACATGGGCATGATGGCCCTGATCAGACTGGATTCCCGGCTTCATACACCCATGTACTTCTTCCTCAGTAACTTGGCATTTGTGGATCTATGCTATACCTCAACTGCCAGCCCACAGATGCTGAGTAATTTCTTATCAGACAAGAAGACTATTTCCTTCATTGGCTGCTTCATCCAGTGCTACCTTTTCATTGCCCTTCTCCTCACAGAGATTTACATGCTAGCAGCCATGGCCTACGACCGCTATGTGGCTATATGCAATCCTCTGCATTACAGTGTGAAAATGTCCAGGAGAGTCTGCATCTGCTTGGCCATATGTCCTTATGTTTATGGCTTCTCAGATGGGCTATTCCAAGCCATCCTAACCTTCAGTATGACCTTTTGTAAGTCCAATGTCATCAACCACTTCTACTGTGCTGACCCACCACTCATTAAGCTGTCTTGCTCTGATACTTACATCAAAGAACATGCCATGTTAATATCGGCAAGTTTTAATCTTTCCAGTTCTCTCACAATCATCCTGGTGTCTTATGCCTTCATCATTGCTGCCATCTTAAGGATCAAATCAGCTGAAGGAAGACGCAAGGCATTCTCCACCTGTGGTTCCCACATGGTGGCTGTCACATTGTTTTATGGAACCCTCTTCTGCATGTATGTGAGACCACCCACTGACAAGACTGTGGAAGAATCCAAAATTATAGCTGTCTTCTATACCTTTGTAAGTCCAGTGCTGAATCCATTGATCTACAGCCTGAGGAATAAAGATGTAAAGCAGGCACTGAAGGCAGTCCTCAGGAGAAACGTTATTAGGACAGCACTGATGCCTCCAGTTTCCAAGAAAGCACAAGTATAA
>AcoCah_genomic_PVKX01028587.1_Seq_43|OR51
ATGCAGAAGCCACAGCCCTTGTTCCCTCTCATTGTCACTCCAAATGGAAGTTTGACCCATCCAGCCCATTTTCTACTGGTAGGCATCCCTGGCCTGGGACCCAATATCCACTTTTGGCTGGCTTTCCCCTTATGTTTTATGTATGCAGTGGCCACACTGGGCAACCTGGCCATCATCCTCATCATCCGTGTGGAGAAGCGTTTGCATGAGCCCATGTACCTCTTCCTGGCCATGCTTTCTACGATTGACCTGGTCCTCTCCTCTGTTACCATGCCCAAAATGGCCAGCTTGTTCCTAACTGGCGTTCAGGAGATCGAGTTCAACATTTGCTTGACCCAGATGTTCCTTATCCATGCTCTGTCAGCCATGGAGTCTGCTGTCCTGCTGGCCATGGCTTTTGACCGCTTTGTGGCCATTTGCTACCCACTACGCCATGCTTCTGTGCTCACAGGGCCTACCGTGGCCAAGATTGGCCTAGCTTCCCTGGCCAGGGGATTTGTATTCTTCTTCCCGCTGCCCTTCCTTTTGAAGCGGCTGTCGTACTGCCGAACACATACTGTCACACACTCCTTCTGTCTTCATCAAGACATTATGAAGCTTTCCTGTACTGATACCAAAGTCAATGTAGTTTATGGCCTCTTCATCATCCTCTCAGTCATGGGAGTGGACTCCCTCTTCATTGGCTTCTCCTATATCCTCATCCTAAGGGCTGTGTTGGAGCTATCAACTCAAGGGGCGGCACTCAAGGCTTTCAACACCTGCATCTCCCACCTCTGTGCTGTCCTGGTCTTCTATGTACCGCTCATTGGGCTATCAGTGGTGCACAGGCTGGGTGGCCCCACGTCTTTAGTTCATGTGGTTATGGCCAATATCTATCTCCTCCTACCACCTGTAGTGAACCCCATTGTCTACGGAGCGAAGACCAAAGAGATTCGTTTAAGGGTTATCCGTGTGTTCTCACAAGATGGCAGGTGA
>AcoCah_genomic_PVKX01030869.1_Seq_79|OR5
ATGGATGTCTATAATCTTACCACAGTGACTCAGTTCATCCTCATTGGGCTCTCTGACCTCCCCGAGGTGCGTTACCCTCTCTTTGCGGCCTTTGCCATCATCTACCAGATCACTTTGTTGGGAAACGGAGCCATCCTGTTGGCCATTGTGACTGAGAGAAAGCTTCAAACTCCCATGTATTACCTGTTGGCAAATCTGTCCCTGCTAGACATGTTCTGCCCATCAGCGACTGTCCCCAAGATGCTCAACAATCTCTTGACTGAGGACCACAGCATTTCGTTTGTTGGGTGTGCTTTGCAGCTCTATTTCCTGGTGGCCCTAGCTGGGACTGAAGTTTTCTTGCTGGCTGTGATGGCTTATGACCGGTATGTGGCCATATGCTTCCCTCTTCGTTACTCTCTCCTCATGACCAAGGTTCGCTGTGTGCAACTGCTGCTTGGGACTTGGGCAGCTGGGTTTCTCAACTCCTTTCTCCACACAATGTCCACCTTTAACCTATCTTTCTGCAAGTCTAATCGAGTTAACCAGTACTACTGTGACATCCCACCCGTGGTGGCCCTGTCATGCTCATCCACCTATGTGGCAGAAATGCTTGTTTTAGTGGTAGGAGGTATCTTTGGGGTTGGTGCTTTTCTGATCACTCTGATCTCCTACATTTACATTGTCTCCACCATCCTGAAGATCCAGTCAGTGGAAGGGAAGCGCAAAGCTTTCTCCACATGTGCTTCCCATCTTCTCGTTGTCTTCCTGTTTTACGGCACAACTATATTTACCTATATCCGCCCTTCCTCCAGCCAACACTCTCCTGCCAGAGACAGGCTCATTTCTATGCTGTATGGGGTCATTACTCCCATGTTAAACCCCATTATCTACAGCCTGAGAAACACAGAAGTCAAAGGAGCACTCAGGAAAGTTTTCCTAGTTAGGATTTGTTCACAAAAAGCATGGTGTAAGACTTGCTCAAACTCCTTTTAG
>AcoCah_genomic_PVKX01026226.1_Seq_699|OR4
ATGGAGAGGATTAACCATTCCAGAGTGCCAGAATTCGTGTTGCTTGGACTTACTGATTCTCCTGAGCTTCAAATATTCTTCTTCGTGGCATTTTCCATTTTTTATCTAATGACAATGTTTGGGAACTGCCTAATTCTGTTCACTGTCCTCTCCACCTCACATCTTCACTCCCCCATGTTCTTCCTTCTCAGCAACCTTTCCCTGATTGACATATGCCTCTCCTCCTTTGCAACACCAAAGATGATCATGGACTTCTTTGTTCACCATAAGACCATCTCTTTTGACGGATGCATTTCTCAAATCTTTCTTTTGCATCTTTTCACTGGAACTGAAATCGTACTGCTGATTTCCATGTCTTTTGACAGGTATATCGCCATATGTAAACCTCTCTACTATTCAACAATTATGAGCCAAAAGGTGTGTGTTGGGCTGGTGGTAACTTCTTGGATGGTAGGCTTCCTACATACCATGAGTCAGCTGGTTTTTATCCTCTATTTGCCCTTCTGTGGTCCCAATGTAGTAGACAGCTTCTTCTGTGACCTTCCTTTGGTAATCCAACTGGCTTGTATAGATACATATGTTCTTGGTATCTTCATGGTCTCAACCAGTGGTGTTATTGCTCTTATAAGTTTTCTGCTCTTGCTCATTTCCTATGTTGTGGTGCTTGTCACTATCAGGAACCACTCCTCAATTGGGTCATCGAAGGCTCTTTCCACCTGCACTTCACATTTCATAGTTGTGCTGATGTTCTTTGGACCGTGCATTTTCATTTATGTGTGGCCTTCCACAAATTTTCTGATGGACAAAATACTCTCTGTCTTCTACACCATCTTCACCCCTTTTCTGAATCCACTAATCTATACTTTGAGAAACCAAGAAGTGAGAACAGCGGTAAAGAAGAAAATAAGTAACCAATATTTCACTTTTGGGAAAATAAATCCACATTATACAGTGAAAGGACCAGAGAGATCCTGA
>AcoCah_genomic_PVKX01023893.1_Seq_60|OR4
ATGAATGAGACAAATTACTCTCGAGTGACAGAGTTTGTGCTGCTCAGCCTGTCTAGTTCAAAGGAGCTCCAGCCATTCCTGTTTCTCATATTTTCCCTGCTCTACCTAGCAATACTGCTGGGCAACTTCCTCATCATCCTGACAGTGACTTCAGACTCCAGACTGCATACCCCCATGTACTTCCTGCTTGCAAACCTATCTTTTATAGATATATGTGTGGCCTCTTTTGCTACCCCCAAAATGCTTGCTGACTTCCTGGTTGAACGAAAAACTATATCCTTTGAAGCCTGCATGGCTCAGATTTTCTTTGTTCATCTCTTTGCTGGTGGTGAGATGGTACTTTTAGTATCCATGGCCTATGATCGCTATGTTGCAATATGCAAGCCTCTCCACTACATGACAATCATGAGTCACCGTGTGTGTATCATTCTGGTCAGCATCTCCTGGTTTGTTGGCTTCATCCATACAACCAGCCAGTTAGCATTCACTATTAACTTGCCATTTTGTGGTCCTAACCTGGTGGATAGTTTTTTCTGTGATCTCCCACTGGTGACCAAATTAGCCTGCATAGATACTTATGTGGTCAGTTTACTAATAGTTGCAGACAGTGGCTTTCTCACCATGAGTTCATTTCTCCTCTTGGTTGTCTCCTACACTGTGATTCTCATTACAGTTAGGAATCGCTCCTCTGCTAGCATGGCCAAGGCTCGTTCCACCCTAACTGCTCACATCACTGTAGTCACACTATTTTTTGGACCATGCATCTTCATCTATGTGTGGCCCTTTAGTGGCTACTCAGTTGACAAAGTCCTTGCTGTGTTCTACACCATTGTTACACCCATTTTAAACCCAGTTATCTACACTCTGAGAAACAAAGAAGTCAAGGCAGCCATGTCAAAACTGAGGAGTCGGTATCTGAAACATGGACAAGTTTCTGAACTGGTTAGACATGTCCCTTTTCTCAAAACTAAGTAA
>AcoCah_genomic_PVKX01023893.1_Seq_66|OR4
ATGAATGAGACAAATTACTCTCGAGTGACAGAGTTTGTGCTGCTCAGCCTGTCTAGTTCAAAGGAGCTCCAGCCATTCCTGTTTCTCATATTTTCCCTGCTCTACCTAGCAATACTGCTGGGCAATTTCCTCATCATCCTGACAGTGACTTCAGACTCCAGACTGCATACCCCCATGTACTTCCTGCTAGCAAACCTATCTTTTATAGATATATGTGTGGCCTCTTTTGCTACCCCCAAAATGCTTGCTGACTTCCTGGTTGAAAGAAAAACTATATCTTTTGATGCCTGCATGGCTCAGATTTTCTTTGTTCACCTGTTTACTGGTGGTGAGATGGTGCTTTTAGTATCCATGGCCTATGATCGCTATGTTGCAATATGCAAGCCTCTCCACTACATGACAATCATGAGTCGCCGTGTGTGTATCATTCTGGTCAGCATCTCCTGGTTTGTTGGCTTCATCCATACAACCAGCCAGTTAGCATTCACTATTAACTTGCCATTTTGTGGTCCTAACCTGGTGGATAGTTTTTTCTGTGATCTCCCACTGGTGACCAAATTAGCCTGCATAGATACTTATGTTGTCAGCTTACTAATAGTAGCAGACAGTGGCTTTCTCTCCATGAGCTCCTTTCTCCTCTTGGTTGTCTCCTACACTGTGATTCTCATTACAGTTAGGAATCGCTCCTCTGCTAGCATGGCCAAGGCTCGTTCCACCCTAACTGCTCACATCACTGTAGTCACACTATTTTTTGGACCATGCATCTTCATCTATGTGTGGCCCTTTAGCAGCTATTCAGTTGACAAAGTCCTTGCTGTGTTCTACACCATTTTTACACCTATTTTAAACCCAGTTATCTACACTCTGAGAAACAAAGAAGTCAAGGCAGCCATGTCAAAACTGAGGAGTCGCTACCTAAAACCAGGACAAGTTTCTGCACTAATTAGAAATGTTCTTTTTCTGGAAACAAAGTAA
>AcoCah_genomic_PVKX01037012.1_Seq_507|OR10
ATGCTACCCTCCTGGGCAGTGCCGCCCTGGATCAACCAGAGCCGCGCACACGAGCTGGAGTTTGTGCTGCTGGGATTCGCACATGTGCCCTCGCTACGCCCAATGCTCTCAGCGCTCTTCCTGACCGCCTTCCTGCTCACATTGCTAGGCAACACGCTCATTGTTATCCTCACCAGCCTGGACCCAGGCCTGCGCGCACCCATGTACTTCTTCCTGCGCCAGCTGGCACTGGTGGAGATCTGCTTCTCTCTGGACGTGGCACCCCGTCTGCTGGTGACGCTGCTGTGGCCAGGACGTGGGGTGTCCCCCACAAGTTGTGCCCTGCAGCTGCTTCTTGTGCTGTCCTGTGTCACATCTGAGTGCTTCCTCCTCACGGTCATGGCCTGGGACCGCTTCTTGGCCATTTGCAGACCACTGCGCTATGGCGCCATCATGAACCCGCGGCTGTGCTACTTGTTGTCCACCACCTGCTGGCTGGCGGGAATCCCCGTGGCACTGGTCTTCACCATCTGGCTCTTTAACTTCCCCTTCTGTGGGCCGCGTGGCATCCGACACTTCTTCTGTGACATAGCGCCTCTGCTGAGCCTGGTGTGTGCAGACACCAGAGTCTTCGAGGCCAATGTGTTCGTGGCCACTGTCCTCGTCATCATGGTTCCCTTCTGTCTCATAGCAGCATCTTATATCATGATTCTGGCTGCTGTCCTTCGGATGTCATCAGCCTCTGGGCGCCACAAGGCCCTGTCCACCTGTGCCTCCCACCTCATCGTGGTAATTCTGTTTTATGGCACCACGGGGGTCATCCACTTGCGCCCCAAGGCCAGCTATTCTCCTGAAAGCAAGCAAGTGGTGTCCCTGTCATACACCATGGTGACCCCCATGCTCAACCCCCTCATCTACAGCCTGCGGAACAAGGAAGTCAAGGCTGCCTTTGGGCGCGTGTGCTGTGGACGTCAAGGCTCTAGACTCCATCAATGA
>AcoCah_genomic_PVKX01033932.1_Seq_145|OR6
ATGGAGGCCCCTTCGCTGATCCCCGAGGCCAATGGCTCCTCTGTGTTGGAGTTCGTGCTTCTCGGGGTCACAGACAGGCGCGGGCTCCAGCTCCTCCTCTTCGGGGTCCTCCTGGTCACCTACATGCTCACCCTACTGGGCAATCTGCTCATCATCGCCCTCACTTGGGCGGACCGCCGCCTGCACACCCCGATGTACTTCTTCCTGCGCCACTTCTCGCTGCTGGAGGTGGGGTTCACATCCACCGTGTCCCCGCAGATGCTGGCACACCTGCTGGCGGCGCGCGGGGCCATCTCTCGCCACCGCTGCTTCGCGCAGATGATCCTCTACTTCACCCTGGGCGCCGTGGAGGTCCTGCTGCTGGCAGTGATGTCCACAGACCGCTTTCTGGCCATCTGCTGGCCCCTGCGCTACCCAGCGCTCATGACTCCTCGAGTCTGCTCAGCCCTGGTGCTGGCCTGCTGGGCAGCTAGCCTCCTGGCTCTGCCTGGGCTGTTTGCCTGGATGCTGTCTCTCCCTTTCTGTGGCCCGCGTGTCCTCAATCACTTCTTCTGCGACAGCTCCCCTTTGCTGGAGCTGGTGTGTGCAGACACCAGGCTTCTGCAGCTGGTGGCCTTCTTGCTGGCTGTCTGTACCCTGCTCATTGCCACATTGATCACAGCCCTGTCCTATGGCTGCATCATCAGCACCATCCTGCGCCTGCCTTCAGCTGGAGGCCGCAGCAAGGCCTTCTCCACCTGTTCTTCCCACATCCTAGTGGTATCTCTCACCTATGGGAGCTGCATCATCATGTACCTCAACCCCACGCAGACAGGGAGGCTGGACCTCAACAAGGGAATAGCTTTCTTCAACACCACTGTGTCTCCACTGCTGAACCCCTTCATCTACTGCCTCAGGAACCAACTGGTGCACACAGTGTGCAGGGATTTGCTGCTCAGGGGAAGAGAGCTTTCTTCCAAGATATTCAGAGCATAA
>AcoCah_genomic_PVKX01001950.1_Seq_34|OR51
ATGCTTCCTGTCAACATCACCAACTCCATCTTTTCCACCTTCCTGGTCACAGGCATTCCAGGCCTGGAGGCGATGTACGTCTGGATCTCCATACCATTCTGTGCCATGTTTCTCATAACTATGGTGGGCAACGTGACCATCATAATTGTCATCTGGCAGGAGCAGACTCTTCATGTTCCTATGTATATCTTCCTGGCCATGTTAGCTGCCTCTGATCTGGGTCTGTCTCTCTTTACCTTCGCTACTATGTTGAGAATTTTCTTACTGGACGCTAGAGAGATGACCGCCTCTGCTTGCTTCACCCAAATGTTCTTCATTCACACTTTCCAAGACCTTGAGTCAGCTATCATTCTGGCAATGGCTTTCGACCGGTATGTGGCCATTTCTCACCCACTTCACTACCACTCCATTCTCACAAACACTGTGATTGCTAGGATAGGATTGGCTATTGTTGTGCGAACCTTAACTGTGCAGGTGCCTCTCCCTATCCTCTTGAGGAGGCTACACTTTTGCCACGCCAATGTACTTTCTCACTCCTACTGTTTGCATCCTGACATCATAAAACTATCCTGCTCCAGCACTAGGGTCAACAGTATCTTCGGACTGTTTGTGGTGCTCTCCACTATGGGGCTTGACTTCCTCCTCATCCTCCTCTCATATGTATTGATCCTGAAAACGGTACTGAGCATGGCTTCCCACTGTGGCCGCCTCAAGGCTCTCAACACCTGCATTTCTCACCTGTGTGCTGTGGTCCTCTTCTTTACACCCATGCTCTGCCTGTCTATGCTGCACCGATTTGGCCCAAGGCTTCCCTCACATGTCTATGTGACCTTGGCCAACATGCACTTCTTAATTCCTCCTGTTATGAACCCAATTGTGTATGTGGTCAAAACCAAGCAGATTCGAGACAAAATTAAGAAACTTTTCATTATAAAAGCAACAGAAAAAGCTCAGGTGGCATCTTTAACATAA
>AcoCah_genomic_PVKX01001921.1_Seq_47|OR51
ATGAAGAATTCCAATAGCTCTGTGGGATTCTTACCTACAACATTCATTTTGGTTGGCATCCCAGGGCTGGAGACAAAGCACATCTGGATAGCCATCCCTTTCTGCCTGATGTACATCATCATCTTCCTTGGGAATGGCACCATCCTTCACGTCATCAGAACAGATGCTTCCCTGCACCAGCCCATGTATCTTTTTCTTGCCATGCTGGCATTGGCCGAGGTTGGTGTCTCTGCCTCCACTCTACCAACAGTACTAGGTATCTTCCTTTTTGATACTTCAGAGATTACCTTTGAAGCATGCCTTCTCCAAATGTTTTTCATCCATTCTTTCTCCATTATGGAGTCAGCTGTGTTACTGGCCATGTCTGTGGACCGCTTTGTGGCCATCTACAGCCCACTTCGTTATACAACTATCTTGACACTGCCTCGCATCTTTGGCACAGGAGCTGGCATTGGGCTGAAAAGCATTATACTAATGGCCCCATTGCCTATACTATTAAGGAGACTGCCCTTCTGTGGCCATAATGCCCTCTCTCATTCCTACTGTCTCCATCCCAACCTTATCCATCTGCCTTGTGGGGACATTTCTATCAACAATATCTATGGACTTTTCATTGTTACCTCCACTTTTGGGCTAGATTCATTGCTCATTGTGGTGTCCTATGGGCTTATACTCCATACTGTACTTGGCATTGCCACTGGAGAAGGGAGGAAGAAGGCGCTCAACACATGTGGCTCACATGTCTGTGCTGTGCTTGCTTATTATGTTCCGATGATTGGCTTGTCTATGGTCCATCGCTTTGCACATCATGTGTCTCCTCTACTACAAACCATGATGGCCAACGCTTACCTCTTCTTTCCGCCTGTCATCTTTTTTTTTTTTTTTTTTTTTTTTTTTTTTTTTTTTTTTTTTTTTTTTTTTTTTTTTTTTTTTTTTTTTTCCTGTCATCAATCCCATTGTCTACAGCATTAA
>AcoCah_genomic_PVKX01005467.1_Seq_90|OR52
ATGCTGGTTTCTAACAGCTCATATTCGTCCCCACAGTCTTTCATTCTTAATGGTATTCCCGGGCTGGAAGCGTTTCACGTATGGATCTCCCTGCCACTCTGTGCAATGTACATCATCTCCCTAGTAGGCAACCTGGGCCTTGTGTACCTCATTTACTATGAGGAATCCTTACATCGCCCAATGTATTTCTTTCTGGCCATGCTTTCTCTCATTGACTTGTTTACCTGCACAACCACTCTCCCCAATGCCCTCTTCATCTTCTGGTTCAAGCTCAAGGAAATTAACTTCAATGCTTGCCTAGTTCAGATGTTCTTTGTGCATGGATTCACAGGTGTGGAGTCTGGTGTGCTCATGCTCATGGCCCTGGACCGCTATGTGGCCATTTGCTACCCACTACGCTACGCTACCATACTTACCAACCCTGTCATTGCCAAAGCTGGCCTTGCCACCTTCTTGAGAGGTATATTGTTGATGATTCCTTTTCCATTCTTGGTTAAACGTTTGCCTTTCTGCCGAAGCAATGTCATCTCCCATACGTATTGTGACCACATGTCTGTGGTAAAGTTATCCTGCACCAGCATCAAAATCAATGTCATCTACGGTCTCATGGTTGCGCTCCTGATCGGAGTGTTTGACATTTGTTGTATATCTGTGTCCTACACCATGATCCTCCGGGCAGTGGTCAGTCTGTCCTCAGCAGATGCTCGGCAGAAGGCATTCAGCACCTGCACTGCCCATATATCTGCCATCATCATCACTTACGTTCCAGCCTTCTTCACTTTCTTCACCCACCGTTTTGGGGGCCACACCATCCCCCCTTCTCTGCACATCATCGTGGCGAATCTTTATCTTCTTCTTCCCCCAACTCTAAATCCCATTGTTTATGGAATGAAGACCAAACAGATCAGAGATAGCATCATAAAATTCTTTCATAATGAAAAGGTTCAAGGTGACCCAAGAAAATTTTCTTGA
>AcoCah_genomic_PVKX01011577.1_Seq_142|OR9
ATGGCCACACCAGTCCACAAAAATGGAAGCCTCTCTACAGTGTCCTTGCAGGGGTTCGTGCTGGTAGGATTTGAGGGAGGTGCGGAGACCCAGGCCCTGCTCTTTGCTGTCTTCCTGGTCTTGTACGTGGTGACCGTTCTGGGAAACCTCACCATGATCGTGGTCATCACCCTGGATGCCCGCCTGCACTCCCCCATGTACTTCTTCCTCAAGAGCCTGTCCTTTGTTGACCTCTGCTATTCCTCTGTCATTGCCCCGAAAGCCATGAACATCTTTCTTTCTTCCTCTAAGGTCATCAGCTTCGCAGGATGTGCCACGCAGTTCTTCTTTTTCTCTCTTCTGGTTACCACTGAAGGCTTCCTGTTGGCAGTAATGGCCTATGACCGTTTCATGGCCATCTGCAGTCCCCTGAGGTACCATGTGACCATGTGCCCTATGACCTGTGCCCGTCTGGTTCTGGGTACCTACTGTGGAGGCTGCCTGAACTCCATCGTGCAGACCAGCCTCACGTTCCAGCTGCCCTTCTGCAGCTCCAACCGTATCGACCACTTCTACTGTGACGTGCCCCCACTGCTCCGGCTGGCCTGTGCTGACACAGCTCTCAATGAGCTCGTCATGTTTGGCATCTGTGGGCTCATCATCGTGTCTACCACTCTTGTCGTCCTGGTTTCCTATGGCTACATCACAGTGACCATCCTGAGGATGCGCTCAGGGTCAGGGCGGCACAAGGTCTTCTCCACCTGTGGCTCCCACATGACAGCTGTGTCCTTGTTTTATGGAACTGTATTTGTCATGTATGCACAGCCAGGAGCTGTGGAGTCCATGGAGCAAGGGAAAGTGGTCTCTGTCTTCTACACCCTGGTCATCCCCATGCTCAACCCCCTCATCTACAGTCTGCGGAACAAGGATGTGAAGGACGCCCTGAGGAGGCTGGGACAGAGACACAGCCTTGTGAGGGATGATGGGCAGTGA
>AcoCah_genomic_PVKX01014735.1_Seq_4|OR14
ATGGGATTCTCGGATGTTCATGAGCTACAGACTGCGTGTGGAGTGTTCTTCCTGGTGATGTACCTTGCAGCCATAATGAGTAACTTCCTCATCATCACTCTCATCACTCTGGACCTGAAACTCCAGACACCCATGTACTACTTCCTGAAGAATTTATCCCTCTTGGATGTCTTTCTAGTGTCCATCCCAATCCCAAATTTTATTGTAAATAACCTAACTCACAAAAATAACATTTCCACTCTGGGTTGTGCCTTCCAGGTACATTTAATGACTTCCTTTTCAGCAGGAGAAATATTTGTCCTGACTGCTATGTCTTACGACCGCTATGTGGCCATCTGCTCGCCCCTACACTATGAGTCCATCATGAGTATTGACAACCGTGTGATGATGGTTGGTATTTCCTGGGCTACTGGGGTACTCTTTGGAACTGTATACACAGCTGGCATATTTTCCATGCCTTTTTGTGGCTCCAATGTGATCCCACAGTTTTTCTGTGATGTTTCTTCATTGCTAAGGATTTCCTGCTCTGAAACATTTGGATTAATTTATACAAGTGTTGGAATTGGCATGTGTCTATGCATGTCTTGCTTTATCTGTGTTGTACTCTCTTACTTTTATATTTTCTCCACTGTACTTAAGATTCCTACAACTAATGGTCAGTCCAAAGCATTTGCCACCTGTGTCCCTCACCTCACTGTTTTCACTGTATTCATTGCAACTGCTTGTTTTGTCTATCTGAAGCCATCCTCAAATGTACCATCAATTTCAGACAGGCTATTTTCTGTGCTATACACTGTGTTGCCTCCAGCACTTAATCCTGTGATCTACAGTCTAAGGAACAGTGATGTCAAGGATGCTCTGAGGAGATTGCAGCAAAATCTCTGCCCAAGGACTTCACTCCATTTAACTGTTCAAAGCATCTGTCTGTGGTATAGTGCTTCACAATTTACAAGCAAGTTTTCCAATTTTTGA
>AcoCah_genomic_PVKX01045038.1_Seq_252|OR5
ATGGTCAACAACAGTAGAATGAGTGAATTCATACTCCTGGGACTGACTGACAACCCAGAGCTGGAAGTCCCCCTGTTCATAACTTTCACGCTCATCTATCTCATCACACTGATGGGGAACCTAGGGATGATTGTGTTGATATGGCTGGACTCTCGTCTCCACACCCCCATGTATCTTTTCCTCAGTAACCTCTCTTTGGCAGACTGTGTTTACTCCTCAGCTGTGACTCCAAAAGTGATGGCTGGGCTTCTCACAGGGAATAAAGCTATCTCTTATGGGGGTTGTGTTGCTCAAATGTTCTTCTTTGTGACCTTTGCCAGTGTTGACTGTTTCTTACTTGCTGTCATGGCTTTTGATAGGTATGCTGCAGTGTGCAAGCCCTTACATTACACTACTACCATGACTGCTAGTGTGTGTGCCCACATGGTGATTGGCTGCTATGTTTTTACCTTAGCTGAATCTTCTGTCTATGTTGGGCTTATATTTGATCTTTCCTTCTGCCATTCTAATGTGATTCATCACTTTTTCTGTGATATCCCTCCAATATTGGCACTTTCCTGCTCTGATATCTATGTGTATGAGGTTGTGCTATTTATCATAACATCCTTCAATGTCTTCTTTGCTCTGATGGTTATCTTGACCTCCTATGTATTCATATTCATTGCTATCCTGAGGATGCGTTCAGCAGATGGACGGAAGAAAGCTTTCTCTACTTGTGCATCCCATCTCACTGCTGTGACAATATTCTATGGAACTATAATCTTCATGTACTTACAGCCCAGTTCTAGTCACTCCATGGATAATGACCAAATGGCATCTGTGTTCTATACCATAGTAGTTCCCATGTTGAACCCAATTGTTTACAGCTTAAGGAATAAAGAGGTTCATAATGCTTTCAAGAAAGCCATTGAGAAATTGAAGTCTGCTCAACAACAAGTTCTAATTAGAGATTTATACAATTTGTATAACTAA
>AcoCah_genomic_PVKX01000449.1_Seq_55|OR10
ATGTTTTATTTATCGTCTGTAGATGATCGGAAAATCAGAACAGAAAAATCGAATGCCTCTTTTCTGACAGAATTTGTCCTACTTGGGTTTTCTGATGTTCCTAGTTTCCAGTGGATTCTTTTTGGGGTATTTTTGCTCATGTACTTGACGATTCTGATGTGCAACAGTATTATAATGCTAATAACAAGAACAGACCCTGCTCTGCAGACCCCTATGTATTTTTTCCTTAGCAACTTTTCTTTTGTGGAAATCTGCTATGTAACAGTCACCATCCCAAGGATGCTTGTGGATCTGTGTACCCAAAAAGGAACTATCTCTATATTAGCCTGTGCCACACAAATGTGTTTCATTCTTATGCTTGGAGGCACAGAGTGCCTCCTCCTGACAGCCATGGCCTACGACCGTTATGTGGCCATTTGTAACCCTCTGCACTATTCTCTAGTCATGAACCAAAGGACCTGCACCCAGTTGGTTGCTGCCTGCTGGATCAGTGTCATACCAGTTGTGATTGGACAAACATGCCAGATTTTCTCATTGCATTTTTGTGGCTCTAATAGAATTAATCACTTCATCTGTGACATCCCGCCAGTACTAAAACTTGCTTGTGGCAACACATTTGCGAATGAGATAGCAGTCTACGTAGTTGCAATGGTGTTTGTCATGGTCCCATTTGTGCTGATCATTTTTTCCTACTGCAAAATTATCTTCAGCATTCTGAAACTGTCGTCAGCCAAAGGAAGGGCTAAGGCTTTCTCCACCTGCTCCTCTCATCTGATCATTGTAGTCTTGTTCTACGGAACAGCTGGTATCACATACCTACAGCCCAAGCCAAATCAATCAGAAACAATTGGAAAACTCTTGTCTCTTTTTTATACAATTTTGATCCCAACTCTGAATCCCATTATATACACTCTGAGGAACAAGGATATCATGGTGGCTCTGAGGAAACTTTTCAGTAAGTTACTAGTGTGA
>AcoCah_genomic_PVKX01023504.1_Seq_727|OR4
ATGGATAGGACCAATTATTCAGTGGTGTCTGAGTTTGTTTTGCTTGGGCTGTCCAGTTCTCGGGAACTTCAGTTTTTCTTCTTTGTTTTCTTCTCTGCATTGTACATTGTCATCATATTAGGAAACCTTCTCATCATCATAGCAGTGACTTCTGACAGCAGCCTACACTCCCCCATGTATTTCCTCCTGGGCAACCTTTCTTTTTTTGACATTTGTCAGGCTTCCTTTGCTACACCTAAAATGATTGCAGACTTTCTGAGTATTCACAAGACTATATCCTTCAACGGTTGCATAGCCCAAATTTTTTTCATTCATCTCTTTACAGGAGGGGAGATGATGATCCTGGTCTCCATGGCCTATGACAGATACGTGGCCATATGTAAGCCTCTACATTATACGATCATCATGAACCAAAATACATGTGTTGTCTTCGTGGTAATCTCCTGGGCTGTGGGCTTGGTCCATACATTGAGCCAGTTATCATTTACTGTAAACCTTGCATTTTGTGGACCCAATGAAGTAGACAGCTTTTTTTGTGACCTTCCTCGTGTGGTCAAATTGGCCTGTATTGACTCCTACATTACTGAAATACTGATTGTGGTAAACAGTGGGATTCTCTCTTTAAGCACGTTCTCTCTCTTGGTGAGCTCCTATGTCATAATTCTTGTCACAGTTTGGTTCAAGTCTTCTGCTGCCATGGCCAAGGCATTTTCTACACTGGCTGCTCACATCATGGTAGTAGTATTATTCTTTGGACCTTGCATCTTCATCTATGTGTGGCCTTTTACTACCTATCCTGTGGATAAAATTCTTGCTATATTTTATACAGTTTTCACTCCCATCCTAAACCCCATTATTTATACACTAAGAAATAGAGATATGAAAGCTGTCATGGGAAAAATTGCAGCCCATTACCTCAGACCACCCAAAATTTCTGAAATGCAGTTAGTAGCAAAGATTTCCCTTTATTGA
>AcoCah_genomic_PVKX01029345.1_Seq_665|OR10
ATGGGCAATCACACCACAGTGACCACATTCATTCTATGGGGATTTTCCAGTTTCCCAAAACTTCAGAATCTACTCTTTGCTGTTATTCTCCTCTCCCATGTGACCATCCTCATAGCAAATGCATCCATCATGGTGGCCATCAAGCTAAATCACAGCCTTCACACCCCTATGTACTTTCTTCTCTTTTCCTTGTCCTTTTCAGAAACCTGCACCACTATGGTGATCCTGCCCCGCATGTTAGTAGACTTGCTGTCAGAGAGCAAGGCCATCTCTCTCCCTGAGTGTGCCACACAGATGTTTTTCTTCTTCGGACTGGCAGCCAACAACTGTTTCATCATGGCTGCCATGTCCTATGACCGTTACACTGCCATCCATAGCCCACTGCATTATCATATCTTTATGACCCAAAAGGTCTGCTTTCAGCTCATGATGGCTTCCTGTGTGGTTGGCTTCCTCTGTTCTCTTGGCATCACCTTCACCATATTCAACTTGTCTTTCTGTGACTCCAACAATATTCAACACTTTTTCTGTGATATTTCACCAGTGGTTCACCTTGCCTGTGATTACACTGCTCATCACGCAATGATTATTTTTATTCTCTCTGCATTTGTGCTCGTGGGCAGCTTTGTTTTGATCATGATTTCCTATGTCTTCATAGTACTCCTAGTTGTAAAAATGCCTTCTGTACAGGGGAGGTATAAGGCCTTCTCAACATGCTCCTCCCATCTCACAGTTGTGTCTCTGCACTATGGATTTGCCTGCTTTGTCTACTTAATACCCAAGAACAATGAATCCTTCAGTGAAGACATGCTGATGGCTGTCACATATACAGTACTGACACCTCTGCTCAACCCCATTGTTTATAGCCTAAGAAACAAAGAAATGCAGACAGCCCTGAGGAAGGTATTAGAGAGTGTTAATAAAATTTTGCCTTGCCTGGCAATTAAAAAAAAAACCCTGAACATTTAA
>AcoCah_genomic_PVKX01002090.1_Seq_58|OR52
ATGAGTCACAGCAACGTCACTGTCTTTCACCCTGCATTTTTTGTGCTACTTGGCATCCCTGGCTTGGAGGCTTATCACACCTGGCTGTCTATACCCCTGTGCCTCATGTATGTCACCGCAGTCCTTGGGAACAGTATCCTGATAGTGGTCATCATTACAGAACGGAGCCTTCATGAACCCATGTATTTTTTTCTCTCCATGTTGGCCATCACAGACATCTTACTTTCCACCACTACTGTGCCCAAGGCCCTCGCCATATTTTGGCTCCATGCCCGCAACATTGCCTTTGATGCCTGTGTCACCCAAGTCTTCTTTGTCCACACGATGTTTGTGGGGGAGTCAGCCATCTTGCTAGCCATGGCCTTTGACCGCTTTGTGGCCATCTGTGCCCCACTGAGATATACAACAGTGCTAACATGGCCGATGGTGGGGAGGATGGCTCTAGCCATTGTCATCAGAAACGTCTGTATTATCTTTCCCGTGATTTTCTTGCTGAAGCGACTGCCGTTCTGCCGAACTAACATCATCCCCCATTCCTACTGTGAGCACATTGGGGTGGCCCGCTTAGCTTGTGCTGACATCACCGTTAACATCTGGTATGGCTTCTCAGTGCCCATCGTCATGGTCATCCTGGATGTGATCCTCATTGCTGTGTCTTATTCACTCATTCTCCGGGCAGTGTTTCGTTTGCCTTCCCAGGATGCTCGGCACAAGTCTCTCAGCACTTGTGGGTCACACCTCTGCGTCATCCTCATGTTTTACGTTCCATCCTTTTTTACTTTACTGACCCACCGCTTTGGGCGAAACATTCCCCGGCACGTGCATATTTTGCTGGCCAATCTTTATGTGGTGGTGCCACCAATGCTGAACCCCATTGTATATGGGGTGAAGACTAAGCAGATCCGGGAGGGTGTAGTCCACTGGTTCTTGGGCATCAAGACTCACTGTTGTTCCTTTCCTTTGGGATGA
>AcoCah_genomic_PVKX01018273.1_Seq_389|OR12
ATGGCCACTAAAAACAGGACAGAAGTGACTGAATTTGTGTTGTTGGGCTTGTCCAGCCGGCCAGAGATGCAGCTAGTTATTTTTGGAATTGTCCTTGTCATGTACGTGATGGCAGTTTTGGGCAATACCCTGCTAGTACTTGTTGCTTGCTCAGATCCCAAGCTTCAGACCCCCATGTACTTCCTTCTCAGCCAGCTTTCCTTGATTGACATATCTCTAGCAACCATCACTGTGCCTCAGATGCTGGTGCACACACTCTTTTTAAATAGAGCCATTTCCTATAACCGCTGCATTGTACAGCTCTTTTTCTTTATGGCAGTGGGCAGCATGGAAGGCCACTTACTAGCTGCCATGGCATATGACCGCTATGTTGCCATCTGTGACCCTTTAAGATACTCTGCGATTGTCAGCCATAGCCTCTGTCTGCGCATAACATTGACCTCGTGGGTGGTGGTCAGCTTTAACAGTCTCCTGTACAGTGTGTTGGTCACTCGTTTAATCTTCTGTGGCAACCAGATCACCCATTTCTTCTGTGACATCACTCCTCTGCTGAAGCTCTCCTGTACTCGACCGGTGGTCAATGAGATGTTAATCTTCACTGAGGGTGTAGCTGTGGTGGTCAGCCCCTTCTTCTTCATTTTGGGGTCCTATGTCCGCATAGGTGTTTCCATAGCTCACATGTACTCAGTTTCTGCCTTGACCAAAGCCCTGTCCACGTGCGGCTCCCATATTCTGGTTGTGATGCTCCTGTATGGTTCTGTGATCCGCATGTACCTCAAACCATCATCTAACTATGACTTAGACCAGGATCGCCAGGTTGCCATCTTCTACACAGTGGTCACCCCTATGCTAAATCCACTCATCTACAGCCTCAGGAATCAGGAAGTTAAAGGGGCTCTCAGGAGGCTTTTTAGGAAACACTGCATCTCAGGAAGCTTCCAGGTTGGATCTCAGACAAACAAAGAATGA
>AcoCah_genomic_PVKX01007195.1_Seq_560|OR9
ATGGGTGACAAGGAAAGAGACAACCACTCAGAAGCGACTGACTTCATTCACCACTCAGAAGCGACCGACTTCATTCTTGTAGGGATCAGGGCCCGTCCGGAGCTCCACAGCGTCATCTTTCTTCTATTTCTGATCATTTATGGGATGGTTCTTCTGGGAAACCTTAGCATGCTCGGCATCATCGTGAGTGACCCCAGGCTGAACACGCCAATGTATTTCTTCCTAGGTAATCTCTCCGTCATTGACCTCTCCTACTCCACAGTCATTGTACCCAAGGCCATGGCCATCATCTTATCTCAGAAAAAGACCATATCCTTTGTGGGCTGCGTGGCCCAGCTTTTCCTTTATGCACTTTTCATGGTAACAGAAGCCTTTGTGCTGGCAGCCATGGCCTATGACCGCTTCGTGGCCATCTGTAATCCTCTCCTTTACAGCATCCGCATGTCAAGGAGTGTCTGTGTCCAGTTGGTGGCTGGTTCTTATGTCTGTGGCTGGGTCAGCTCTGTCCTCCAAATCAGCGTCACGTTCTCCATGTCTTTTTGTGCCTCCAGGGTCATCGATCACTTTTACTGTGACTCCAATCCAATCGAAAAGATCTCCTGCTCTAATACCTTTATCAACAAGATGGTGTCACTTAGCCTGGCAGTGCTCATTATCTTGCCCACAATAATTGTTATTGTGGTGTCTTACATGTATATCGTGTCCACAGTTTTAAAAATCCACTCCAGGGAAGGGAGGAAAAAGGCCTTTTCTACCTGCAGCTCCCACCTCGGGGTTGTAAGTTTGCTTTACGGGACTGTTTCCTTTGTGTACCTCACACCTCCAACTAACCCCGAACTTCGTAAAATAGCTTCGGTATGTTACATTTTGTTGACACCCATGTTGAATCCCTTAATCTACTCTTTACGAAATAAGGATGTAAAAGATGCTGTGAAAAAAGTCTTGTGCAAGAAAAATGTTTTACCGTAA
>AcoCah_genomic_PVKX01005954.1_Seq_1051|OR5
ATGTCAAGACAACCACTAGGTTATGCTGTACCAAGAGTCCCAGTGAACAACGTGACAGATATCACCATGTTTATATTGACAGGATTCACAGATGATCCTGACCTGAAAGTTTTCTTATTTCTCTTGTTTTTTGTTATTTACCTTTTTACTCTTATAGGCAACTTGGGATTGGTTTTGATAGTCATTGGAGATTCCCGGCTTCACAATCCCATGTACTATTTTTTAAGTGTTTTATCATTCTTAGATGCCTGTTATTCCACAGTTGTCACCCCCAAAATGTTGGTAAATTTTCTTTCAAAAGATAAGTCTATCTCATACACTGGATGTGTGATGGAGATGTTTCTTTTTGTTACTTTTGGAACTACAGAATGCTTTCTGTTGGCAGCAATGGCTTATGACCGTTATGTGGCTATCTACAACCCACTTCTGTACGCTGTGAGCATGTCACCAACTGTCTACATACCTCTCATAATAGCATCTTATGCAGGTGGGGTTATGCATGCTACTATACACACAGTGGCTACTTTTAGCCTTTCTTTCTGTGCATCCAATGAAGTTAGGCATGTTTTCTGTGACATCCCTCCATTGCTCGCTATTTCGTGCTCGAACACAGATATAAACCAGCTTCTGCTCTTCTATTGTGTGGGGTCCATTGAGGTTATCACCATCCTGATTGTTTTGGTCTCATACAGTTTCATACTCTTTGCAATTCTTAAGATGCATTCTGCTGAAGGGAGGAGAAAAATTTTCTCTACATGTGGCTCTCACCTTACAGGAGTTTCCATTTATCATGGGACAATTCTTTTTATGTATGTGAGACCTAGTTCCAACTATGCCTTGGAGCATGACATGATTGTGTCCATATTTTACACTATTGTGATTCCGATGCTGAATCCTATAATCTACAGTCTGAGAAACAAAGATGTAAAAGAAGCAATGAAAAAATTTGTGAAAGAAACTGCTTCATGA
>AcoCah_genomic_PVKX01004671.1_Seq_67|OR52
ATGTCAGTGCAGAATAACACATATATGACTCCAGCTTCCTTTATTCTGAATGGGATCCCCGGCTTGGAAGACATGCACATCTGGATTTCCTTCCCATTCTGTTCCATGTATGCTGTGGCTATGGTGGGGAACTGTGGCCTCCTCTACCTCATCTTCTTTGAGGACTCCTTACACAGACCCATGTACTACTTTTTAGCAATGCTTTCTCTAACAGATCTTGTCATGTGCTCTAGTACAATCCCTAAAGCCCTCTGCATCTTCTGGTTTCATCTTAAGGAAATTGGATTTGATGAGTGCCTCGTACAGATGTTTTTCATCCATACCTTCACAGGGATGGAGTCTGGGGTGCTCATGCTCATGGCTTTGGACCGCTATGTAGCCATCTGCTACCCGTTGCGTTACTCCACCATCCTCACCAATCCTATCATTGCCAAGGTTGGGTTTGCCACCTTCCTGAGGGGGGTGTTGCTAATTATTCCATTTACATTTCTTACCAAGCGCCTGCCCTACTGTAGAGGCAATATAATAAACCATACCTACTGCGACCACATGTCTGTAGCCAAGTTGTCATGTGGCAATGTCAAGGTGAATGCCATTTATGGTCTGATGGTTGCTCTCTTGATAGGGGGCTTTGACATCCTGTGCATCACAATCTCCTACACCATGATCCTGAGGGCAGTGGTCAGCCTGTCCTCAGCAGATGCTCGGCAGAAAGCCTTCAGCACCTGTACTGCCCATATCTGTGCCATTGTGTTTTCTTATAGCCCAGCCTTCTTTTCCTTCTTTTCCCATCGCTTTGGGGGCCACACCATCCCTCCGTCTTGCCACATCATTGTGGCTAATATTTATCTGCTTTTGCCTCCCACGATGAACCCTGTTGTTTATGGAGTGAAGACCAAGCAGATACGTGACTGTGTCATAAGGATTCTTTCAGGATCTAAGGATTCCAAATCCCACACCGTATAA
>AcoCah_genomic_PVKX01004671.1_Seq_74|OR52
ATGGAGTCTCCTAATCACACGGACCTGGATCCTTCTATCTTCTTTCTCCTGGGCATCCCAGGTCTAGAACAATTCCATATGTGGCTCTCACTTCCAGTGTGCTGTCTCGGCACAGCCACGATCGTGGGCAATATAACCATCCTGGTTGTTGTTGCCACAGAGCCAGCTTTGCACAAGCCCGTGTATCTCTTCCTGTGCATGCTCTCAACCATTGATTTGGCTGCTTCCTTCGCCACAGTACCCAAGCTACTGGCTATTCTCTGGTGTGGAGCCGGGCACATCTCTGCCTCCGCCTGCCTGGCACAGATGTTTTTCATTCATGCCTTTTGCATGATGGAGTCCACAGTGCTGTTGGCCATGGCCTTTGATCGCTATGTGGCCATCTGCCACCCACTGCGCTATTCTACCATCCTCACTGACACCATAATTGCGCGCATTGGGGTGGTAGCCATGATGAGAGGCTCTCTGCTCATGCTTCCATGTCCCTTCCTCATTGGCCGTCTGAGCTTCTGCCAAAGCCACGTGATCCCACATACATACTGTGAGCATATGGCTGTGGTGAAGCTGGCCTGTGGAGACACCAGGCCTAACCGTGTCTATGGATTGACAGCAGCGCTGTTGGTCATTGGGGTTGATTTATTCTGCATTGGTCTCTCCTATGCCCTCATCGCACAAGCTGTTCTTCGCCTCTCTTCACAAGAAGCTCGGTCCAAAGCCTTGGGTACGTGTGGCTCCCATGTTTGCGTCATCCTCATCTCTTACACACCAGCCCTCTTCTCCTTTTTCACACACCGCTTTGGCCACCATGTGCCGCTCCACATTCATATTCTTTTGGCTAACGTCTATCTGCTTTTCCCACCGGCTCTTAACCCCGTGGTATATGGAGTCAAGACCAGGGAGATTCGGGAAAGGGTTGCCAAGGTGTTTCAGTGGGGGCAGGGAACTGGGCTAAAACCATCTAAGTAA
>AcoCah_genomic_PVKX01027019.1_Seq_79|OR52
ATGTCACTTCTAAATGTCAGCAGCCTAACCCCAGCTTCATTCATCCTCAATGGCATCCCTGGTCTGGAAGAGGTTCATTTGTGGATCTCCTTCCCGCTGTTTACCATGTACAGCATCGCTCTTACAGGGAATTTTGGACTCATATATCTTATCTACTCTGAAGAGGTCTTACACAGACCTATGTACATCTTCCTAGGTCTTCTTTCCTTCACAGATGTGCTCATGTGCACCAGCACCCTTCCCAACACTTTCTGCATATTGTGGTTCAATCTCAAGGAGATTGACTTTAAGGCTTGCCTGGCCCAGATGTTCTTTGTGCACACCTTCACAGGGATGGAGTCTGGGGTGCTGATGCTTATGGCCCTGGACCGCTATGTGGCCATCTGTTACCCTCTGCGTTACGCCACTATCCTCACAAATGTAGTCATTGCCAGGGCAGGGATGCTCACTTTTCTTAGGGGTGTGATTCTTGTCATCCCTTTCACATTCCTCACCAAGCGCCTGCCATACTGCAGGGGTAATGTCATCCCCCACACCTACTGTGACCACATGTCTGTCGCTAAAATATCTTGTGGCAATGTTCAGATCAATGCCATCTATGGTCTAATGGTCGCCCTCCTGATTGGGGGCTTTGACATCCTGTGCATCACAGTCTCCTACACCATGATCCTACGGGCAGTTGTGAGTCTGTCCTCAGCAGATGCTCGGCAGAAGGCTTTTAGCACCTGCACTGCTCACATCTGTGCCATTGTCATCACCTATGTCCCAGCCTTCTTCACCTTCTTTACACACCGCTTTGGGCAACATACCATTCCCCCTCACGTCCACATCATTATGGCTAATCTCTATCTTCTCATGCCTCCCACCATGAATCCCATTGTGTATGGAGTGAAAACCAAACAGATACGTGAGAGTGTCATTAGGTTCTTGCTTAAAGGGAAAGAAAACTCTTCTCATAAAATTTAA
>AcoCah_genomic_PVKX01024739.1_Seq_169|OR8
ATGGAGAACCACAACCTCACAGTGGTGACTGAATTCATCCTGATGGGCATCACTGACCGCCCTGAGCTGCAGGCGCCATTGTTTGGGCTGTTCCTCATCATCTATCTGATGTCACTGGTGGGCAACCTGGGCCTGATCATCCTTACCGTAGTGGACTCCAGGCTGCAAACACCCATGTACTTCTTTCTCAGACACCTCGCTACTACAGATCTTGGGTATTCAACAACTGTGGGACCCAAAATGTTAAGAAACTTTCTTGTAAATCAAAATACAATATCATTTTATTTTTGTGCTATCCAGTTGTCTTTCTTTACTATTTTCATTGTTAGTGAATCTTGTATTGTCTCTGTAATGTCTTATGACCGTTATGTGGCCATCTGTAAACCACTCCTCTACAACGTCATTATGTCACAAAGAGTATGCTGGGTCCTGGTGGCAATCCCATACCTTTACAGTGTATTAGTTGCTCTCATGCTCACCATTAATATTTTCTCTTCATCCTTTTGTGGCCACAATATTATCAAACATTTTTACTGTGATAGTATTCCCTTGATATCTCTGCTCTGCTCCAGTAAAAAGAACATAGAAATGATAATTTTAATATTATCAATTACTAACTTGATTTCTTGTCCACTGGTCATCTTTGTCTCCTATGTGCTCATTCTCAGAACTATTCTGAGGATGAGCTCTGCTCAGGGCAGGCAGAAGGCTTTCTCCACCTGTGGGTCCCACCTAACAGTGGTCGCTGTCTTCTATGGGACTTTGATGTTTATGTATATGCAGCCTAAATACAATAACTCCTTAAACACTGACAGAGTGGCTTCCATCTTTTATACCCTGATCATCCCTATGCTGAATCCCTTGATCTACAGCTTGAGGAACAAAGATGTAAAATATGTCATTAGAAAGACAGGAAGAACAATACAAAATATCTTCTTAAAGGTTATCATTCCTCAAAACAAGTAA
>AcoCah_genomic_PVKX01002725.1_Seq_249|OR9
ATGGCAGACAATGGCACCAGGGTGAAGGAATTTATTCTGATGGGGTTCCAACTTCAGGCAGAGCTGCAGTTGGGTCTCTTCTTTATTTTTCTGGCCTTTTATGTCATCACCATTGGGGGAAATCTGGGCATGATCATGTTAATTCAGAGTGACCCTCGGCTCCACACACCCATGTACTTCTTCCTCAGCCATCTCTCTTTTCTGGACATTTGCTACTCTACTGTTATTGTGCCGCAGCTGCTGGAGACTTTGGGGGCTAATGAGATGGTCATCACTTATGAGCGCTGTGCCACTCAGTTCTTCTTTTTCACGTGGTATGCTAGTACTGAGTGTTTCCTTTTGGCTGTGATGGCCTACGACCGCTATGTGGCTGTATGTAGCCCTCTCCTCTATGTCATGGCCATGACACCACAGACTCGCCTGGGCCTCGTTGCTGCAGCATACTCTGGTGCAATGGTAAACACTGTGGTCCGGACTGGGTGTACTTTTTCCATTTCCTTCTGTAAATCTAACCAGGTTGACTTCTTCTTCTGTGACCTCCCACCCCTGCTGAAGCTTGCCTGTAGTGAGACCAAGTCACGGGAGCAGGTGATCTTTCTTTTGGCTTTCTTGGTCATCACAACTAGCATTTCAGTGATTCTTACATCCTACCTATTCATTATTTGGGCTATTCTGAAAATCCGTACAGCAGGGGCCAAAGCCAAGACCTTCTCCACTTGTGCATCTCACATGATTGCAGTGGCTCTGTTTTTTGGAACACTCATATTTATGTACTTGAAAGGTAACATGGGCAAATCCCTCTGGGAAGACAAGATTGTGTCTGTATTTTATACTGTGGTGATCCCTATGTTGAACCCTATGATCTATAGCCTGAGGAACAAGGAAGTGAAGGAGGCCCTGAAGAATGCCTTCAAAAGAATTAGTTTCCCAAGGGAAGTAAGCCCCCATCAGCCCAGAAGTTCCTAA
>AcoCah_genomic_PVKX01001965.1_Seq_35|OR2
ATGAAGGCTATTTACCAGAACTCCACTGACTTTATCCTCCTGGGCCTCATCACCCACCCAACATTTCCTGGGCTGATCTTCACTGTGGTTTTCTCCATCTTTGTGGTGGCTGTAACAGCCAACTTAGTCATGATTATGCTCATCCGTGTTGATTCTCGTCTTCACACACCCATGTACTTTTTGCTCAGCCAGTTATCCATCATGGATACTGTCTACATCTGTATCACTGTTCCCAAGATGCTCCAAGATCTCCTGTCCAAAGAAAAGACCATTTCCTTTCTGGGATGTGCACTGCAAATATTTCTCTACCTAACACTGATTGGTGGGGAGTTTTTCCTGCTGGGCCTCATGGCCTATGACAGGTTTGTGGCTGTGTGCAACCCTCTACGGTACCCCATAGTCATGAGTCCCAGGGTTTGTCTGTTTATGGTGCTGGGTTCCTGGGCTGGTGGATCTTTGGATGGATTCATGCTGACACCTGTTACGATGAGCTTTCCCTACTGTGGCTCCCGAGAGATCAACCACTTTTTCTGTGAGATCCCAGCTGTGCTGAAGCTATCCTGCACAGACACATCACTCTATGAAACCTTGATGTACGCATGCTGTGTGCTGATGCTACTCATCCCAATATCTTTCATCTCGGTCTCCTATACACGCATCCTCATCACTGTCTACCACATGAGCTCTGCGGAGGGCCGGCGTAAAGCCTTCACCACGTGTTCCTCCCACATCATAGTAGTGAGCATTTTCTATGGGGCAGCCTTTTATACCAATGTACTGCCTCATTCCTACCACACACCTGAGAAAGATAAGGTGGTGTCAGCCTTCTACACCATCCTCACTCCCATGCTAAACCCACTCATATACAGTTTGAGGAACAGAGAAGTGGCTGCAGCTCTGAGAAAAGTCCTAAGAAAGCACGCCTCCCAGAGATTACGAGTGAGCCATGTGCCTGGAAAATACTAG
>AcoCah_genomic_PVKX01026292.1_Seq_79|OR2
ATGACTATAATCCATGAAAGTTACCTAAAAGAATTCATCAATGAAAGCCACCCAGAAGAGTTCATTCTACTTGGTTTTGCAAACCATCCTTGGCTGGAACTCCCTCTCTTCATTACTCTTCTGGTAACATACCCCACAGCCATGATGGGAAACATGGCCATCATCCTGGTGTCCACCTTAGACCCCCGTCTCCACAGCCCCATGTATTTCTTCCTCACCAACCTCTCCTTCCTGGATATGTGCTACACCACAAGCATTGTGCCTCAGATGCTGTTTAACCTAGGAAGCTCCAGAAAGACCATCAGCTACATTGGATGTGTTGTTCAACTCTATGTTTTCCACATAATGGGAGGCACAGAATGTCTGCTTTTGGCAATTATGTCCTTTGATCGTTATGTGGCCATCTGCAGACCTCTCCACTACACCCTCATCATGAATCAGCGAGTCTGCATCTTGTTAGTGTCTATTATGTGGCTGATTGGAGTGATCTTTGCTTTTTCAGAGGCTACACTTACGTTACAATTGCCACTGTGTGGCATTCATAAACTGGATCATTTATTGTGTGAAATTCCAGTTCTCATAAAAACTGCCTGTGGTGAAAAGGAGGCTAATGAGCTGGCACTTTCTGTGGTGTGCATTTTTATACTGGCTCTTCCTCTGTGCCTAATTCTTGCTTCTTATGTCAATATTGGATGTGCAGTAGTTAGAATTAAATCTTCTGAAGGAAGAAGAAAGGCCTTTGGGACATGTTCTTCTCATCTCATTGTAGTTTCCTTATTTTATGGTCCAGCCATTAGCATGTACCTTCAGCCTTCTTCATCCATCACAAGGGACCAACCCAAGTTCATGGCTCTCTTTTACGCAGTGATAACTCCTACACTGAATCCCTTCATCTACACCCTGCGGAACAAGGATGTAAAGGGGGCCTTAAGAAAGCTGTCAAGAAGCATTTTCAGTTCAAAATAG
>AcoCah_genomic_PVKX01020078.1_Seq_226|OR5
ATGGAGGAGAGGAACACCACCACTGTGACAGAATTCTTTCTCTTAGGGTTTGCAGTACGTAGGGAGATAGAAATCATTCTCTTTCTGCTCATTCTTCTGGTCTACAGTCTGACTTTGGTGGGAAATGTAGGAATGATTTCATTAATCAGGATGGATTCTAGACTTCACACACCGATGTACTTCTTCCTCAGTAACCTGGCCTTTGTAGACCTTTGTTACTCCTCTTCAGTAGCCCCCAAGTTCCTGGAGACTCTCCTCACTAATAGAAGGTCTATACCTTTCTATGCCTGTGCAACCCAGCTCGGATTCTTTCTGTACTTTTTGATTTCAGAGATGTTTCTCCTTGCAGTGATGGCTTATGACCGCTATGTGGCCATTTGCAATCCTCTACTGTACATGGTGGTCATGTCACAGAAAGTATGCCTACGACTTGTCATGGGCCCCTACTTTTACAGCTTTGCTGTTGCAATGCTCCACACAGTAGTTACTTTCCAATTGATTTACTGTGGCCCCAATATTATCAATCACTTTTATTGTGATGATGTCCCTTTAATGGCTCTTGCCTGCTCAGACACAAGCCTCAAGGAGATTCTGATATTCATCTTTGCTGGATTCAACATGATCAGTTCTCTGACCACTGTCCTGATTTCTTACTTGTACATTGTGGCTGCTATCTTGAGAATCCAATCCACAGAAGGGAGATGCAAAGCCTTCTCCACATGTGCCTCTCATCTCACTGCTGTGACTATATTTTACGGAACACTCATTTTCATGTATCTGCAGCCCAAATCAAGCCATTCCCTTGACACAGACAAGATGGCCTCAGTATTTTATACAATTGTTATCCCCATGCTCAATCCCATGATCTACAGCTTAAGGAACCAAGAAGTGAAAAATGCTCTAAGAAAAGCCCTTGAAAAATGCTATGTGCTACCTCTAGTGCACCTCAAGAAAGGAATTTCCTGA
>AcoCah_genomic_PVKX01001980.1_Seq_695|OR6
ATGGAGTTCTCCAATTGGACCACTGCTCAGGTGTTCATTTTTTCTGCTTTCCCTTGCTCCTGGGGAGATTCTGTCATGTGCTTCATCCCACTTCTCTTCATCTATGTTTTCATTGTTGTTGGAAACCTGATTATCATCACAGTGGTCCGGCTGAATGCGCATCTCCACACACCCATGTACTTCTTTATCAGTGCCCTTTCCTTTTTGGAGGTTTGGTACACCACAGCCACCATCCCAAAGATGCTCTCTAGCCTGCTTAGCGAACAAAGGAGTATTACCTTGAATGGCTGTGTCCTGCAGATGTATTTCTTCCATTCCACGGGTATCAGTGAGGTTTGTCTCCTGACAGCTATGGCCTTTGATCGCTACCTGGCCATCTGCAGCCCTCTTCATTACCCCACCATCATGACCCCGAGGCTGTGTGCCCAGCTGACCCTAGGCTGCTGTGTCTGCGGCTTCCTCACGCCCCTCCCTGAGATTGCCTGGATCTCCACCTTGCCTTTCTGCGGTTCTAATCGCCTCGAGCACATCTTCTGTGACTTCCTCCCCGTGCTGCGCCTGGCCTGCACAGATACCCACACCATCGTCATGATTCAGGTGGTCGATATTGTCCATGCTGTGGAGATAATTACAGCAGTGATGCTCATTTTCATGTCCTATGTTGGTATTGTGGCGGTGATTCTGCGCATCCGTTCGGCCGAAGGCCGCCGCAAAGCGTTTTCCACGTGTGTCTCACACCTTACCGTCTTTTTGCTCTTCTTTGGCAGCGTGGCTCTCATGTACCTTCGCTTCTCTGCGACCTACTCCTTGTTCTGGGACACTGCCATTGCTCTGGCCTTTGCAGTTCTATCGCCCTTCTTCAACCCCATTATCTATAGCCTGAGGAATAAAGAGATAAAAGAGGCCATTAAAAAGCACATAGGTCAGGCTAGCATCCTAATTCACAAGGGCGGGAACCTCACATAA
>AcoCah_genomic_PVKX01002090.1_Seq_6|OR56
ATGGGTACTGCCCTTCGTACAATCAACAGCTCAGAGTTCCAAGTGTCCGAGTTCATCCTGCTGGGATTCCCGGGCATTCATGAGTTCCAGCACTGGTTCTCCTTGCCTATGGCTTTGCTTTACATTGTAGCTCTTGGTGCTAATCTCCTTGTCTTGATCACTATCTACCGTGAGCCTAACCTGCATCAGCCAATGTATCAATTTCTTGGTATCTTGGCTTCAGTAGATATTGGTTTGGCTACCACCAGCATGCCCAAGATCGTGGCCATTCTGTGGTTTGATGCCAAGGCCATCAGCCTCCCCGAGTGCTTTTCTCAGATCTATGCTATCCACTCTTTTATGTGCATGGAATCAGGCATTTTCCTGTGCATGGCAGTGGATAGATATGTAGCCATTTGTTATCCTCTTCGGTACCCTGCCATAGTCACTCAGCCTTTTATAATCAAAGCCTCACTATCCATGCTGCTCAGAAATGGCCTGTTAACCATCCCGGTGCCCGTACTAGCCGCCCAGAGACAATACTGCTCCAGGAATGAAATCGATCACTGCCTTTGCTCCAACTTGGGGGTCATCAGTCTGGCCTGTGATGACATCACGGTCAACAGGTTCTACCAGTTGGTCTTGGCCTGGCTTGTGGTTGGAAGTGACATGATTCTGGTCGTTGTTTCCTATGCTTTGATTGTTCGCTCAGTGCTGAGGCTGAACTCCACTGAAGCAGTATCTAAGGCCCTCAGTACCTGTAGCTCCCACCTCATTCTCATTCTGTTTTACTACACAGCTATTGTTGTAGTTTCCGTCACTCACCTAGCAGGAAGAAAGGTTCCCCTTATCCCTGTTCTCCTCAATGTGCTGCACATTGTTGTGCCCCCATCTCTTAACCCCATGGTCTATGCCCTCAGGACACAGGAGCTGAGGCTGGGTTTCCGGAAGGTGCTTGGCTTGAGTGAGTATGTGTCCAGGAAGTAA
>AcoCah_genomic_PVKX01015982.1_Seq_51|OR10
ATGAGTGTCAATTGTTCCCTGTGGCAGGAGAACAGCTTGTCTGTCAAACGCTTTGCATTTGCCAAGTTCTCTGAGGTCCCTGGAGAATGCTTCCTCCTGTTCACCCTCATCCTCCTCATGTTCTTAGTGTCCCTGAAAGGAAATTCACTCATAGCCCTTGCAATCTGCACCAGTCCATCCCTGCACACCCCCATGTACTTCTTCCTAGCCAACTTGTCTCTCCTGGAGATGGGCTACACTTGCTCTGTCATACCCAAGATGCTTCAAAGCCTTGTGACTGAGGCACGGGGGATCTCTCGGGAGGGTTGCGCCACACAGATGTTTTTCTTCACATTCTTTGGTATAACCGAGTGCTGCCTGTTGGCAGCCATGGCCTTTGACCGCTACATGGCCATATGTGCCCCACTACACTATGCAACCCGAATGAGTCGTGGTGTATGTGCCCATTTGGCAATTGTTTCATGGGGAATAGGATGCATAGTGGGGTTGGGACAGACCAATTTTATTTTCTCCTTGGACTTCTGTGGACCCTGTGAGATAGAACATTTCTTCTGTGACCTTCCACCTGTCCTGGCACTTGCCTGTGGAGATACATCCAATAATGAGGTTGCAGTATTTATCGCAGCAGTCATCTGTATATTCAGCCCATTTTTACTGATTATTTCTTCCTATGTCAGAATTCTGGTTGCAGTGCTGGTGATGCCTTCACGTGAGGGACGCCATAAAGCTCTCTCCACCTGTTCCTCCCACCTACTTGTAGTTACACTCTTCTATGGCTCAGGATCTATCACCTACTTGAGGCCCAAGTCTAGCCACTCACCAGGAATGGACAAACTCTTGGCCCTCTTCTATACAGCAGTGACATCCATGCTGAACCCCATCATCTACAGTTTACGGAACAAGGAAGTAAAAGCAGCACTGAGAAGAACTCTGGGACTGAGAGATGTTCTCACAATGAATAGGTAA
>AcoCah_genomic_PVKX01015982.1_Seq_62|OR10
ATGAGTGTCAATTGCTCCCTGTGGCAGGAGAACAGCTTGTCTGTCAAACGCTTTGCATTTGCCAAGTTCTCTGAGGTCCCTGGAGAATGCTTCCTCCTGTTCACCCTCATCCTCCTCATGTTCTTAGTGTCCCTGAAAGGAAATTCACTCATAGCCCTTGCAATCTGCACCAGTCCATCCCTGCACACCCCCATGTACTTCTTCCTAGCCAACTTGTCTCTCCTGGAGATGGGCTACACTTGCTCTGTCATACCCAAGATGCTTCAAAGCCTTGTGACTGAGGCACGGGGGATCTCTTGGGAGGGTTGCGCCACACAGATGTTTTTCTTCATATTCTTTGGTATAACCGAGTGCTGCCTGTTGGCAGCCATGGCCTTTGACCGCTACATGGCCATATGTGCCCCATTACACTATGCAACCCGAATGAGTCGTGGCGTATGTGCTCATTTGGCAATAGTTTCATGGGGAATGGGATGCATAGTGGGGTTGGGACAGACCAATTTTATTTTCTCCTTGGACTTCTGTGGACCCTGTGAGATAGACCACTTCTTCTGTGACCTTCCACCTCTCCTGGCACTTGCCTGTGGAGATACATCCCAAAATGAGGCTGCAATCTTTGTCGCAGCAGTCCTCTGCATATTCAGCCCATTTTTACTGATCATTTCTTCCTATGTCAGAATTCTGGTTGCAGTGCTGGTGATGCCTTCACGTGAGGGACGCCATAAAGCTCTCTCCACCTGTTCCTCCCACCTACTTGTAGTTACACTCTTCTATGGCTCAACATCTGCCACCTACTTGAGGCCCAAGTCTAGCCACTCACCAGGAGTGGACAAACTCTTGGCCCTCTTCTATACAGCAGTGACATCCATGCTGAACCCCATCATCTACAGTTTACGGAACAAGGAAGTAAAGGCAGCACTGAGAAGAACTCTGGGACTGGGAGATGTTCTGACAATGAATAGGTAG
>AcoCah_genomic_PVKX01055182.1_Seq_65|OR10
ATGAGTGTCAATTGCTCTCTGTGGCAGGAGAACAGCTTGTCTGTCAAACGCTTTGCATTTGCCAAGTTCTCTGAGGTCCCAGGAGAATGCTTCCTCCTGTTCACCCTCATCCTCCTCATGTTCTTAGTGTCCCTAAAAGGAAATGCACTCATAGCCCTTGCTATATGCACCAGTCCATCCCTGCATTCCCCCATGTACTTCTTCCTAGCCAACTTGTCTCTCCTGGAGATGGGCTACACTTGCTCTGTCATACCCAAGATGCTGCAAAGCCTTGTGACTGAGGTGCGGGGGATCTCTCGGGAGGGTTGTGCCACACAGATGTTTTTCTTCTTATTCTTTGGTATAACCGAGTGCTGCCTGTTGGCAGCCATGGCCTTTGACCGCTACATGGCCATATGCGCCCCACTACACTATGCAACCCGAATGAGTCGTGGTGTATGTGCTCATTTGGCAATAGTTTCATGGGGAATAGGATGCATAGTGGGGTTGGGACAGACCAATTTTATTTTCTCTCTGGACTTCTGTGGACCCTGTGAAATAGATCATTTCTTCTGTGACCTTCCACCTGTCCTGGCACTTGCCTGTGGTAATACATACCATAACGAAGTTGCAGTATTTGTGGTAGCAGTCCTCTGCATATCCAGCCCATTTTTACTGATCATTTCTTCCTATGTCAGAATTCTGGTTGCAGTGCTGGTGATGCCTTCACGTGAGGGACGCCATAAAGCTCTCTCCACCTGTTCCTCCCACCTACTTGTAGTTACACTCTTCTATGGCTCAGGATCTATCACCTACTTGAGGCCCAAGTCTAGCCACTCACCAGGAATGGACAAACTCTTGGCCCTCTTCTATACAGCAGTGACATCCATGCTGAACCCCATCATCTACAGTTTACGGAACAAGGAAGTAAAAGCAGCACTGAGAAGAACTCTGGGACTGGGAGATGTTCTGAAAATGAATAGGTAA
>AcoCah_genomic_PVKX01005055.1_Seq_465|OR5
ATGGTCGAAGAAAATCACACCATGAAACGTGAGTTCATCCTTACAGGGTTTACAGACCATCCAGAAATGAAGGCTCTTCTGTTTGTGGTATTCTTTGTCATCTACCTGGTCACCATGGTAGGGAATATGGGCCTGATGATTCTGATTTCCAAAGAGCGTTCTCTTCATACCCCGATGTACATCTTTCTGGGCAACCTGGCTCTTGTAGATTCGTGTTGTGCCTGTGCTATTACCCCAAAAATGTTGAGCAACTTTTTTTCCAAAGACAGAATAATTTCTCTGTATGAATGCATGGCACAGTTTTATTTTCTTTGCACTGTTGAAACCGCAGACTGCTTTCTTCTGGCAGCGATGGCTTATGACCGCTATGTGGCCATATGCAACCCACTGCAGTACCACACCATGATGTCCAAGAAGCTTTGCCTTCAGATGACCACAGGGGCCTTTGTAGCTGGAAACCTGCATTCCATGATTCATGTAGGGCTACTATTGAGACTCGCATTCTGTGGGTCTAATCAAATCAACCACTTTTATTGTGACATTCTGCCTTTGTACAGACTCTCCTGCGTTGACCCCTACGTCAATGAGCTTGTGCTGTTTGTCTTTTCAGGCTCAATTCAAGTCTTCACAATCGGTAGTGTCCTCGTATCTTACAGTTACATCGTTTTTACAATTTTCCAGATGAAATCCAAAGAGGGAAGGGCCAAAGCCTTCTCCACCTGTGCATCTCACTTCCTGTCTGTTTCGCTATTCTATGGATCTCTTTTCTTCATGTATATTAGGCCAAATTTGCTAGAAGAGGGTGATAAGGATATACCAGCTGCTATTTTGTTTACCGTAGTGGTTCCCTTGCTAAACCCTTTCATCTACAGCTTAAGGAATAAGGAAGTAAAGAATGTCTTGCAAAAAATCCTGAGGAAAAAAATTATCTCCAGAAATTTTAAGCAAGCATCTGCTATAGCTTAA
>AcoCah_genomic_PVKX01031786.1_Seq_924|OR2
ATGGATCCCGGGACCCTCAATGATTCAAGAACCTCAGAGTTCCTGCTGCTGGGGCTGTGGGCCCCACCTTCCTTGCGTCCCCTGCTGTGGGCCTCACTCCTCTTGGCTTACCTAGCCACGGTGTTGGGCAATGGTGCCCTGGTAGGACTGATAACCCTGGACAGACGACTGCATCGGCCCATGTACCGTCTGCTTACCCACCTGGCCCTGCTGGACACAGCCTATGTGAGCACCACGCTGCCGCAGGCACTGGTACACATGGCTATACGCCGTGCACGCCTCTCCCTGGCGCGCTGTGGCGCGCAGCTGTACGTGGGCATCTCCCTGGGCAGCTGCGAGGCCATCCTCTTGGCTGCGATGGCTCTGGACCGCTGCCTGGCTGTGTGCAGACCCCTGCATTATGCGACCCTGGTGACCGCACCCCGCTGCGCAGCGCTGGCTGGAGCATCCTGGACACTGGGCTTTGTGTTGTCTGTGCCTAACGCAGTGGCTGCACTGCGGCTTCCCTTCTGTCCCGGGAGGCCGGCGGTGGACCATTTCTTCTGCGAGCTGCCTGCGGTGCTGAGGACAGCGTGTGCGGATACCGCAGCCAACTTCCGGTTGATCTATGGCCTGGGCGTGCCCATCCTCCTGGTACCCTTGGTCCTTATTCTAGCCTCCTACGCTTGGATTCTGGCTGCAGTGCGCAAGTTGCCTTCGGCTGGGAGTCGCAGCAAGGCCCTGTCTACCTGCAGCTCACACTTGGCGGTGGTGGGGCTCTTCTATGGCACGGTGAGTGCCATGTACCTGCGGCCCCAGGCCTCTCGTGCCCTCCCCTCTAGACACCATAAACTGGTGGCCGTTTTCTACCTGGTGGTCACACCTGTCCTCAATCCACTCATCTATAGCCTTCGAAACCGCGAGGTTCACATGGCAGCCCGCTATGCTCTGGCCCGGCTGCGGGGGACGCGCACTGTGTTGCGCTAA
>AcoCah_genomic_PVKX01012515.1_Seq_53|OR2
ATGGAGAACGTGGCCTGTAATGGGTCAGGGGACCCTCAGACCATCTTCTACCTTACAGGCATCCCTTCTCTGCAAAAGTCCCTCTTCCTTCCTGTCTTCTTCATCTTTCTCCTCCTCTACCTGCTCATCCTGGTGGGGAACACCCTGATCCTGGTGGCTGTGGTGGCAGAGCCCAGCCTCCACAAGCCCATGTACTTCTTCCTAATCAACCTCTCAGCCCTAGACATCCTTTTCACCACAACCACTGTCCCCAAGATGCTGTCCCTGTTCCTGCTTGGGGACAGGTTCCTCAGTTTCCCTGCCTGCTTCTTGCAAATGTATCTGTTCCATAGCTTCTCCTGCTCAGAAGCCTTCATCCTGGTGGTCATGGCCTATGACCGCTATGTGGCTATCTGCCGCCCTCTGCACTATCCCGTCCACATGACCCCACAGACAAACACTGCGCTGGCAGCCAGCGCCTGGACCACCGCCCTCCTCCTGCCCATCCCAGCAGTGGTACAGACCTCCCAGATGGCATTTGACAACATCGCCTACATCTACCACTGCTTCTGTGACCACCTGGCCGTGGTCCAAGCCTCCTGCTCAGACACCAGTCCCCAGACCCTCATGGGCTTCTGCATAGCCATGGTGGTGTCCTTCCTCCCCCTCCTGCTGGTGCTTCTCTCCTATGCCCGCATCCTGGCCTCAGTGCTCCGCATCAACTCCAGGGAAGGGCGTTCCAAAGCCTTCTCCACCTGCAGCTCCCACCTCCTGGTGGTGGGCACCTACTATTCATCCATTGCCATAGCCTATGTGTCCTACAGGGCTGACCTGCCCCTGGACTTCCACATCATGGGCAACGTGGTGTACGCTATTCTCACACCTGTCCTCAACCCTCTCATCTATACCCTGAGGAACAAGGATGTCAAGGCAGCCATCACTAAAATGACATGTCAGCAGGATTCGAAGAATATTGGAAAACCCTAA
>AcoCah_genomic_PVKX01029794.1_Seq_3|OR52
ATGACGGTGGTCTCTTCCTTTCATAATCACACTGGTCTGCAGGATGTGTGGTATATTCTGATTGGAATCCCAGGACTGGAAGATCTGCATCCCTGGATAGCCATCCCCATCTGTTCTATGTACATTGTGGCTGTCATAGGCAATGTTCTCCTCATCTTCCTGATAGTGACTGAGCGTAGTCTCCATGAGCCCATGTATTTTTTCCTCTCCATGCTGGCCTTAGCAGATCTTCTGCTCTCCACAGCTACAGCTCCCAAGATGCTGGCCATCTTCTGGTTCCATTCCGGGAGTATATCCTTTGGTAGCTGTGTGTCCCAAATGTTTTTCATACATTTCATTTTTGTGGCAGAGTCTGCTATTCTTCTAGCCATGGCCTTTGACCGCTATGTGGCCATCTGCTACCCACTGAGATACACCACCATCCTCACTTCCTCAGTCATTGGCAAGATTGGCACGGCGGCTGTGGTCAGAAGCTTTAGCATCTGTGCTCCATTCATCTTCCTGGTACATCGACTTTTGTACTGTGGGAGGAACGTAATCCCCCATTCATACTGTGAGCACATGGGCATCGCCAGGTTGGCATGTGACAATATCACTGTCAACATCATCTATGGCCTGACCATGGCCCTCCTGTCTACAGGGCTGGATATAATACTCATCATTGTTTCCTACACCATGATCCTTCGCACTGTGTTTCAGATCCCTTCCTGGGCAGCCAGGTATAAGGCCCTTAACACATGCGGCTCCCACATCTGTGTCATTCTTATGTTCTACACACCTGCGTTCTTTTCATTTTTTGCCCATCGCTTTGGAGGCAAAACTATCCCTCGCCACATCCACATCCTAGTGGCCAACCTCTATGTGGTGGTGCCCCCGATGCTTAACCCCATCATTTATGGGGTGAAGACCAAGCAAATCCAAGATCGCGTGGTTTTCCTTTTCTCCTCAGCGAGTACATGTTGTTAA
>AcoCah_genomic_PVKX01004671.1_Seq_28|OR52
ATGCTGCTGCTCAATCAAACAGAGATGACCCCAGCCTCATTCATTCTGAATGGGATCCCCGGCCTGGAAGACATGCACATCTGGATTTCCTTCCCATTCTGTTCCATGTATGCCGTGGCTGTGGTGGGGAACTGTGGCCTCCTCTACCTCATCTTCTTTGAGGACTCCCTTCACAGGTCGATGTATTACTTCTTGGCTATGCTATCCTTCACCGATCTTGTCATGTGCACGGCTTCAATACCCAAAACTCTCTGTATCTTCTGGTTCAACCTTAAGGAAATTAGCTTTCGTGATTGTCTGGTCCAGATGTTCTTCATTCATACTTTCACAGTGATGGAGTCTGGGGTGCTTATGCTGATGGCTCTGGATCGCTATGTAGCCATCTGCTACCCTCTGCATTATTCCACCATCCTCACCAACCCTGTCATTGCAAAAGCTGGCCTTGCTACTTTCCTGAGAGCAGTGGTGCTCATCCTTCCTTTGATTTTCATCATAAAGCAACTCCCCTACTGCAGAGGCAACATAATACACCATACCTACTGTGACCAGTTATCTGTAGCCAAGGTGTCCTGTGGGAATATCAAGGTCAATGTTGTCTATGGTTTGATGATTGCCCTCTTGATAGGGGGCTTTGACATCCTGTGCATCACAGTCTCCTACACCATGATCCTGAGGGCAGTGGTCAGCCTGTCCTCAGCAGATGCTCGGCAGAAAGCCTTCAGCACCTGCACTGCCCATATCTGTGCCATTGTTTTCTCCTATAGCCCAGCCTTCTTTTGCTTCTTTTTAAACAGGTTTGGGAGCCACACCATCCCTCCATCTTGCCTCATCATTGTGGCTAACATTTATTTGCTTTTGCCTCCCACTATGAACCCTGTTGTTTATGGAGTGAAAACCAAGCAGATACGAGACTGTGTCATAAGACTCCTTTCGGGTTCTATGGACATCCAATCCCACAGTGTCTGA
>AcoCah_genomic_PVKX01012420.1_Seq_42|OR52
ATGCCCTGTAACAGCACCGAGCACCCTTCGTTCTTCATCCTTCAAGGCATTCCTGGGATGGAGGACAAGCACAGATGGATATCTATTCCCTTCTCCTCCATGTACTTCATCACTGTGATGGGGAACTGTACCATTCTCCTCACCATCTCCATGGAGCGCTCCCTGCACAAGCCCATGTTCCTGCTCCTCTTCCTGTTGGCGCTCACTGACTTGGGCATGTCCACCACCACCATTCCTAAGGTGCTCTGCATATTCTGGTTCGGACAGAGCAAGATAAGCTACAAGGGCTGTTTGGTCCAGTTGTTCTTCATCCACTCCATCTCAGCTATGCAGTCATCTGTCCTGATGACCATGGCCTTTGACCGCTATGTGGCTATCTGTAAGCCTTTGCGTTATTCCACCATCCTTTCCAATAGTCGCGTTGGGCTCATAGGCCTAGCGAGTTTGGTACGAGCAATCCTCTTTATTCTCCCCATGCCCGTCCTCCTCCAGCATATGCCCTTTCGTGCCAACCGAGTCATCCCCACCACCTACTGTGAGCACATGGCCGTGGTGAAGATGGTGTGTGTGGATACCACAGTTAACCGGATATATGGTCTGGTTGTGGCCTTGCTGGTGGTTGGGATAGATATCTCGGCTATTGCCTCGTCTTATGTCCTGATTATACGAGCTATCATGCATCTTTCTTCCAGGGAAGCCCACCACAAAGCAGTGAACACCTGCACCACACATATCTGTGTCATGCTTGTCTCCTACACCCCGAGTCTTTTCTCCTTTCTGACTCATCGCTTTGGAAGAGGAATTCCACCTCACATCCACACCATTCTTGGCAACCTCTACTTCCTTGTGCCACCAATGCTCAATCCTATTATTTATGGAGTGAAAACCAAGGAATTTAGGGACAAAGTTACCAAATATTTATGTAGGAGGAAGGTAGTCTTTTCTCACAATCAGAAACTTGTTTGA
>AcoCah_genomic_PVKX01008181.1_Seq_83|OR52
ATGCGCCCTGCTGCAACTACCTTTAATGCAAGCAGTTACAACCCAGGGCCCTTCCTTTTGATGGGGATCCCAGGCTTGGAGCAATTCCATGTGTGGATTGGCATTCCCTTCTGTGTGATCTATGTCATCGCTGTGATGGGAAACTGTATCCTTCTCTACCTCATCGCAGTGGAACGGAGCCTTCACGAACCCATGTTTTTTTTCCTGTCCATGCTGGCAATGACTGATCTCATCTTGTCCACAGCTGGTGTGCCTAAAACACTCAGCATCTTCTGGATGGGGGCTCGGGAAATCACATTCCCAGGCTGCCTCATGCAAATGTTCTTCCTCCACTACAGCTTTGTCCTGGACTCGGCCATTCTGATGGCCATGGCATTTGATCGCTATGTGGCCATCTGCTCACCCTTGAGATATGCAACCATCTTGACCCCTAAGACTGTTATCAAGATTGCCGTGGGCATCTCCTTTCGAAGCTTCTGCATCATCTTGCCTGATGTCTTCCTGTTGACACGCTTACCTTTCTGTAGGACACACATCATACCTCACACGTATTGTGAGCACATAGGTGTTGCCCGGCTGGCATGTGCAGATATCTCCATCAACATCTGGTATGGATTCTGTGTCCCCATCATGACAGTCATCTCAGACGTGGTCCTCATAGCCGTCTCCTACACCCTCATCCTACGTGCTGTTTTTCGCCTTCCCTCTCGAGATGCGCGCCAGAAAGCCCTGGGCACCTGTGGCTCCCACGTCTGTGTCATCCTCATGTTTTACACACCCGCCTTTTTCTCTATCCTTGCTCATCGTTTCGGACACAATGTCTCCCTCACATTCCACATCATGTTCGCCAATCTCTACATTGTTATTCCACCAGCAATGAACCCTATTGTCTATGGAGTGAAAACCAAGCAGATCAGAGATAAGGTCATCCTTTTGTTTTCTGCCAAGGGCACAGAAGGTTGA
>AcoCah_genomic_PVKX01001950.1_Seq_115|OR52
ATGCTGAGCTCATTAAAGCCCAACAACATATCATATTTAAACCCAAAAACTGTAATTTTGATTGGAATTCCTGGACTAGAGCATGTGCAGTTTTGGATTGGATTTCCATTCTCTGCAGTGTGCCTAGTGGCTCTCTTGGGAAATATAATTTTGTTGATCATCATCCCAGCTGAGCGTAGCTTGCACCAGCCCATGTACATCTTCCTGGCAGTGCTGGCAGCTACAGACATAGGACTCTGTGCGGCCATTGCCCCCAAAATGTTAGCTATCTTTTGGTTCAGAGCTTATTCCATGGCCTTTGATGCCTGCCTACTCCAGCTGTTCTTTATTCATACCTTGCAGTGCATGGAGTCTGGTATTCTACTGGCAATGGCTTTTGATCGCTACATTGCCATCTGTGATCCTCTGAGGCACACTTCTATCCTTACACCTTCAGTTGTAGGCCGTATGATAGTGGTGGTGGTAATTCGAGCAATAGTACTAGTAGGTCCGTTACCGATTCTAATAAAAAGACTGCATCTTTTTTATTCCATTCAAATTGCCCACTCTTACTGTGAACACATGGCTGTGGTAAAGCTTTCAGCAGATGATGTGCATGTCAACAAAATATGCGGTCTTTTTGTGGGGTTTAGCATTCTGGGATTTGACATGATTTTTATCCTCATCTCATATGCACTGATTTTCCGGGCTGTTTTTCAACTTCAACAAAAGGAGGCACGGCTCAAAGCCTTTAATACCTGCACTGCTCACATTTTTGTTTTTCTAGAGTTTTATATTCTTGCCTTTTTTTCCTTTTTCAGTCACCGTTTTGGTCTTGTTGTTCCCTCAACTCACATTCTCCTGTCAACAGTCTACCTTCTCCTGCCACCTGCTCTCATCCCTATTGTTTATGGTGTAAAAAACATGGTCATTCGTAAGCGGGTGGCACAGATCTTTCTTCTGAATCGTGGGTGTCAGCAGTAA
>AcoCah_genomic_PVKX01002090.1_Seq_120|OR52
ATGGCAGAAACTCCACAGTCCAACTCCACCTTCCAATGCCCAGCTTTCTTCATATTGACTGGCATCCCAGGGTTGGGAGATGGCCAGGCCTGGCTGACACTAGTGTTTGGGCCTATGTATCTGCTGGCCCTACTGTGCAACGCAACACTTCTGACAGTGATCCGAATAGACTCTACCCTGCACCAGCCCATGTTTCTACTCCTGGCCACACTGGCAGTTACCGACCTGGGCTTAGCCACATCTATAGCCCCAGGGTTGCTGGCTGTGCTGTGGCTTGGACCTCAACCTGTACAATATACTGTCTGCCTAAGCCAGATGTTTTTTGTACATGCACTGACTGCTATGGAATCTGGTGTGCTTTTGGCCATGGCTTGTGATCGTGCTGTGGCAGTAGGGCGTCCACTACACTACTCTATCTTAGTTACTAAAGCCCGAGTGGGCTATGCGGTCTTGGCACTAACACTGAAAGTTGTGGCTGTTGTGGTGCCTTTTCCTCTGCTGGTGGCACGGTTTGAGCACTTCCGTGCCAAGATCATACACCATGCCTATTGTGCACACATGGCAGTCGTAGAGCTGGTGGTGGGTGACACATGGGTCAACAACTTGTATGGACTAGCACTTTCACTGGCTGTGTCTGGTGTAGATATTCTGGGTATTGCTGGGTCTTATGGGCTTATTGCCCATGCTGTGCTTCAGCTACCTACCTGGGAAGCCCGGACAAAGGCCTTTGGTACATGTAGTTCTCACATCTGTGTCATCCTGGCCTTCTATGTGCCTGGTCTCTTCTCCTTCCTCACACACCGCTTTGGTCGTCACACTGTCCCAAAGCCAGTGCATATCCTTTTGTCCAACATCTATTTGCTGCTGCCACCTGCCCTCAATCCCCTCATCTATGGAGTCCGTACCAAGCAGATAAGGGACCGATTCTTAGAAATGTTCAGATTCAGAAAAAAGCAGTTTTAA
>AcoCah_genomic_PVKX01029449.1_Seq_183|OR5
ATGGGTGAGGAAAACTGCACCTCTGTGGCAGAGTTTGTTCTTCTTGGCTTTTCTGATGTCCCTGAGCTGGCATTCTTTCTCTTCCTAGTGTTTCTTCTCATTTACGGAGTGACAGTCATAGCAAACTTGGGCATGACTGTATTGATTAAGGTCAGCTCCCAACTTCACACTCCTATGTACTTTTTCCTCAGCCACCTGTCTTTTGTAGATTTCTGTTACTCCTCTGTCATTGTGCCAAAAGTGTTCATTGATATCATTAACAAGGAAAGTGCTATTTCTTACCTGAGATGCATGGTACAATTTTATTTGTTTTGCGCTTTTGCTGTCACTGAGGTTTTCCTATTAGCTGTAATGGCCTATGACCGCTTTGTGGCCATTTGTAACCCACTACTATACATGGCCATCATGTCCCCAAAGCTCCGTGTAGCACTGGTGTCTTGCTGCTACCTCTATGCCTCAGTGTGCTCTCTGATTCACTTGTGCTTAGCCCTTGAGATCTCATCATTTAATTCAAATGTGATGAACCACTTCTTCTGTGATCTGCCTCCTCTCTTAAGTCTTGCTTGCTCTGACGTTACCAAGAATGAGTTATTCTTGTTCATCATTGTCAGTTTCAATGAGATTCTCACTATTGTAATCATCTTCACCTCCTACTTGTTTATCCTCGTCACCATCTTGAAGATGCGCTCCGCAGAGGGGAGACGCAAAGCCTTTTCCACTTGTGCCTCCCATCTCACAGTCATCCTTGTGTTCCACGGGACGATCCTTTTTATTTATTGTCAGCCCAACTCTGGCAGTAGTCTAGATGTTGATAAAGTGACTACAGTTTTCTACACTGTGGTGATTTCCATGATGAACCCCCTGATCTACAGTCTGAGGAATAAGGACGTGAAGGAGGCTCTTAGAAAAGTTTTAGGTTCCAAAAAGAATTCCTTACTAGATTTTTTAAAAAGCAAAACTTAG
>AcoCah_genomic_PVKX01018725.1_Seq_49|OR4
ATGGATGGAGGAAATCACTCAGTGGTATCAGAATTTTTGTTGCTGGGCCTCACCAACTCATGGAGAATTCAGATTCTCCTTTTTCTGTTCTTCACAGTATTTTATGTCGCAAGCGTGATGGGAAACCTTCTCATTGTGCTCACGATCGTCTCAGACCATCACCTGCATTCCCCCATGTACTTCCTGCTGGCAAACCTCTCCTTCATTGATACGGGAGTGTCCAGCATAGCTACTCCAAAGATGATTTATGACCTCTTCAGAAAGCACAAAGCCATCTCCTTGAACGGCTGCATCACTCAGATGTTCTTCATCCACACTGTTGGAGGGACAGAGATGGTGCTGCTAATAGTCATGGCCTATGACAGGTACATTGCTATCTGTAAGCCCCTCCACTACCTGACCATTATGAGTCTCAGAATGTGTATTCTTCTTTTGGCTCTTGCATGGACCGTTGGCCTTATCCATTCTGTGGCCCAATTGGCTTTTGTTGTAAATTTACCCTTCTGTGGATCTAATCAAATGGACAGCTTTTATTGTGATTTTCCTCGATTCATCAAACTTGCTTGCACAGACACATACAGACTGGAGTTCCTGGTCACTGCCAACAGCGGCTTCATCTCCATGGCCACTTTCTTCATCCTCGTTGTGTCTTACGTCTTCATCCTGCTCACAGTTCGCAAACATTCCTCGGGCGCTTCCTCCAAGGCCCTCTCCACTCTCTCAGCGCACGTCACTGTGGTGGTTTTCTTCTTTGGTCCTTGCATTATCGTCTATGTGTGGCCTTTCCCTACTTTACCCATAGATAAATTTCTAGCAATATTTGATGCCGTTATCACTCCTTTCATGAATCCTGTCATTTATACACTTAGAAATAAGGAAATGAAGGTTTCAATGAAGAGACTCTTGGTTAAGGCTTTAAGTTTCAAAACGTCTTTCATTAACAGTTTGAGAGATTCTGATTAA
>AcoCah_genomic_PVKX01032240.1_Seq_23|OR2
ATGGGAATATGGCTGAACGAATCATCTGTTGATGGGTTCATACTCTTAGGCATCTTCTCCCAGAGCCAAACTGATCTTCTCCTCTTCTCTGTGGTCATGCTGGTCTTCACAGTGGCACTCTGTGGGAATGTGCTCCTCATTCTCCTTATCTACACTGACCCCCGACTTCATACTCCTATGTACTTCTTCCTCAGCCAGCTCTCCCTCATGGACCTCATGTTGGTCTGTGACATTGTGCCAAAGATGGCAGCCAACTTCCTGTCTGGTGGGAAGTCCATCTCCTTTGCTGGTTGTGGCATACAGATTGGATTTTTCGTCTCTCTAGTGGGATCTGAGGGGCTCTTGCTGGGACTCATGGCTTATGATCGCTATGTGGCTATTAGCCACCCACTTCACTATCCCGTTCTCATGAGTCAGAAGGTCTGTCTGCAGATTGCCGGGAGCTCGTGGGCTTTTGGGATCCTGGATGGAATGATTCAGATGGTAGCAGCCATGAGCCTGCCCTACTGTGGCTCGAGGGAAGTAGACCACTTCTTCTGCGAGGTGCCAGCTCTACTGAAGCTGGCTTGTGCTGACACATCCCTTTTTGACACCCTGCTTTTTGCTTGCTGTGTCTTCATGCTGCTCCTACCCTTCTCCATCATTGTGGCCTCCTATGCTCGCATCTTGGGGGCCGTGCTCCGGATGCACTCTGCTCAATCCAGGAAGAAGGCTCTGGCCACCTGTTCCTCCCACCTGACAGCTGTCTCTCTCTTCTATGGGGCAGCCATGTTCATCTACCTGAGGCCAAGGCGATATCGGGCTCCTAGCCATGACAAAGTTGTCTCAATCTTCTACACAGTTCTCACTCCGATGCTCAACCCCCTCATTTATAGCTTGAGAAACAGGGACGTGATGGGGGCACTGAAGAAAGGGCTGGACCACTGCAAGATTGGCAGCCAGCACTCAAAAGCCATGGTCTAG
>AcoCah_genomic_PVKX01002090.1_Seq_2|OR56
ATGGCAATATCAGGCAACAACTCTGAAGCTCCTGTCTCTGACTTCCTCCTCATCTGCTTCCCTAACTTCCAGACCTGGCAGCATTGGCTGTCCCTGCCCCTCAGCCTCCTCTTCCTCCTGGCTATGGGGGCCAATGCCACCCTTCTCATCACCATCAGGATGGAGGCCTCTCTGCATGAGCCCATGTACTACCTGCTCAGCCTGCTGTCCCTGCTGGACATCGTGCTCTGCCTCACTGTCATACCGAAGGTTCTGGCCATCTTCTGGTTTGACAGCAAATCCATCAGCTTCTCTGCCTGCTTCCTCCAGATGTTCGTCATGAACAGCTTCCTGACCATGGAGTCCTGCACCTTCATGGTCATGGCCTATGACCGCTATGTGGCCATCTGCAAGCCTCTGCAGTACCCGTCCATCATCACTGACCAGTTCGTGGCTAGGGCTGCCATCTTCATTATAAGCAGAAATGCCCTTTTTTCTCTCCCTGTCCCCATCCTTTCTGCCAGACTGAAGTACTGTGCTCAGAACATCATCAAGAACTGCATCTGCACTAATATGTCAGTATCCAAACTCTCTTGTGATAACATCACCCTCAATAAGCTCTACCAGCTTGTAGCAGGTTGGACCCTGCTTGGCTCTGACCTCATCCTCATTGTTATCTCCTACTCTTTTATCTTCAATGTTGTGCTCAGGATCAAAGCCGAGGGAGCTGTGGCCAAGGCCCTGAGCACATGTGGCTCCCACTTCATCCTCATCCTCTTCTTCAGCACAGTCCTGCTAGTGCTGGTCATCACTAACCTGGCCAGGGAGAGGGTACCCCCAGATGTCCCCATCCTGCTCAACATCCTGCATCACCTCATCCCCCCAGCTCTGAATCCCATTGTTTATGGGGTAAGAACCAGGGAGATCAAGCAGGGAATCCAAAACTTGCTGAGGAGGGTGTATGAGGTCCCCAGCCTGCTTTAG
>AcoCah_genomic_PVKX01006781.1_Seq_161|OR5
ATGGCTGTGGGAAGGAACGTTAGCATGGTGACTGACTTCATCCTCTTGGGATTTTTAGAGCGTCCCCAGCTGCAGGCTATCCTCTTTGTGTTGTTTCTGGGGATCTACCTGGTGACCCTGTTTGGAAACCTGGGCCTCATTGTCCTGATCAGAATGGACTCACACCTTCACTCCCCCATGTATTTCTTCCTTAGTAACCTGTCCTTCGTGGATGTCTCATACACCTCCTCCATAGCCCCTAAGATGCTCTGTGATTTCTTTAGGGAGCAGAAGTCCATCTCCTTTATAGGCTGCGCTGCACAACTGTTCTTCTTTATTGGAATGGGAGGTACTGAGTGCTGTCTCCTGGCAGCCATGGCCTATGACAGATACGCTGCCATCTCCAACCCTCTCCTCTATCCGTTGCTCATGCCACCGACCATCTGTGTAGGGATGGCCATCACAGCATACACAGGAGGGTTTCTCACTGGGCTGGTCCAAACCAGCTCCATATTCCAGCTTCATTTCTGTGGGTCTCGGGTTATTAACCATTTTTTCTGTGACTTGCCACCCCTGATGTCCCTGTCTTGCTCTAGTACTTTCGTCAGCCAAGTAGTGAACTTCCTGGTTGTGTGTGCAGTTGGCGGGGCATCAGCACTGGTTGTCCTGGTCTCCTATGGGTACATCATTGCTGCCGTCATGAAGATTCATTCAACCCATGGGCGGATGAAAGCTTTCAACACCTGTGCCTCTCATCTGACTACAGTGGTTCTTTTCTATGGTTCTGGTCTCTTCTCATACCTCCATTCTAATGTTGGCTACTCACAGGATAAGGACAAGGTGGTGTCCATGTTTTATGGTGCAGTAATCCCCATGCTGAACCCTCTCATCTATAGCCTGAGAAACAAGGAGATCAAAGACGCATTGAAGAAACTCAAGGAGAGAAAGAAGCAAGTGTCCTGTCTGTGCTATATAGTTCCTTAG
>AcoCah_genomic_PVKX01007414.1_Seq_521|OR8
ATGGAAGAAATAAATCACACCGCAGTGTCTGAGTTCATCCTCGCAGGGTTAACAGAGAATCCTGAGCTCCAGCTGCCCCTGTTCTTCATCTTCCTGGCTCTCTATGTGGTTACAGTTGTTGGAAACCTGGGCATGATCGTCTTGATTCTGTTTAGTTCTCAACTCCACACACCCATGTATTATTTACTCAGCAGCCTGTCCTTTATTGACTGCGGTCAGTCCACTGTCATCACTCCCAAAATGCTGGTGAACTTTGTGGCAGAGAAGAATGTCATCACTTACCCAGAATGCATTGCTCAGTTCTTCTTCTTCTGTGCTTTTGTTGTTGCAGAATGTTATATGTTGGCTGCAATGGCATATGACCGCTATGTGGCTATCTCTAACCCTTTGCTTTACAATGTAGCCATGTCCTATCAAGTCTGTTTGTTGATGGTAGCTGTAGTGTACACTATTGCCTTATTCAGTGCCACAGTTCACACCATCTTCCTGATAAGAGTGGTTTTCTGTAAGGCTGACATAATAAAACACTACTTCTGTGATATTCTCCCATTACTGGATCTCTCCTGCTCGAATACTTATATCAATGAAGTAGTACTTCTGTCTTTCAGTGCATTTAACATTATTGTACCAGCTATGATGATCCTTAGCTCTTACATCTTCATCATCGTCAGCATCCTCCACATTCAGTCCACTGGGGGCAGAGCCAAGGCCTTTAGCACCTGCAGCTCCCACATCTTGGCTGTGGCTATTTTCTATGGTTCTACAGCATTCATGTACCTACAGTCATCTTCCATGAGTTTCATAGATCAAGGGATAGTGTCCTCTGTGTTTTATACCATTGTTGTGCCTATGTTGAATCCCATGATCTATAGCCTGAGGAATAAAGATGTCAAATCTGCCCTTAAAAAGTTACTACAAAGGGTAAGTTTCCTCAAAACAGAGAATAGATTTCCTTGGCAATAG
>AcoCah_genomic_PVKX01005625.1_Seq_584|OR8
ATGGAAGAAATAAATCACACCACAGTGACTGAGTTCATCCTTGCTGGGTTAACAGAGAATCCTGAGCTCCAGCTGCCACTGTTCTTCATCTTCCTGGCTCTCTACGTGGTTACAGTTGTTGGAAACCTGGGCATGATCGTCTTGATTCTGTTTAGTTCCCAACTCCACACACCCATGTATTATTTACTCAGCAGCCTGTCCTTTATTGACTGCTGCCAGTCCACTGTCATCACTCCCAAAATGCTGGTGAACTTTGTGACAGAGAGGAATGTCATCACTTATTCGGAATGCATTTCTCAGTTCTACTTCTTCTGTGTTTTTGCTGTCTCAGAATGTCACATGTTGTCTGTAATGGCATATGATCGCTATATAGCTATAGCAAACCCTTTACTTTATAATGTAGCCATGTCCCATCAAGTCTGTTCATTGATGATAGCTGGGGTGTATGGTATTGGCTTACTGAGTGCCACTGCCCACACTGTCTTCCTTATAAGAGTGTTTTTCTGTAAGGCTGACTTAATAAAGCATTACTTCTGTGATCTTTTCCCATTACTGCAGATCTCTTGCTCTAATACTTTTATCAATGAATTAGTAGCACTGTCCCTCAGTGCATTTAACATTGTTGTACCAGCTATGATGATCCTTAGCTCTTACATCTTCATCATTGTCAGCATCCTACGCATTCAATCCACTGGGGGCAGAGTCAAAGCCTTCAGCACCTGCAGCTCCCACATCTTGGCTGTGGCTATTTTCTATGGTTCTACAGCATTCATGTACCTACAACCATCTTCTGTAAGTTCCATTGATCAAGGAAAAGTGTCCTCTGTATTTTATACCACTGTTGTGCCTATGCTGAATCCACTGATCTACAGCCTGCGAAACAAAGATGTTAAAGCCGCCCTTAAAAAGTTACTACAAAAGATAAGTTTCTTCAAAACAAAGAATACATTTCCCTGGAAATAG
>AcoCah_genomic_PVKX01038291.1_Seq_55|OR52
ATGCTGAACTCAGTGAAACCCAACAATGCATCATATCTGAACCCTAAAACTGTAATTTTGATTGGAATTCCTGGACTAGAGCATGTGCAGTTTTGGATTGGATTTCCATTCTCTGCAGTGTGCCTAGTGGCTCTCTTGGGAAATATAATTTTGTTGATCATCATCCCAGCTGAGCGTAGCTTGCACCAGCCCATGTACATCTTCCTGGCAGTGCTGGCAGCTACAGACATAGGACTCTGTGCGGCCATTGCCCCCAAAATGTTAGCCATCTTTTGGTTCAGGGCTTATTCCATGGCCTTTGACGCCTGCCTACTCCAGCTGTTCTTTATTCATACCTTGCAGTGCATGGAGTCTGGTATTTTACTGGCAATGGCTTTTGATCGCTACATTGCCATCTGTGATCCTCTGAGGCACACTTCTATCCTTACACCTTCAGTTGTAGGCCATATGATAGTGGTGGTGGTAATTCGTGCAATAGTACTAGTAGGTCTGTTACCGATTCTAATAAAAAGACTGCATCTTTTTTATTCCATTCAAATTGCTCACTCTTACTGTGAACACATGGCTGTGGTAAAGCTTTCAGCAGATGATGTGCATGTCAACAAAATATGCGGTCTTTTTGTGGGGTTTAGCATTCTGGGATTTGACATGATTTTTATCCTCATCTCATATGCACTGATTTTCTGGGCTGTTTTTCAACTTCAACAAAAGGAGGCACGGCTCAAAGCCTTTAATACCTGCACTGCTCACATTTTTGTTTTTCTAGAGTTTTATATTCTTGCCTTTTTTTCCTTTTTCAGTCACCGTTTTGGTCACGTTGTTCCCTCAACTCACATTCTCCTGTCAACAGTCTACCTTCTCCTGCCACCTGCTCTCAACCCTATCGTTTATGGTGTAAAAAACATGGTCATTCGTAAGCGGGTGGCACAGATCTTTCTTCTGAATCGTGGGTGTCAGCAGTAA
>AcoCah_genomic_PVKX01011403.1_Seq_3|OR51
ATGGTTATCCTTTACAACAGCAGCCTCCAGAAAGCCACTTTCTTCCTGACAGGCTTTCAAGGTCTGGAGGAGCTCCATGGATGGATATCCATTCCCTTCTGCTCCATCTACCTGACAGTGATTTTGGGGAACCTTACCATTCTTCATGTCATCCGAACTGACCCCACCCTCCATGAGCCCATGTACTACTTCTTGGCCATGCTGGCCCTCACGGACTTGGGCCTTTGCCTCTCCACACTGCCCACTGTGCTGGGAATATTCTGGTTTGATGCCAGAGAGATCGGTATCCCTGCCTGCTTTACTCAGCTGTTCTTCATCCACACCTTATCTTTGGTGGAGTCATCAGTTCTTCTGTCTATGTCCTTTGACCGCTATGTGGCAATTTGCAACCCACTGCGGTACTCCACTATCCTGACACCCAGAAGAATTGTGAAGATGGGGCTGAGCTCAGTGCTGAGGAGTGCACTCCTCATTCTGCCATTACCATTCCTCCTTAAGCGCTTCCATTACTGCCGCACACATGTGCTAGCCCATGCCTACTGTCTGCATTTGGAGATCATGAAACTAGCCTGCTCCAGCATCATTGTCAACCATATCTATGGGCTTTTTGTTGTGGCGTGCACGGTGGGTGTGGACTCCCTGCTCATCTTCCTCTCATATATCCTTATCCTCCATGCTGTACTAGGCAAAGCATCCCGCCAGGAGCGCCTCCGCACCCTCAATACCTGTATCTCCCATATCTGTGCAGTGCTGCTTTTCTACATCCCCATGATTGGTTTATCCCTTGTGCATCGCTTTGGTGAGCACCTTCCCCGCATTGTACACCTTCTGATGTCTTATGTGTATCTGCTGGTACCTCCCCTCATGAACCCCATTGTCTACAGCGTCAAGACCAAGCAGATACGCCAGCGTATTATCAAGAAGTTTGAGTTTGTAAAGTCAACTAGGTGTTTTCAATAG
>AcoCah_genomic_PVKX01017880.1_Seq_20|OR51
ATGGAAACCTCAAACTCCAGCAGCATTGTGTCCACCACATTCTACCTCACAGGCATCCCTGGCTACGAGGAATTTCACCACTGGATTTCTATCCCATTCTGCCTCCTCTACATTGTTGGAATAACAGGAAACTGCATGATCTTGCACGTTGTGCGGACAGACCCCAGGCTCCACGAGCCCATGTATTACTTCCTAGCTATGCTTTCCCTCACTGACATGGCCATGTCCCTGCCCACAATGATTTCACTTTTCAGGGTGTTGTGGTCTATTTCACGAGAAATCCAGTTCAATATTTGTGTGGTCCAAATGTTTCTGATTCATACTTTTTCCTTTACTGAGTCCTCTGTGCTCTTGGCCATGGCCCTTGACAGGTATGTGGCTATCTGCCACCCTCTGCGATATGCTACCATCCTCACCCCGAAACTTATTGCCAAGATTGGAATGGCTGCTCTGCTCAGGAGTTCTATTTCAATAATTCCACTTATGGCCCGTCTAGCATTCTTTCCCTTCTGTGGCTCCCACGTTCTTTCCCATTCCTACTGTCTGCACCAGGACATGATCCGTCTTGCTTGTACTGACATCAGATTCAATGTTATATATGGACTAGTCCTCATTACGTTGCTGTGGGGCATGGACTCCCTGGGAATTTTTGTATCTTATGTTTTTATCCTTCACTCAGTGTTAAAAATTGCATCCCGCGAGGGTAGGCTCAAGGCACTGAACACGTGTGCATCGCACATCTGTGCTGTGCTCATTCTCTATGTACCCATGATAGGATTATCTATTGTCCATCGTTTTGCCAAACACTCCTCTCCCCTCATTCACATCTTCATGGCTCATATCTACTTATTGGTTCCGCCAGTGCTTAACCCAATCATCTATAGCGTGAAGACCAAACAGATCCGCCAAGGAATCCTCCATTTGATATGTTCTCCCCAAGTCAGTTCTATCACAAGGTAG
>AcoCah_genomic_PVKX01001950.1_Seq_23|OR51
ATGGAAACCTCAAACTCCAGCAGCATTGTGTCCACCACATTCTACCTCACAGGCATCCCTGGCTATGAGGAATTTCACCACTGGATTTCTATCCCATTCTGCCTCCTCTACATTGTTGGAGTAACAGGAAACTGTTCCATCTTGCACATTGTGCGGACAGACCCCAGGCTCCACGAGCCCATGTATTACTTCCTAGCTATGCTTTCCCTCACTGACATGGCCATGTCCCTGCCCGCCATGGTATCACTTTTCAGGGTGTTGTGGTCTATCTCACGAGAAATCCAGTTCAATATTTGTGTGGTCCAAATGTTTCTGATTCATACTTTTTCCTTCACTGAATCCTCTGTGCTCTTGGCTATGGCCCTTGACAGGTATGTGGCTATCTGCCACCCTCTGCGATATGCTACCATCCTCACCCCAAAACTTATCGCCAAGATTGGAATTGCAGCCTTGCTTCGGAGTGCTATTCCACTCATTCCTCTCTTGGTTCGTCTAGCGTTCTTTTCCTTCTGCCGCTCCCATGTCCTTTCTCATTCTTATTGTCTGCACCAGGACATAATCCGCCTTGCCTGTGCTGACATCAGGTTTAATGTTATCTATGGAATGGTTGTGATTACTATGCTGTGGGGCATGGATTCTTTGGGTATTTTAGTAACTTACGTTTTTATCCTTCACTCAGTGTTAAGAATTGCATCCCGCGAGGGTAGGCTTAAGGCGCTGAACACATGTGCATCGCACATCTGTGCTGTGCTCATTCTCTATGTACCCATGATAGGATTATCTATTGTCCATCGTTTTGCCAAACACTCCTCTCCCTTTGTTCACGTCTTCATGGCTCATATCTACTTAATGGTGCCACCGGTGCTCAACCCAATCATCTACAGTGTGAAGACCAAGCAGATCCGACAGGGAATCCTCCATTTGATCTGTCCCCACAAAGTCAATTCTTCTTCAATATAA
>AcoCah_genomic_PVKX01001950.1_Seq_29|OR51
ATGTCCCACTCCAACCGTTCCAGCACCTCTTTTTTTCTGTCTGGCCTCCCTGGCCTTGAGGCTATGTACGTCTGGCTCTCCATTCCTCTATGCGCTATGTACATTGCTTCTCTGGCAGGGAACGGTTTGATTCTGTGGGTTGTCAAGTCAGAGCCGTCTCTGCACCAGCCTATGTACTACTTTCTGTCCATGCTTGCGGTGACTGACCTGGGCCTGTCTGCCTCCACATTGCCTACCATGCTCACGATCTACATATTGGGTGTCAGGGAGGTGGCGTTAGACATGTGCCTAGCCCAGCTCTTCTTCATCCACACCTTCTCCATCATGGAATCTTCTGTGCTGCTGACCATGGCCTTGGACCGCTTTGTGGCCATCAGCAGTCCCCTACATTATGGCACCATCCTCACCAACCCTCGGATTGCCAGCTTGGGCCTGGCCGTTGTGGTCCGCAGCATTGGACTCCACATCCCTGCCCCCATCATGCTGAAGAAGCTACCTTACTGCCAGAAGCGCCAGCTTTCCCACTCGTACTGCCTGCACCCGGATGTTATGAAGCTGGCCTGTACTGATACCCACATTAACAGTGCCTATGGCCTATTCGTGGTTCTCTCCACCCTGGGTGTGGACTCGGTCCTCATTGTTCTCTCCTACGGGCTGATCCTCCACACAGTGCTGTCAATTGCCTCCAAGACTGAACGCCTCAAAGCCCTCAACACCTGCGTCTCCCATATCTGCTCTGTGTTGCTGTTCTACACACCTATGATTGGCCTTTCCATGATCCACCGATTTGGCAAGCGGGCTTCCCCATGCAGCCGTGTGCTGCTCTCTTATCTTCATTTTCTCACACCTCCAGTGCTCAACCCAGTTGTTTATACCATAAAGACCAGGCAGATCAGGCTGCGGATTCTGCGCATCTTCCGGTCTGGTGGAGGAAGCATTGGGCATATCCAGGATCACTAA
>AcoCah_genomic_PVKX01015553.1_Seq_70|OR52
ATGTTCATTTCTAATAATGCCTGCTCCGTACCCAGCTCTTTCTGGCTCACTGGCATCCCAGGACTGGAGTCCCTGCACATCTGGCTCTCCATCCCCTTTGGTTCCATGTACCTGGTGGCTGTGGTGGGGAACATCACCATCTTGGCAGTGGTTAAGACAGAGCGCAGCCTGCATCAGCCCATGTATTTCTTCCTGTGTATGTTGGCTGTCATTGACTTGGTCCTGTCAACTTCTACAATGCCCAAACTATTGGCCATCTTCTGGTTTGGTGCCTGCAGCATCGGTCTAGATGCCTGCTTGGTTCAGATGTTCTTTGTCCACTGTTTTGCTACTGTTGAGTCAGGCATCTTTCTTGCCATGGCCTTTGACCGCTATGTGGCCATCTGCAACCCACTACACCATACATCAGTACTTACTCATGCACTGGTGGGACGTCTGGGTCTGGCTGCACTCCTCCGAGGAGTACTGTACATCGGACCTCTTCCGCTCCTAATTCGCCTAAGGCTTCCCCTTTATCGAACCCAAATCATTGCCCACTCATACTGTGAGCACATGGCTGTGGTCACTTTGGCATGTGGTGACACAAGAGTCAATAATTTATATGGAATGGGAATTGGTTTCCTGGTATTAATCCTAGACTCACTGGCTATAACCGCATCTTATGTGATGATCTTCAGGGCCGTGTTGGGGTTGTCCACCTCTGAGGCCAGGTTTAAAACTTTGGGGACATGTGGTTCTCACATCTGTGCCATCCTGGTCTTCTATATTCCTATTGCAGTTTCATCTCTCACCCATCGCTTTGGGCATCATGTGCCTTCCCATAGCCACATCCTTTTGGCCAACTTTTATCTCCTCATCCCACCCATCCTCAACCCAGTTGTCTATGCTGTGCGCACCAAGCAGATCAGAGAGAGACTTTTGCATATTATTAAGTCAGGAACTCAATTCAGGGACTTATAA
>AcoCah_genomic_PVKX01017037.1_Seq_243|OR13
ATGGACAGATCCAATGAGACCTCCCCTGTGACCGGCTTCATCCTCCTGGGCCTCTCCGCCCACCCAAAGCTGGAGAAAACCTTCTTCCTGCTCATCCTGCTGATGTACCTGGTGATCCTGCTGGGCAATGGGGTGCTCATCCTGGTGACCATCCTGGACTCCCACCTGCACACGCCTATGTACTTCTTCCTGGGGAACCTCTCCTTCCTGGACATCTGCTACACCACCTCCTCTGTCCCACTCATTCTCGACAGCTTCCTGACCCCCAGGAAGACCATCTCCTTCTCGGCCTGTGCTGTGCAGATGTTTCTCTCCTTTGCCATGGGAGCCACGGAGTGTGTGCTCCTGAGTATGATGGCTTTTGACCGTTACGTGGCCATCTGCAACCCCCTCAGGTACCCTGTGGTCATGAGCAAGGCTGCCTATGTGCCCATGGCTGCCGGCTCCTGGGCAGGTGGTATCACCAATTCTTTAGTGCAGACATCTTTGGCAATGCGGCTGCCCTTCTGTGGGGACAATGTCATCAATCACTTCACCTGTGAGATCCTGGCAGTCCTGAAACTGGCCTGTGCTGACATCTCCATTAATGTCATCAGCATGGTTGTAGCCAACATGATTTTCTTGGCAATCCCAGTTCTGTTCATCTTTGTCTCTTACATCTTCATCCTCACCACCATCCTGAGGATCCCCTCTGCTGAGGGGAGGAAGAAGGCCTTTTCCACCTGCTCTGCCCACCTCACTGTGGTGATCGTCTTCTATGGGACCATCCTCTTCATGTATGGGAAACCCAAGTCCAAGGACCCCCTGGGGGCAGACAAGCAGGACCTTGCAGACAAACTCATCTCCCTCTTCTATGGAGTGGTGACCCCCATGTTGAACCCCATCATCTACAGCCTGAGGAACAAGGATGTGAGGGCTGCTGTGAGGGACCTGGTGGCTCAGAAACACCTGCGTGACTGA
>AcoCah_genomic_PVKX01003244.1_Seq_32|OR13
ATGACTCCACTTGAAACGAGCAATCGAACGCACGTCACACAATTCATCTTCCTGGGATTTTCCAACCACCCCAGACTACAGGGCATCTTCTTCCTGGTCTTCCTGGCTATTTATCTGACAACTCTCCTGGGAAACACACTCATAATAATGGCTACCAGGGTCAGCCCTGCTCTCCACACTCCAATGTACTATTTTCTCAGCAACTTGAGCTTCCTAGACATCTGCTACACGTCCACCACCATTCCAGTCATGCTGGTAAACTTCTTCAGAGAGAAGAAGACCATCTCCTATGAGGGCTGTCTCTCTCAGATCTTCTTTTTTGTGACATGTGCTGGCACAGAGGGTGTCCTGTTGGCTGCCATGGCTTATGACCGCTATGTGGCCATTTGCCGCCCTCTTCAGTATCCCATTCTCATGAGTGTGAAGGTCTGTGCCAGCTTGGTGGCCGGGTCCTGGCTGTGTGGCTTGGTGAATTCTGTGACTCACACAGCACTGACAGCCACACTCACTCTGTGTGGACCCAACCAGATCAGTCACTTTCTCTGTGACATCCCACTGCTCCTGAAGCTGTCCTGCTCAGACACCTCTGTCAACGAGTCTGTGCTCCACGTGGCCAGTGCCACCATCGGCCTGAGCCCCTGCCTGTTCACTGCAGGCTCCTACGTGCTCATCATCTCTGCCATCCTTAGGATTCCCTCTGCTCAGGGCAGGAGAAAGGCCTTCTCCACCTGCGCTTCACACCTCACTGTGGTGGTAGTTTTCTTTGGAACAGCCAACTTCAACTATGACAGACCCAGTGAAGGTTACTCCCTGGACATGGACATCCTGGTGTCTGTGTTCTTCTGTGTTGTGACCCCCATGCTGAACCCCCTCATCTACAGCCTGAGAAACAAGGAGGTCAAGGGTGCTCTCCAGAAGCTTACTAAAAAACATGGATTCTCTAATAAGAACAGAAAATAG
>AcoCah_genomic_PVKX01020078.1_Seq_188|OR8
ATGGCTGAAGTTAATATCTCCTTTGTCACAGAGTTCATCCTCAAGGGGATCACAGACCGGCCAGAACTCCAAGCCCCATGTTTTGTGATGTTTTTGGTAATCTATCTGGTCACAATACTAGGGAACCTTGGGTTGATTGTTATAATCAGGGTTGATTCTCGACTCCACACACCTATGTACTTTTTCCTCAGTCATTTGGCCTTTGTTGACCTCTGTTACTCATCTGTTATCACACCAAAGATGATGGTGAACTTCATGGTGGAGCAAAACACCATCCCCTTCCACGCTTGTGCAACACAGCTGGGCTGTTTTCTTACCTTCATGATCACAGAGTGTTTCCTTCTGGCCTCTATGGCTTATGACCGCTACGTGGCCATCTGCAGCCCCCTGCATTATTCAACACTTATGTCAAGGAGAGTCTGCATTCAGTTAGTGGCAGTTCCTTATGTGTACAGCTTTCTAGTTGCCCTTTTTCACACAATCATCACCTTTCGCTTGACATACTGTGGGCCTAATGTAATCAACCACTTCTACTGTGATGACCTTCCTCTCTTAGCTCTGTCCTGCTCTGACACACACATTAAGGAAATTCTCATCTTTGCTTTTGCTGGCTTTGACATGATATGCTCCTCTTCTATAGTCCTCACCTCCTACCTCTTTATCATCGCTGCCATTCTGAGAATCCGCTCTACACAGGGCCGACGCAAGGCCATCTCCACCTGTGGCTCCCACATGGTGGCTGTTACTATTTTCTATGGCACGCTCATCTTCATGTACTTACAGCCCAAATCAAACCATTCCCTGGACACTGACAAAATGGCTTCAGTGTTTTACACAGTGGTGATCCCCATGTTGAACCCACTCATATACAGTCTAAGGAACAAAGAGGTGAAAGATGCCTCTAAGAAAGCTTTGGATAAAGGGTATGAAACATTGAAAATATTAAAGTTAAGAAAATAA
>AcoCah_genomic_PVKX01024739.1_Seq_224|OR5
ATGGAGGAAAATAATCAGACCACTGTAACTGAGTTTTTCTTTCTGGGCCTCACGGATCATCTCCATCAGAAGATTGTACTTTTCACCGTGATCGTCTTTGTATATCTTGTCACCCTGGGGGGCAACTTGGGCATGGTCACTCTCATATGGGCAGACCCCAGGCTGCACAGTCCCATGTACTTTTTTCTCAGCCACCTGTCCTTTGTTGACTTGTGCTCCTCTTCTTCCATAGCTCCAAAGATGCTCTGTGACATCTTTGCAGAGAAAAAAAGGATCTCTTTCATGGGTTGCGCAGCACAGATGTGGTTCTTTGGTTTCTTTGTGGGAACGGAGTGTTTCCTCCTTGCCTCCATGGCATATGATCGGTATATTGCCATCTGCAAGCCCTTGCTGTATACACTCATTATGTCTCACAGAGTCTGTGTGCATCTGGTTGTCGGACCCTACACCTTTGCTGTTATAAACATCACAACCCATACAACTTTGACTTTCTGCTTATCGTTTTGTGGTCCAAATACCATCAACCATTTCTTCTGTGACGCTTCTCCACTATTTTCCTTAGCATGTGCAGACTCCCGGATTAATAAGATTGTGCTTTTTGTCTTTTCTGGAGCGATAGGAGTGTTCAGTTGTCTGATTATCATAGTTTCCTACGTCTGCATCTTGATGACAATTTTGAAGATTCAAACTTCTGACGGGAAACAAAAAGCCTTCTCTACATGCTCCTCTCACCTGGCAGCTGTCTCCATCCTCTATGGGACACTTTTCTTCATCTATGTCCGACCTAGTGCAAATTTTTCCTTGAACATGAACAAGATGATTTCCTTGTTCTATACTGTAGTGATCCCCATGCTGAATCCCCTCATCTATAGCTTGAGGAACAAGGAAGTGAAGGGTGCAATCAAGAGAAAAGTGCACACACACACACACACACACACACACACATTTTCCAACAGGTAG
>AcoCah_genomic_PVKX01026679.1_Seq_357|OR6
ATGAAGAACCAGTCTGTGGAGATAGTGTTCATTCTGCTGGGACTGACAGAGGACCCTCAGCTACAGATTCTGATTTTCCTGTTTATGTTCTTCAACTACATCCTGAGCCTGATGGGGAACTTAGTAATCATCCTCCTCACGCTGCTGGATCTTCGCCTCAAGACTCCAATGTACTTCTTCCTCCGCAACTTCTCCTTCTTGGAAATGGCATTCACGTCTTCCTGCATTCCACGGTTCTTGATGAGCATTGTCACTGGAGACAAAACAATTTCCTACGGAGCCTGTCTAACTCAGCTATTCTTCTTCTTCCTATTACTAATCACAGAGTTCTACCTCCTGGCTGCCATGTCCTATGACCGCTATGTGGCCATCTGCAGACCACTGCACTACCCCATCATCATGAGCAGCAGAGTGTGCCACCTGCTGGTCACCAGCTGCTGGGTGACTGGATTCTTATCTATCTTTCCCCCTTTGATGTTGGGACTCAAGCTGGATTTCTGTGCTTCAAAAATTGTTGATCACTTCCTATGTGACACTTCTCCTGTCCTCCAGCTGTCTTGCACAGACACACGTTTCATAGAATGGATGGCTTTTGTCTTAGCCGTAATAACTCTTGTCATCACCTTGATCTTAGTGATCCTCTCCTACACACTGATCATCAAAACCATCCTAAAGTTCCCTTCAGCCCAACAACGGAGAAAGGCCTTTTCCACCTGCTCCTCGCACATGGTTGTTGTGTCCATCACTTATGGGAGTTGTATCTTCATGTACATGAAAACATCAGCCAGGGAGAGGGTGGCTTTAAACAAAGGTGTGGCTGTGCTCAACACCTCTGTGGCCCCTTTGCTAAACCCTTTCATTTACACCCTAAGGAACCAGCAGGTGAAGGACGCTTTCAAACATGTGTTTCACAGATTGTGTGCTTCTAGAAACAGGGAAGTAAGATTTAGGCAAACATAG
>AcoCah_genomic_PVKX01005055.1_Seq_537|OR5
ATGAGACTGGAGAAGACAAATCACTCTTTGACAACAGAGTTCATCCTCATGGGATTCACAGACCAGCCAGACCTGAAGACCCTGCTGTTCCTGGTGTTCTCCGCCATCTATCTGGTCACCATGGTGGGGAATCTCGGGCTGGTGCTCTTGATCTACATGGAACGCCGTCTCCACACACCCATGTACATCTTTCTGGGCAACCTGGCCCTGATGGACTCCTGCTGCTCCTGCGCCATCACTCCCAAGATGCTGCAGAACTTCTTTTCTGTGGACCGAAGGATTTCTCTCTATGAATGCATGGTACAGTTCTATTTTCTCTGTCTTGCTGAAACCGCAGACTGCTTTCTCCTGGCAGCGATGGCTTATGACCGCTATGTGGCCATATGCAACCCACTGCAGTACCACACCATGATGTCCAAGAAGCTTTGCCTTCAGATGAGTATAGGCACCTTCATCGCCAGCAACCTGCATTCCATGATTCATGTAGTGTGTCTCTTAAGGTTAACTTTCTGTAAATCAAATCGCATTGATCACTTCTTCTGTGATATTCTTCCCTTATATAGGCTCTCCTGTACAGACCCATTCATCAATGAGCTAATGATATATATTTTTTCAATGCCAATTCAAGTCTTTACCATTGCCACAGTCTTGGTCTCTTACTTCTACATTCTGTTCACTATTTTCAAAATGAAATCCAAAGATGGGAGAGGAAAAGCATTTTCTACATGTGCGTCCCACTTTTTTTCTGTGTCAATATTCTACATCTGCCTTCTCATGTATATTCGACCATTTGAAGAAGGGAATAAAGATATACCAGTGGCTGTATTTTACACAGTAATAATTCCTTTGTTAAACCCTTTTATTTACAGCCTGAGAAATAAGGAGGTAGTAAATGCTCTTAAGAAAGTTATAAAAACATATAGTACTTTAAAAAATTCTTCATCTTCTATAGCACATTAA
>AcoCah_genomic_PVKX01010219.1_Seq_52|OR10
ATGTTGACTGGAAAACCGGTTCTCAACCAGTCTGGGACCCCTGAATTTGTTTTCCGTGTTTTCACCAATGTCCCTGAATTCCAAGCTCTCCTCTTCACACTCTTCCTCCTGCTCTATCTGATGATCCTCTGCGGCAACACCGCCATCATCTGGGTGGTGTGCACACACAGCTCCCTGCGCACGCCCATGTATTTCTTCCTGGGCAGTCTGTCTCTCCTGGAAATCTGCTACACCACAGATGTGGTGCCCTTGATGCTTTCCAACATCTTTGGAGGTCAGAAGCCCATATCATTGGCTGGTTGTGGGACACAAATGTTTTTTTTCCTCACTTTAGGTGGAACGGATTGCTTTCTCTTGGCAATCATGGCCTATGACAGGTATGTGGCGATCTGCCACCCTCTGCACTACAGCCTCATCATGACCCAGAAGCTGTGTGTCCAGATGGTGCTGGGCTCTTTGAGCTTTGCACTATTCCTCTCCCTACAGCTCACTGCCTTAATTTTCACCTTGCCTTTCTGTGGACATCACCCAGAAATCAACCATTTCCTCTGCGATGTGCCCCCAGTCCTGCGCCTGGCCTGTGCTGACATCCATGTGCACCAGGCTGTCCTCTATGTCGTGGGCATCCTGGTCCTGACAGTCCCATTCTTGCTCATCTTCATTTCCTATGTGTTCATTACTGTCACTATCCTGCGCATGCGCTCAGCAGAAGGTCGCCAAAGGGCCTTTTCTACCTGCTCTTCCCATCTGACTGTGGTCTTGCTACAGTATGGTGGCTGTAGCCTGGTGTACCTGAGGCCCCGCTCCAGCACCTCGGATGATGAGGACCGCCAACTCGCCCTGGTGTACACATTTGTCACTCCATTACTCAACCCTCTGATTTATACCCTTAGGAACAAGGATGTGAAAGGTGCTCTGAAGAACTCTGTCTTCTGTAAGGCAGCTTCTTGCTGCAGTTAA
>AcoCah_genomic_PVKX01002416.1_Seq_73|OR10
ATGGATGGATCCACACTGCAGAATTCCCAACAAAGGAACCATTCCACATTGGTGGAATTCATCTTACTTGGCTTTTCTGATGTTCCCAATTTGCAAGAATTTCTTTTTGGCATGTTTCTTATAATCTATATAATTATTCTAATGGGAAACACCCTCATTATCATAATTATTAGGGCTGACCCTTCCCTTCACACTCCCATGTACTTTTTTATTGGAAATTTTTCTTTCTTAGAAATATGCTACGTGTCAGTCACTCTTCCCAGGTTATTAACAGATCTCTACAAACAAGACAGAATAATTTCCTTCATGGCTTGTGCTACTCAAATGTATTTCTTTCTGGTCTTAGGGGCCACTGAGTGCTTTATTCTGACTGCTATGGCTTATGACAGATACGTTGCCATTTGCAACCCATTGCTCTACCCTCTCATCATGAACAGCAGCCTCTGTATACAACTGGCAGCTGGCTGTTGGATAAGTGGAGTTCCTGTTCATATCGGGTTCACATACTGGATCTTCTCTCTGTCATTTTGTGGATCGAATGAAATGAATCACTTTTTCTGTGATATACCTCCAGTCCTGGCCCTAGCGTGTGGAGACACTTCTATGATAGAGATGCTGATATATGTAATTGCCCTCTTAGTGGTCACTATTCCATTTATGTTGATTCTTGGGTCTTACGTGAAAATAATCTCAACCATTCTGAAGCTTCCCTCTGCCACCGGGAGGGCCAAGGCCTTCTCTACATGTTCTTCTCACCTTCTAGTTGTAGCGTTATTTTTTGGATCCGGTCTCATTACATACTTGAGGCCAAAGTCCAGCCATTCCGCGGGAACAGACAAACTCCTTTCTCTTTTCTATACTATTGTGACTCCAATGTTTAACCCCATGATATACTGTTTGAGAAACAAAGATGTTATGATTGCACTGAAAAAGTTCCTTCTAAGATGGATTGTGTTATGA
>AcoCah_genomic_PVKX01041784.1_Seq_203|OR13
ATGGCCCAGGGAAATTGGACCTCTGTCACAGTGTTTTTCTTCTTAGGATTTTCTCAATACCCCAAAGTTGAGGTCATCATATTTGTGCTGTGTCTGCTGATGTACCTGATCACTTTCCTGGGCAATATTATTCTGATCTCCATCATTATTCTAGATTCCCATCTGCACACTCCCATGTACTTCTTCCTCAGCAACCTCTCCTTTCTGGACATCTGGTATACCTCTTCTGCTCTTACTCCTATGCTGGCAAACTACGTTTTAGGGAAAAACACCATCTCATTCTCGGGATGTGCTTCTCAGATGTACTTCTCTCTTGCCATGGGCTCCAGTGAAAGTGTGCTCCTCACCATAATGGCTTGTGACAGGTATGTGGCCATCTGCAACCCCCTAAGATATCCCATCATTATGAACAGAAAATTCTGTGTACAGATTGCAGGTAGCTCCTGGATTACATGCTGTCTCACTGCCTTAGTGGAAACTGGACCTGTGATTCAGCTGTCTCTCTGTGGTAATAGCATCATCAATCATTTTACCTGTGAAATTCTGGCTCTCTTGAAAATGGCCTGTGTAGACACTTCCATGGTACAGCTAATTATCTTAGTGATCAGCATCCTTCTTCTTCCATTGCCAATGCTGCTCATTTGTGTCTCCTATGCCTTCATCCTATCCAATATTTTGAGGATCAGCTCAGTGGATGGTCGAAGCAAAGCCTTTTCAACATGTGCAGCCCACTTGACTGTGGTGGTTCTGTTTTATGGGACAGCTCTCTCCATGTACCTGAAGCCCTCATCTGTAAACTCACAGGAAATAGATAAATTTATGGCATTGATATATGCTGGATTAACACCAATGCTAAATCCTATTATCTATAGTCTACGGAATAAAGAAGTTAAAATGGCTGTGAAAAAATTGTTGATTAGAAATCCCTTTAGTGCTATCATAACTTCTGTGCTCAAGTAA
>AcoCah_genomic_PVKX01012692.1_Seq_226|OR8
ATGGCTCAGACAAACTGCACCCAGGTGACGGAGTTTGTTCTTGTGGGCCTCACAGACCGCCCGGAGTTGAAGATGCCCCTCTTCATGGTGTTTTTATGTATCTACCTTTTCACAGCAGTCGGCAACCTGGGACTTATCCTGGTCATTCGGACAGATGCCAGACTCAGCACACCCATGTACTTTTTCCTCAGCAACCTGGCTTTCGTTGACTTCTGCTACTCCTCTGTCATCACACCTAAGATGCTTGGGAACTTCTTGTACAAACAGAATGTGATATCCTTCAACGCATGTGCTGCCCAGTTAGGATGCTTTCTCACATTCATGGTATCAGAGTGCTTGCTACTGGCTTCCATGGCCTATGACAGATATGCAGCCATTTGTAACCCTCTACTGTATATGGTCACAATGTCCCCCGGAATCTGCATTCAGCTTGTAGTTGTGCCCTATAGCTATAGCTTTCTGATGGCATTGGTTCACACTCTTATAACCTTCCGGCTGTCCTATTGCCACGCCAATGTCATCAATCACTTCTACTGTGATGACATGCCTCTTCTCAGGCTCACTTGCTCAGACACTCGCTACAAGCAGCTGTCTATTTTGGCTTGTGCTGGAATCACGTTCATTTCTTCTGTACTGATTGTTTCTGTTTCCTACGTGTTCATTATTTCTGCTATTCTGAGGATGCGCTCAGCTGAAGGAAGACGCAAAGCCTTTTCCACCTGCAGTTCCCACATGATGGCTGTGAGCATATTCTATGGAACTCTTATTTTTATGTACTTACAGCCCAGTTCTGACCACTCCCTTGATACAGATAAGATGGCCTCTGTCTTCTACACAGTGATCATTCCTATGCTGAACCCTTTAATCTACAGCCTCAGGAACAAGGATGTGAAAGATGCCCTAAAGAAAGTCATAGGCAGTAGAAACCAGACCTCTGTGTTTGGAGAACTAAGAAAATGA
>AcoCah_genomic_PVKX01014735.1_Seq_263|OR6
ATGGATGTAACAAACCGAACAGCAGTGACAGAGTTTATTTTCCTAGGATTTCCAGGCTCCGCCTCGCTGCAGCTCTCACTGTTTGTGATGTTTCTTACTGTGTATTTGCTGTCTCTCATGGGAAACACCCTCATCATTTTCCTTATTCTGATGGATTCCACACTACAGAAACCCATGTACATTTTCTTAGGAAACCTGTCGTTCCTGGAGATCTGGTACACGACAGCCACGGTGCCTAAGTTACTGGCCACCTGTGTCACAAAGGTTGTCACTATTCCTGTTGCGGGTTGTGTTGCTCAGTACTACTTCTTTTTCTCCCTGGGAGCCACCGAGTGCATCTTGCTGGCAGTTATGGCTTATGACCGGCACGTAGCCGTTTGCCGTCCCCTACACTACTCACTTCTCATGAGTGTTCACATTTGTCTGCGGTTTTCGGCTGGATCTTGGATAGGGGGCTTTATTGCCCCCCTACTACCCACTATACTCATCTCTCAGCTGAACTTTTGTGGCCCACAGAAAATCAACCATTTCTTTTGCGACTCGGACCCCATCTTTAAACTCTCCTGCTCAGACACATACTTGGTGGAGGCCTTGGGTTACACCTGCAGCTCCGTGGTGATTCTCAGTTCTTTCCTTCTCACAATGAGCTCCTATGGCAACATTGTGGTCACAATAATCAAGCTGTCTTCCCGAGAGGCGAGGAAGAAAACGTTCTCGACTTGTGCCTCCCATCTCACGGTAGTTACCATCTACTACGGCACCATCATCTTTGCCTACGTCCGACCTCCATCCAAGTACAACTTCACAATCGGGAAAGTGATTTCAGTTTTCTATTGTGTGATCACCCCATTAGTCAACCCTCTCATATATACCCTGAGGAACAAAGATGTGATGAAAGCTTTCCAAAAAATTCTAGCACAAAAGAATTTTCTATTGAACAGAAATAAGCATGAGTTTTGA
>AcoCah_genomic_PVKX01016190.1_Seq_442|OR6
ATGAAGAACCAGTCTGTGGAGATAGTGTTCATTCTGCTGGGACTGACAGAGGACCCTCAGCTACAGATTCTGATTTTCCTGTTTATGTTCTTCAACTACATCCTGAGCCTGATGGGGAACTTAGTAATCATCCTCCTCACGCTGCTGGATCTTCGCCTCAAGACGCCAATGTACTTCTTCCTCCGGAACTTCTCCTTCTTGGAAATGGCATTCACAACTGCCTGCATTCCACGGTTCTTGATGAGCATTGTCACTGGAGACAAAACAATTTCCTACAATGCTTGTGTAGCTCAATTATTCTTCTTCTTCCTATTACTAATTACAGAGTTCTACCTCCTGGCTGCCATGTCCTATGATCGCTATGTGGCCATCTGCAGACCACTACACTACCCCATCATCATGAGCAGCAGAGTGTGCCACCTGCTGGTCACCAGCTGCTGGGTGACTGGGTTCTTATCTATCTTTCCCCCTTTGATGTTGGGACTCAAGCTGGATTTCTGTGCTTCAAAAACTGTTGATCACTTCCTATGTGACACTTCTCCTGTCCTCCAGCTGTCTTGCACAGACACACGTTTCATAGAATGGATGGCTTTTGTCTTAGCCGTAATAACTCTTGTCATCACCTTGATCTTAGTGATCCTCTCCTACACACTGATCATCAAAACCATCCTAAAGTTCCCTTCAGCCCAACAACGGAGAAAGGCCTTTTCCACCTGCTCCTCACACATGGTTGTTGTGTCCATCACTTATGGGAGTTGTATCTTCATGTACATGAAAACATCAGCCAGGGAGAGGGTGGCTTTAAACAAAGGCGTGGCTGTGCTCAACACCTCTGTGGCCCCTTTGCTAAACCCTTTCATTTACACCCTAAGGAACCAGCAGGTGAAGGACGCTTTCAAACATGTGATTCACAGACTGTGCGATTCTAGAAATGGTGAATTAAGATTTAGGCAAACATAG
>AcoCah_genomic_PVKX01016190.1_Seq_499|OR6
ATGAAGAACCAGTCTGTGGAGATAGTGTTCATTTTGCTGGGACTGACAGAGGACTCTCAACTACAAATCTTGATTTTCCTGTTTCTGTTTTTCAATTACATCTTGAGCATGATGGGGAACTTAACAATCATCCTCCTCACGCTGCTGGATCCACATCTCAAGACGCCAATGTATTTCTTTCTCCGCAACTTCTCCTTCTTAGAAATTGCATTCACAACTGCCTGCATTCCACGGTTCTTGATGAGCATTCTCACTGGAGACAAAACAATTTCCTACAATGCTTGTGCAGCTCAATTATTCTTCTTTTTTCTGTCACTAATCACTGAGTTCTATCTCCTGGCTGCCATGTCCTATGATCGCTATGTGGCCATCTGCAGACCACTGCACTACCCCATCATCATGAACAGCAGGGTGTGCCACCTGCTGGTCCTCAGCTCCTGGGTGACTGGGTTCTTAGTCATTTTTCCCCCTTTGCTCTTGGGACTCAAACTGGATTTCTGTGCTTCCAAAACAATAGATCACTTCCTATGTGACACTTCTCCTGTCCTCCAGCTGTCTTGCACAGACACCAGGTTAATAGAATTGATGGCTTTTGTCTTAGCTGTAATAACTCTTGTCATCACCTTGATCTTAGTGATCCTCTCCTACACACTGATCATCAAAACCATCCTAAAGTTCCCTTCAGCCCAACAACGGAGAAAGGCCTTTTCCACCTGCTCCTCGCACATGGTTGTTGTGTCCATCACTTATGGGAGTTGTATCTTCATGTACATGAAAACATCAGCCAGGGAGAGGGTGGCTTTAAACAAAGGCGTGGCTGTGCTCAACACCTCTGTGGCCCCTTTGCTAAACCCTTTCATTTACACCCTAAGGAACCAGCAGGTGAAGGACGCTTTCAAACACGTGCTTCACAGACTGTGCGCTTCTAGAAATAGTGAGTTAAGATTTAGGCAAACATAG
>AcoCah_genomic_PVKX01007414.1_Seq_581|OR8
ATGGGAGAATTAAATCATACCACAGTGTCTGAGTTTACCATCGCAGGATTAACAGAGAATCCTGAGCTGAAGCTGCCACTGTTCCTCATCTTCCTGGCTCTCTATGTGGTTACAGTTGTTGGAAACCTGGGCATGATCATCTTGATTCTGTTTAGTTCTCAGCTCCACACACCCATGTATTATTTACTCAGCAGCCTGTCCTTTATTGACTGTTGTCAGTCCACTGCCATCATTCCTAAAATGCTGGTGAACTTTGTGGAAGAGAAGAATGTCATCCCCCACCCAGAATGCATAGCTCAGTTCTTCTTCTTCTGTGCTTTTGTTGTTGCAGAATGTCACATGTTGGCTGCAATGGCATATGACCGCTATGTGGCTATCTCTAACCCTTTGCTTTACAATGTAGCCATGTCCTATCAAGTCTGTTTGTTGATGGTAGCTGTAGTGTACGCTGTTGCCTTATTCAGTGCCACAGTTCACACCGTCTTCCTGATAAGAGTGGTTTTCTGTAAGGCTGACATAATAAAACACTACTTCTGTGATATTCTCCCATTACTGGATCTCTCCTGCTCGAATACTTATATCAATGAAGTAGTACTTCTGTCTTTCAGTGCATTTAACATTGTTGTACCAGCTATGATGATCCTCAGCTCTTACATATTCATCATTATCAGCATCCTCAACATTCAGTCCACTGGGGGCAGAGCCAAGGCCTTCAGCACCTGCAGCTCCCACATCTTGGCTGTGGCTATTTTCTATGGTTCTACAGCATTCATGTATCTTCAGCCATCTTCCGTCAGTCTCATAGATCAAGGGAAAGTTTCCTCTGTGTTTTATACCATTGTTGTGCCTATGTTGAATCCCATGATCTATAGCCTGAGGAATAAAGATGTCAAAGTTGCCCTTAAAAAGTTACTACAAAGGATAAGTTTCCTCAAAACAAAGAATACATTTATTTGGTAA
>AcoCah_genomic_PVKX01005384.1_Seq_738|OR1
ATGGAACCTGTAAACCAAACTGGTATTTCAGAATTCTTTCTCATGGGATTAACATATGTCCCTGAACTGCAACCCCTCATCTTCAACGTGTTTCTGTCCATGTACCTTATCACCATCATTGGAAACTTACTCATTATACTGGCTGTAAGCACAGACTCCCGCCTTCACACCCCCATGTACTTCTTCCTGTGCAATCTGTCTTTCACTGATATCTGTGCAAGCACAACGACGGTCCCAAAGATGCTCTTGAACATCCAAGTACATGATGAGAGCATCACTTACACAGGCTGCCTGTCCCAGGTGTGTTTGCTCTTGACATTTTGTGTTTTAGAAAGCTGTCTCCTCACTGTGATGGCTTATGACCGCTATGTGGCCATTTGTCAACCTTTAAGATACACAATCATTATGAATCCTTTGATATGCATCTTCCTAGTGTTACTTTCCTTGCTCATCAGCATGATAAATGCACTACTCCATACCCTTCTGGTGTTGCCACTGTCGTTCTGCACAGAGAAGAATATTCCCAACTTCTTCTGTGAACTTGGCCAGGTCACCAAGCTCGCCTGCTCTGATACATTTATCAATATTCTTTTTATTTATACATCAACCATTGTATTTTCAGTTATCCCTCTTTCTGGAATTATTTTCTCTTATATTCAAATTGTGTCCTCTGTCCTGAAGATCCCCTCAACCAGTGGAAGACATAAAGCTTTTTCAACCTGTGGGTCTCATCTTTCAGTGGTATCTTTATTCTACGGGACTGGTTTGGGTGTTTACATGAATTCTTCAGTCTCTAACTCTTCTATTAGCAATGTAATAACATCCATGATGTACAGTGTGGTTCCTCAAATGCTAAATCCTTTTATCTATAGTTTGAGGAGCAAAGAAATCAAGGCATCTTTGAAGCAGCTCATTATTGGGATTATTTGTTTTCCAAAGTTTTGTGTTGTAAATTACTGA
>AcoCah_genomic_PVKX01007036.1_Seq_147|OR10
ATGGAAGGAAAGAATCAAACAGCTCCATCTGAATTCATCATCCTGGGGTTCTCCAACCTGAATGAATTGCAGTTTTTGTTCTTCACCATCTTCTTTCTGACTTACATGTGCACTTTGGGAGGGAATGTTTTCATCATCTTGGTGACCATTGCTGATTCCCACCTACATACACCCATGTATTATTTCCTAGGAAATCTCGCCATCATTGATATTTGCTACACTACTACTAATGTCCCCCAGATGATGGTGCATCTTTTGTCAGAGAAAAAAAAAATCATTTCCTATGGAGGCTGTGTGACCCAACTCTTTGCATTCATTTTCTTTGTAGGCTCAGAGTGTCTCCTCCTGGCAGCCATGGCATATGACCGATACATTGCTATCTGCAAGCCCTTAAGGTATTCATTGATCATGAACAAGGCCCTGTGCAGCCGGTTAGCAGCCTCGTGCTGGACAAGTGCTTTTCTCAACTCTGTGGTGCACACAGTTCTGACCTTCCACCTGCCCTTCTGGGGTAACAACCGGATCAATTATTTCTTCTGTGACATACCCCCTTTGCTGATGTTGTCTTGTGGGGATACTCCCATCAATGAGTTGGCTTTGCTGTCCATTGGGGTCTTCATCGGTTGGACTCCTTTTCTGTGCATCATCCTTTCCTACCTCTACATTAGCTCCACCATCCTGAGCATCCGCTCCTCTGAGGGGAGGCACAAAGCCTTTCCCACCTGTGCCTCCCACTTGCTCATTGTCGTTCTCTATTACGGCAGTGCCATATTCACATACGTGCGGCCCATCTCATCTTCCTCGCTAGAGAAAGACAGATTGATCTCGGTGCTGTATAGTGTTGTCACGCCCATGCTCAATCCTGTAATTTATTCACTGAGAAATAAGGACATCAAAGAGGCCGTGAAGACTATAGGAAGAAAGTGGCAGTCACGAGTTTTCTCTTATGACTTGTAA
>AcoCah_genomic_PVKX01006090.1_Seq_577|OR10
ATGAGAAGAAACAGAAACACATCGCTGGACACTGCGGTGACAGACTTCATCCTCCTGGGCTTGGCTCACCCCCCAAACCTAAGAGCCTTCCTCTTCCTGGTCTTCTTCCTCATTTACGTGCTGACACAGCTGGGGAACCTGCTCATCCTGCTCACTGTGTGGGCTGACCCCAAGCTGCATGCCCGGCCCATGTACATTCTGCTGGCTGTGCTCTCTTTCCTGGATATGTGGCTCTCCTCGGTCATCGTTCCCCGACTTACTTTAAACTTCACCCCCACCAGCAAGGCTATCCCATTTGGGGGCTGTGTGGCACAACTGTATTTTTTCCACTTCCTAGGCAGCACTCAGTGTTTCCTCTACACCCTGATGGCCTATGACAGGTACCTGGCGATATGCCAGCCTCTTCGCTACCCTGTGCTCATGAACGGGAGGTTATGCACAATCCTAGTGGCTGGCGCTTGGGTGGCTGGCTCCGTCCACGGGTCTATTCAAGCCACTCTGACCTTCCGACTGCCCTACTGCGGGCCCAACCAAATAGACTATTTTATCTGTGACATCCCTGCAGTGCTGAGACTGGCCTGTGCTGACACGACCATCAATGAACTTGTGACCTTTGTGGACATTGGGGTGGTAGCTGCCAGTTGCTTCATGTTGATTCTGCTCTCCTACGCCAACATAGTTCATGCCATCCTGAAGATCCGCACCGCTGAGGGGAGGAGGCGTGCCTTCTCCACCTGCGGATCCCATCTCACTGTGGTCACAGTCTACTACGTCCCCTGTATTTTCATCTACCTTCGGGCAGGATCCAAGAGTTCCTTTGATGGAGCAGTTGCTGTATTTTACACGGTTGTCACTCCGTTGCTGAACCCCCTCATCTACACCCTGAGGAACCAGGAAGTGAAGTCTGCCCTCAAGAGGCTTACAGCAGGTAGAAGGAACGTGGAAGGAGACAAGTAG
>AcoCah_genomic_PVKX01029123.1_Seq_21|OR13
ATGGAAAGTAACAACCAGACCTCCCTCATGACTGGCTTCATCCTCCTGGGCCTCTCCGCCCATCCAAAGCTGGAGAAAACATTCTTCGTGCTCATCCTGCTGATGTACCTGGTGATCCTGCTGGGCAATGGGGTGCTCATCCTGGTGACCATTCTGGACTCCCACCTGCACACGCCCATGTACTTCTTCCTGGGGAACCTCTCCTTCCTGGACATTTGCTACACCACCTCCTCAGTCCCCCTCGTTCTCGACAGCTTCCTGACCCCCAGGAAGACCATCTCCTTCTCAGCCTGTGCAGCGCAGATGTTTCTCTCCTTTGCCATGGGATCTACAGAGTGTGTGCTCCTGGGCATGATGGCGTTTGACCGTTACATGGCCATCTGCAACCCTCTCAGGTACCCTGTGGTCATGAGCAAGACTTTCTATGTGCCCATGGCTGCTAGTTCCTGGGTGGCCGGCATCACTGTATCTATGGTTCAAATATCTCTTGTTATAAAGCTGCCCTTCTGTGGGGACAACGTCATCAATCACTTCACTTGTGAGATCCTGGCAGTCTTAAAGCTGGCCTGTGCTGACATCTCCCTCAATGTCATCATCATGGCTGTGACAAATATGATCTATCTGGGAGTCCCCATTCTCTTTATTTCTTTCTCTTACATCCTCATCCTTGTCACCATCCTGAGGATCCCCTCTGCTGAGGGGAGGAAGAAGGCCTTCTCCACCTGCTCTGCCCACCTCACTGTGGTGATCATCTTCTATGGGACCATCCTCTTCATGTATGGGAAGCCCAAGTCCAAGGACCCCCTGGGGGCAGACAAGCAGGACCTTGTAGACAAGCTCATCTCCTTGTTTTATGGAGTGTTGACCCCCATGTTGAACCCCATCATCTACAGCCTGAGAAACAAGGATGTGAGGGCTGCTGTGAGGAACCTGGTGGTACTCAAGAGCATCACCTAG
>AcoCah_genomic_PVKX01008622.1_Seq_25|OR4
ATGGGCCAGATCAACAATGTCACAGAATTTGTCCTGCTGGGCTTCACTCAGGATCCTGCTGGGCAAAAAGCATTGTTTGTTATTTTTTTACTCATGTATATTATGACAATGGTGGGCAACCTGCTCATTGTGGGGACAGTGATTGCCAGCCCCTCCTTGGGCTCCCCGATGTACTTCTTCCTTGCCTGTCTGTCACTCATGGATGCTGTTTATTCCACTGCTATCTCGCCCAAGCTGATTGTCGACTTGCTCCGTGATAAAAAGACCATCTCCTTCACAGCTTGCATAAGTCAGCTCTTCATAGAGCACCTATTTGGTGGTGTTGATATTGTCATCCTGGTGGCAATGGCCTACGATCGCTATGTGGCCATCTGTAAGCCACTGCACTATTTGATTATCATGAATCGAAGGGTCTGCATCCTCTTCCTGGTGATGGCCTGGGTGGGGGGTTTTGCACACGCCTTGTTTCAAGTTCTTGCTGTATATAAGCTTCCTTTCTGTGGTCCCAATATCATTGACCACTTCGGCTGTGATATATATCCATTACTGCTACTTGCGTGCACTGACACCTACTTCATTGGCCTCTCTGTCATTGGTAATAATGGGGCCATGTGTATTGTGATCTTCACCCTCCTCCTCCTCTCCTACGGAATAATCCTGCGATCTCTCAGGAACCACAGTCAGGAAGGGAGGCGCAAAGCTCTGTCCACCTGCAGCTCCCACATCACTGTCGTCTTCTTGTTTTTTGTTCCCTGTATTTTCATGTATGTTAGACCAGTTTCTAGTTTTCCTGTCGATAAATCCATCACTGTGTTTTATACTATTGTCACTCCCATGCTGAATCCTTTAATATATACCTTGAGAAATTCAGAGATGAAAAATTCTATGGAAAAGCTCCTGCAAAAAATATTAAGTCCAGATAGAATAAGGCTTTCTTTTTGTTGCTTATATTACTAA
>AcoCah_genomic_PVKX01014153.1_Seq_7|OR13
ATGAGCAAGTCCAATGAGACCTCCCCCGTGACTGGCTTCATCCTCCTGGGCCTCTCCGCCCATCCAAAGCTGGAGAAAACATTCTTCGTGCTCATCCTGCTGATGTACCTGGTGATCCTGCTGGGCAATGGGGTGCTCATCCTGGTGACCTTCCTGGACTCCCACCTGCACACGCCCATGTACTTCTTCCTGGGGAACCTCTCCTTCCTGGACATCTGCTACACCACCTCCTCTGTCCCCCTCATTCTCAACAGCTTCCTGACCCCCAGGAAGACCATCTCCTTCTCGGCCTGTGCTGTGCAGATGTTTCTCTCCTTTGCCATGGGAGCCACGGAGTGTGTGCTCCTGAGTATGATGGCATTTGACCGTTATGTGGCCATCTGCAACCCCCTCAGGTACCCTGTGATCATGAGCAAGGCTGCCTATGTGCCCATGGCTGCCAGCTCCTGGGTTGCTGGATGTATCACTGCCACAGTTCAGATATCTTTAGCAATGCGGCTGCCCTTCTGTGGGGACAACGTCATCAATCACTTCACCTGTGAGATCCTGGCAGTCTTAAAGCTGGCCTGTGCTGACATCTCCATCAATGTCATCAGTATGGGGGTGGCTAATGCAATGTTTTTGGGAGTCCCAGTCCTCTTCATCTTTGTCTCTTACATCTTCATCCTCACCACCATCCTGAGGATCCCCTCTGCTGAGGGGAGGAAGAAGGCCTTCTCCACCTGCTCTGCCCACCTCACTGTGGTGATCATCTTCTATGGGACCATCCTCTTCATGTACGGGAAACCCAAGTCTAAGGACCCCCTGGGGGCAGACAAGCAGGACCTTGCAGACAAGCTCATCTCCCTCTTCTATGGGGTGGTGACCCCCATGTTGAACCCCATCATCTACAGCCTGAGGAACAAGGATGTGAGGGCTGCTGTGAGGAACCTGGTGGCTCAGAAACGCAAATGGTGA
>AcoCah_genomic_PVKX01050031.1_Seq_8|OR13
ATGGAAGTGGCCAACCGATCCACTATAGCTGAGTTTGTCTTGCTGGGGTTGTCAGATCATCCAACACTGGAGAAAACCTTCTTCGTCCTCATCCTGCTAATGTACCTGGTGATCCTGCTGGGCAATGGGGTGCTCATCCTGGTGACCATCCTGGACTCCCACCTGCACACACCCATGTACTTCTTCCTGGGGAACCTCTCCTTCCTGGACATTTGCTACACCACCTCCTCCGTCCCCCTGGTCCTAGATGGTTTCCTCACTCCCAAGAAAACAATCTCTTTCTCAGGCTGTGCAGTGCAGATGTTTCTCTCCTTTGCCATGGGAGCCACGGAGTGTGTGCTCCTGGGCATGATGGCGTTCGACCGTTATGTGGCCATCTGCAACCCCCTCAGGTACCCTGTGGTCATGAGCAAGGCTGCCTATGTGCCCATGGCCGCCAGCTCCTGGGTGGCTGGTTTGGCTAATTCCTTGGTGCAGATCTCCCTTGCAGTACAGTTGCCTTTCTGTGGGGACAACGTCATCAATCACTTCATCTGTGAGATCCTGGCAGTATTAAAACTGGCCTGTGCTGACATCTCCCTCAATGTCATCAGTATGGGGGTGGCCAATGTCATCTTCCTGGTGGTCCCAGTTCTGTTCATCTTTGTTTCCTACATCTTCATCCTCACCACCATCCTGAGGATCCCCTCAGCTGAGGGGAGGAAGAAGGCCTTCTCTACCTGCTCTGCCCACCTCACTGTGGTGATCATCTTCTATGGGACCATCCTCTTCATGTACGGGAAGCCCAAGTCCAAGGACCCCCTGGGGGCAGACAAGCAGGACCTTGCAGACAAGCTCATCTCCCTCTTCTATGGACTTCTGACCCCTATGTTGAACCCCATCATCTACAGCCTGAGAAACAAGGATGTTAAGACTGCTGTGAGGGACCTGGCAAGTCACAGATGCCTCCCCCAGTGA
>AcoCah_genomic_PVKX01029123.1_Seq_48|OR13
ATGGAAGTGGCCAACCAATCCACTGTAGCTGAGTTTGTCTTGCTGGGGTTGTCAGATCATCCAACACTGGAGAAAACCTTCTTCGTCCTCATCCTGATGACATACCTGGTGATCCTGCTGGGCAATGGGGTGCTCATCCTGGTGACCATCCTGGACTCCCACCTGCACACACCCATGTACTTCTTCCTGGGGAACCTCTCCTTCCTGGACATTTGCTACACCACCTCCTCCATCCCCCTGGTCCTGGATGGTTTCCTCACTCCCAAGAAAACAATCTCTTTCTCAGGCTGTGCTGTGCAGATGTTTCTCTCCTTTGCCATGGGAGCCACAGAGTGTGTGCTCCTGGGCATGATGGCATTCGACCGTTACGTGGCCATCTGCAACCCTCTCAGGTACCCTGTGGTCATGAGCAAGGCTGCCTATGTGCCCATGGCCGCCAGCTCCTGGGCGGCTGGTGGAGCCAATTCCTTGGTGCAGATCTCCCTTGCAGTACAGTTGCCTTTCTGTGGGGACAATGTCATCAATCACTTCACCTGTGAGATCCTGGCAGTCTTAAAGCTGGCCTGTGCTGACATCTCCATCAATGTCATCAGTATGGGGGTGGCCAATGTCATTTTCCTGGGAGTCCCAGTTCTGTTCATCTTTGTCTCTTACATCTTCATCCTCACCACCATCCTGAGGATCCCCTCTGCTGAGGGGAGGAAGAAGGCCTTCTCCACCTGCTCTGCCCACCTCACTGTGGTACTTGTCTTCTATGGGACCATCCTCTTCATGTACGGGAAGCCCAAGTCTAAGGACCCCCTGGGGGCAGACAAGCAGGACCTTGCAGACAAGCTCATCTCCTTGTTTTATGGAGTGTTGACCCCCATGTTGAACCCCATCATCTACAGCCTGAGGAATAAGGATGTGAAGGTTGCTGTGCAGAGTCTGCTGGCTCAGAAATGCCTCGTTCAGTGA
>AcoCah_genomic_PVKX01001274.1_Seq_146|OR6
ATGTCGGCCAGGAGCAACAGCTCAGATGTGACTGAGTTCATCTTGGTGGGGTTCCCGGGCTCCCTGGGGCTCCACCTAAGCCTTCTTGGCCTCTTCCTGCTGGCTTACATGCTGACTGTCACAGAGAACTTGATCATCATCACAGTGATTCGCGCCAGCCCCTCACTGCACAAGCCTATGTACCTCTTCCTCAGCAACCTGTCCTTCCTAGAGGTATGGTACATCTCCGTCACAGTGCCCAAGATGCTGCTCAGCCTGGTCTCACCCAAGTTCCAGCGCATCTCCTTCACAGGCTGCATGGCGCAACTGTACTTCTTCCTGGCACTGGCCTGCACCGAGTGCGCTCTCTTGGGGGTCATGGCCTATGACCGCTACGTGGCCGTCTGCAACCCCCTTCGCTACCCGGTCATCATGAGCCCTGGCCTCTGCAGCCTACTGGCTGGTGGCTCCTGGCTCTCTGGCTTCACCATTTCCCTGGGGAAGGTCTTCTTCATTTCCCGCCTGGGCTACTGTGGCCCCAACATCATGAACCACTTCTTCTGTGATGTGTCCCCGCTACTGAACCTCGCCTGTTCTGACATGTCGGTGGCAGAGCTCGTCGACTTCCTCCTGGCCCTGCTCATCCTCCTGGGGCCGCTGGTGTTAACTGTCTTCTCCTACACAGCCATCCTCAGCACGGTGCTCCGCATGCCATCCGCAGGTGGCAGGCAGAAGGCCTTCTCCACCTGCGCCTCGCACCTGGCTGTGGTGGTCATCTTCTACTCCGCCTCTCTCTTCATCTATGCCCGGCCGCGGGCCATCTACTCCTTCGACTACAACAAGCTCGTGTCAGTTGTCTACACAGTGCTCACACCCCTGATCAATCCCATCATCTACTGCCTTCGGAACCAGGAAGTCAAGCAGGCGCTGCACAAGGTGCTGCAGCGGGCCGCCCAGGTATTGGGTGCCTCCTCCTAA
>AcoCah_genomic_PVKX01023413.1_Seq_180|OR5
ATGAAACACAGAAATCAAACAGTGGTGACTGAGTTCTTCTTTATTGGATTAACCAGCTCCTTCCAGCTGCAAATTATCCTCTTCCTGACATTTCTCTGTGTTTATCTTATAACTCTTCTGGGGAACCTGGGGATGATCATTCTCATTCGCCTGGACACTCGACTCCACATCCCCATGTACTTTTTGCTCAGCCACTTGTCCTTTGTGGATGCCTGCTCATCTTCCGTCATCAGTCCTAAGATGTTATCTGACATCTTTGTAGAGAAAAAAGCGATCTCTTTCTCAGGATGTGCTATCCAGCTTTGCTTATTCAGCCAGTTTGTAGTGACAGAATGTTTCCTCCTGGCCTCCATGGCTTATGATAGGTACGTTGCCATCTGTAAGCCTTTGTTGTATACACTCATTATGTCGCAGCGGGTCTGTGTACAGCTAGTGGTCGGGCCTTATGGCATAGCCCTTATGAGCACCATGGTCCATGTCACTTCTATCTTGATCCTGCCTTACTGTGGTCCAAATTTCATCAATCACTTTTTCTGTGACCTTCTTCCTGTTGTCTCATTAGCATGTGCAGATACTCATGTGAATCAACTTTTGCTTTTCATCTTGGCTGGGATCCTGGGTGTATTCAGTGGTATCATCATCTTGGTGTCTTACATTTGCATTGTCACCACCATCCTGAGGATCCGCTCTGCTGATGGGAGGCGCAGAGCCTTCTCCACCTGCTCCTCACACCTGACAGCCGTCTCCATCCTTTACGGAACACTCTTCTTTATCTATGTGGGCCCAAGCTCCAGCTTCTCTCTGGATGTCAATAAAGTTGTGTCGCTGTTCTACACGACTGTGATCCCTATGTTGAACCCATGCATTTATAGCCTGAGAAACAAGGAGGTCAAAGATGCATTCTTCAGGACATTTGAAAAACAATTTTGCTACAATTTGCAAGGTAAAATAGTATAG
>AcoCah_genomic_PVKX01034768.1_Seq_211|OR2
ATGAGAAGTGACAACCAGAGCAGCTTCTGGGACTCCCCAGAGGACTTCATCCTCCTGGGTGTTTCTGACAGGCCATGGCTGGAGCTCCTCCTCTTTGTGGTCCTCCTGGTGTCCTACGTTCTGGCTATGCTGGGAAACATCTCCATCATCCTGGTATCCCAGCTGGATCCCCAGCTCCACAGCCCCATGTACATTTTCCTGAGCCACCTGTCCTTCCTGGACCTCTGCTACACCACCACCACTGTCCCTCAGATGCTGGTCAACATGGGCAGTTCCCAGAAGACCATCAGTTACGGAGGCTGCACGGTGCAGTATGCCATCTTCCACTGGCTGGGCTGCACCGAGTGCATTGTCTTGGCCGCCATGGCTCTGGACCGCTACGTGGCCATCTGTGAGCCTCTCCGGTATGCCATTATCATGCACCGCCTGCTCTGCCAGCGCCTGGTGGCTGTGGCCTGGCTCAGCGGCTTTGGCAACTCCCTTGTTCAGGTCATCCTGACAGTGCAATTGCCTTTCTGTGGGCAGCAAGTGCTCAACAACTTCTTCTGTGAGGTGCCAGCCATGATCAAGCTGTCCTGCGCTGATACTGCAGTGAATGATGCCACGCTGGCTGTGCTGGTGGCCTTCTTTGTGCTGGTCCCTCTGGCCTTCATCCTCCTCTCCTACGGCTTCATCGCTAGGGCAGTCGTGAGGATCCGGTCCTCCAGGGGACGGCACAAGGCCTTCGGGACTTGTTCCTCCCACCTGCTGGTGGTGTCCCTCTTCTACCTACCTGCCATCTATATGTACCTGCAGCCCCCATCCAGCTACTCCCAAGAGCAGGGCAAGTTTATCTCCCTCTTCTATTCCATCATCACCCCCATACTTAACCCTTTCATCTACACCCTGAGGAATAAGGACGTGAAGGGGGCTCTCAGAAGGCTCTTGGCAAGGACTGGGAGGTTATGTGGAAGGTGA
>AcoCah_genomic_PVKX01020653.1_Seq_289|OR6
ATGAGAAATTTGAGTGGAAGTCAAGTGGAAGAGTTTGTCTTGGTGGGTTTTCCTACCTCTCCACCCTTCCAGCCACTCCTCTTTGTTTTCTTTCTTGCAATCTATCTGTTGACATTACTGGAAAACATACTCATTGTTTCTACAGTCTGGCTCACTCCAAGCCTCCATCGTCCCATGTACTTTTTCCTTGGTCATCTCTCCTTCCTGGAATTATGGTACATCAATGTCACTATTCCCAGACTCTTGGGAGCTTTTCTTACCCAGGATGGGAGAGTCTCGTATTTGGGTTGCATGACTCAGCTCTACTTCTTTATTGCTTTAGCCTGCACTGAGTGTGTCCTGTTGGCAGTTATGGCCTATGATCGCTATCTGGCCATCTGTGAACCCCTTCGTTACCCAAGCCTCATGCCTCCCAGCCTGGCCACTCGCCTAGCAGCTGCTTCTTGGGGCAGCGGGTTCTTCAGTTCCATGATGAAGTTACTTTTCATTTCCCGGTTATCCTATTGTGGGCCCAATATCATCAACCACTTTTTCTGTGATATTTCCCCACTGCTCAACCTCACCTGCTCAGACAAGGAACAAGCCGAGCTAGTCGACTTCCTGTTGGCCCTGGTGATGATTCTTCTCCCTCTAGTGGCCGTGGTTTCCTCATACGCTGCCATCATAGTAGCCATCCTGAGGATCCCTACAGCCCAGGGTCGCCACAAAGCCTTCTCCACCTGCACCTCCCACCTGGCAGTGGTTGTCATCTACTACTCCTCAACTCTCTTCACCTACGCCCGGCCCCGAGCCATGTACACCTTCAACTACAACAAGGTCATCTCTGTGCTCTACACTGTCATTGTACCGTTCCTCAACCCGGCCATCTACTGCCTAAGAAACAAGGAGGTGAAGGATGCCTTCAGGAAGACCATGCTGCAAAGATGCCACCACCATCCTAGGGATGTCCCAGATTGA
>AcoCah_genomic_PVKX01003311.1_Seq_380|OR4
ATGGCCTCAAGGACTTATGTCGTGAAAGGAGTAAACAATGTCACTGAATTCATTTTCTTGGGTCTTTCTCAGAACACAGAGGTTGAAGAGGTATGCTTTGTGGTGTTTTCCTTCTTTTACATGGTCATTCTTCTGGGAAACCTCCTCATCATGCTGACCGTTTGCTTGGGCAATCTTTTCAAGTCTCCCATGTATTTTTTCCTTAACTTTCTATCTTTTGTGGACATTTGCTACTCCTCAGTCACAGCACCTAAGATGATTGTTGACCTATTAGTGAAGAAAAAAACTATCTCCTATGTGGGGTGCATGTTACAACTATTTGGCGTTCATTTCTTTGGTTGCACTGAGATCTTCATCCTTACCGTCATGGCCTATGATCGGTATGTAGCTATCTGTAAACCCCTCCACTACATGACTATCATGGACCGGGAGAGATGCAATAAGATGTTACTAGGAACATGGGTGGGTGGGTTCTTACATTCTATTGTCCAAGTGGCTCTGGTGGTGCAGCTCCCCTTTTGTGGACCCAATGAGATCGATCACTACTTCTGTGATGTACACCCTGTTCTGAAACTTGCCTGCACAGACACCTACACTGTTGGTGTTGTTGTAACAGCCAACAGTGGTACCATTGCACTGGGAAGTTTTGTCATCTTGTTAATCTCATATACAGTTATTCTCGTGTCTTTGAGAAAGCAGTCATCAGAAGGCAGGCGCAAAGCGCTCTCTACCTGTGGATCCCACATTGCTGTGGTCATCATCTTTTTCGGTCCCTGTACTTTCATGTATATGCGGCCTGACACTACCTTTTCAGAGGACAAGATGGTGGCTGTATTTTACACCATTATCACTCCCATGCTGAATCCTCTGATATATACTCTAAGAAATGCAGAAGTAAAAAATGCAATGAGGAAGCTGTGGACTAGAAAGGTTTCCTGGGAGACTCCTGGGAAATAG
>AcoCah_genomic_PVKX01000924.1_Seq_404|OR5
ATGGCTTTCCTGGAGAATGAAAACCACACTACAGTGACAGAGTTCATTTTATTGGGCTTAACAGATGACCCCGTCCTTAGAGTTGTCCTCTTCACCATCATCCTGTGCATCTACCTGGTGACTGTCTCTGGGAACCTCAGCACCATCCTTCTCATCAAAGTCTCTTCCCAGCTCCATCACCCCATGTACTTTTTTCTCAGCCACTTGGCTTTTGCTGACATAGGCACTTCATCTTCTGTCATACCAAATATGCTTGTGTCCTTCCTGGTAGAAAGAAACACAATCTCCTACCATGGATGTGCCATCCAGCTTGGTTCAGCTGCTTTCTGTGGGGGACTTGAATGCTTCCTTCTGGCTGCAATGGCTTATGATCGATTTGTGGCAATTTGTAACCCACTGCTTTATTCAACAAAAATGTCCACACAAGTCTATGTCCAGTTGCTCCTACTGGTTTACATTGGTAGTTTTCTTGATGGCTGTTCTTTTATTGTTTGTTTCTATCCATTGGTCTTCTGTGGACCCAATGAAATCAATCACTTTTTCTGTGACTTGGCTCCATTATTAAAATTATCATGTTCCAATGTCAGTTTCACTGTAGCAGTTCTCTCATTTACAGTTGGATTCGTTATTGTGGTGACAGTGTTTGTTATAGGCATCTCTTACACCTACATCCTCATCACCATCCTGAAGATGCACTCCACTGAGGGTCGACAAAAAGCCTTCTCCACCTGCACCTCCCACCTCACTGCGGTCACTCTTTACTATGGGACTGTAACATTCATTTATGTCATGCCCAAGTCAAGCTACTCCACAGATCAGAACAAGGTAGTATCTTTGTTCTATATGGTAGTGGTCCCCTTGTTGAACCCCATCATCTACAGCCTCAGGAATAATGAGATTAAGGGTGCTCTGAGGAGACAACTTGCTAGGAAAATGTTTCCTCAGAGACATCTGTGA
>AcoCah_genomic_PVKX01029869.1_Seq_11|OR6
ATGAAGAACCAGTCTGTGGAGGTAGTTTTCATTTTGCTTGGACTGACAGATGACCCTCAGCTACAAATCCTGATTTTCCTGTTTCTGTTTTTCAATTACATCTTGAGCCTGATGGGCAACTTAACAATCATCCTCCTCACGCTGCTGGATCCACATCTCAAGACGCCAATGTACTTCTTCCTCCGGAACTTCTCCTTTTTAGAAATTGCATTCACTACCGTGTGCATTCCCAGGTTCCTGACAAGCATTCTCACAGGAGAAAAAATGATCTTGTACAATGCTTGTGTTTCTCAGTTATTCTTCTTCTTTCTACTAGGGGCCACAGAGTTCTACCTCCTGGCTGCCATGTCCTATGACCGCTATGTGGCCATCTGCAGACCACTGCACTACCCCATCACCATGAGCAGAAGAGTGTGCCACCTGCTGGTCCTCAGCTCCTGGGTGACTGGGTTCTTAGTCATCTTCCCCCCTTTGCTCTTGGGACTCAAACTGGATTTCTGTGATTCCACAACTGTTGATCACTTCTTTTGTGACACTTCTGTCCTACAGCTGTCTTGTACAGACACTCGGTTAATAGAATGGATGGCTTTTGTCTTAGCAGTGTTGACACTTGTCATCACCTTGATCTTAGTGATCCTGTCCTACACACTGATCATCAAAACCATCCTAAAGTTCCCTTCAGCCCAACAACGGAGAAAGGCCTTTTCCACCTGCTCCTCACACATGGTTGTTGTGTCCATCACTTACGGGAGTTGTATCTTCATGTATGTTAAAACATCAGCCAAGGAGAGGGTGGCTTTAAATAAAGGTGTGGCTGTGCTCAACACCTCTGTGGCCCCTTTGCTAAACCCTTTCATTTACACCCTAAGGAACCAGCAGGTGAAGGACGCTTTCAAATATGTGTTTCATAGATTTTGTGCTTTTACAAACCACGAGAAAAGATTTAGACATAAATAA
>AcoCah_genomic_PVKX01002221.1_Seq_1040|OR4
ATGGAAGGTGTGAATCAATCTGAGGTGTCAGAGTTTGTGTTCCTGGGACTCACCAACTCTTGGAGCATCCAACTATTTCTTTTTGTGTTCTCCTCCACATTTTATGTAGCAAGTATGATGGGAAACTCACTCATTGTGTTCACCATAGCATCTGACCCTCACTTACACTCTCCCATGTACTTTCTGCTTGCTAACTTGTCCTTTATTGACTTGGGTATTTCTTCTGTTACTTCCCCCAAGATGATTTGTGATCTGTTTAGAAAGCACAAAGTTATCTCTTTCAGAGGCTGTATGACTCAAATCTTCTTCATCCATGTCATCGGTGGTGTGGAAATGGTCTTACTCATAGCCATGGCCTTTGACAGATATGTGGCCATATGTAAACCTCTCCATTACCTGATCATTATGAGTCCAAGGATGTGCATCTTGTTTTCAGTGGCCTCCTGGGTGGTTGGCCTTATGCACTCTCTGGTTCAAATGGCTTTTGTAATAAACTTACCTTTCTGTGGACCAAATGTGTTGGACAGCTTCTACTGTGACTTTCCCCGGTTCATCAAACTTGCTTGCACGGACACATACACACTGGAATTACTGGTCTCAATCAATAGTGGATTCATGTCTGTGGGGTCCTTCTTTATATTGATCATTTCCTATATTGTCATCATATTTACTGTTCAGAAGCACTCTTCAAGTGGTTCCTCCAAGGCTCTGTCTACTCTTTCAGCTCATGTGACTGTGGTGATCTTATTCTTTGGGCCTGTGATGTTTTTTTATACATGGCCTTCTTCTTACACACACCTGGATAAATTTCTAGCCATATTTGATGCAATTGTCACTCCCTTTCTGAACCCAGTGATCTATACATTGAGGAATCAGGAAATGAAAATGGCAATGATGAGAGTATTTAGTAAGCTAATGAGTTATCAACAAATTCTTAAACATTTGAACTGTGAATAG
>AcoCah_genomic_PVKX01005139.1_Seq_117|OR5
ATGGTCAGCATCATAAAAGATATCAAAGATGAAAATGACACAGAAGTGACAGAATTCATCCTCTTGGGCCTCTCAGACAATCCAGACTTTCAAGGTGTCCTCTTTGCACTGTTTCTAATCATCTACATCCTGACCCTGGTGGGTAACGTGGGCATGATGGCTCTGATTAAGATTGACCGCTGTCTTCACACACCTATGTACTTCTTTCTCAGCAGCCTTTCCTTTGTTGATGCTTCTTCTTCTTCTACAGTCACCCCTAAGATGCTGGTGAACCTCATGGCTGAGGATAAGGGCATTTCTTTCAATGAGTGTGCTGCCCAGTTCTTCTTCTTTGGCTCCTTCTTGGGAACTGAATGCTTCCTGCTAGCCATGATGGCATATGACCGCTATGCAGCCATCTGGAGTCCCCTGCGGTACCCAATTCTTATGTCTGGGAGAATTTGCTTCATGTTGGTGACTACCTCATTCCTAGCAGGCTTTGGCAATGCAGCCATCCACACAGGGATGACTTTCAGATTGTCCTTTTGTGGCTACAATAAGATCAACCATTTCTACTGCGACACACCACCCCTGCTCAAACTCTCCTGTTCTGACACTCGCATTAATGGCATTGTGATCATGGCTTTCTCCAGTTTTACTGTTCTCATCTGTGTTCTGGTTGTTCTCATTTCCTACCTGTGCATCCTCATTGCCATACTGAAGATGCCTTCTGCAGAAGGAAGACACAAAGCCTTTTCCACCTGTGCCTCTCACCTCATGGCTGTCACCATCTTCTTTGGAACAATTCTCTTTATGTACTTGCGACCTACTTCTAGCTACTCGATGGAACAGGACAAGGTTGTCTCTGTGTTTTACACAGTAGTGATTCCTATGCTTAATCCTCTCATCTACAGCTTAAAAAATAAAGATGTGAAAGAAGCAGTGAAGAAAATCTTCCAGAAACATGTTTCATAA
>AcoCah_genomic_PVKX01021534.1_Seq_153|OR13
ATGGAAGCCAACAACCAGACATGGGTGCATGAATTCATCCTCCTTGGCCTGTCCAGTGACTGGGATACTCAAGTCTCTCTCTTTGTCCTGTTCTTGCTGATGTACCTGGTGACAGTGCTGGGAAACTTCCTCATCATTCTTCTGATCAGGCTGGACAGTCGACTCCACACTCCCATGTATTTCTTTCTCACTAACCTGTCGCTTGTGGATGTATCTTATGCCACAAGCATAGTGCCCCAGCTGCTGGCTCATTTCCTTGTCACACACAAAGCAATTCCATTTCTCAGCTGTGCAGCCCAGTTATTTTTCTCCCTGGGCTTGGGCGGGATTGAGTTCCTTCTGCTGGCAGTGATGGCCTATGACCGCTATGTGGCAGTGTGTGACCCTCTGAGGTACTCAGTCATCATGCATGCAGGGCTGTGCACAAGGCTGGTCATCACATCTTGGGTCAGTGGCTCCATCAACTCTTTTGTTCATACTGCCATCACCTTTCAGCTGCCTATGTGCACCAATAAGAATATTGATCACATTGCCTGTGAAACTCTTGCTGTGGTCAGATTGGCCTGTGTGGACACTTCATCCAATGAGATTGTGATCATGGTTTCTAGCATTGTCTTGCTTATGACACCTTTCTTCCTGGTTCTCCTCTCCTATATCCAGATCATTTCAACCATCCTAAAGATACAATCTACAGAGGGAAGGTGGAAGGCCTTCCACACCTGTGCCTCCCACCTTACTATGGTTGTCCTATGCTATGGCATGGCCATTTTCACCTACATCCAACCCCACTCCAGCCCCTCTGCCCTTCAGGAGAAGTTGATGTCTCTGTTCTATGCAGTTTTGACACCCATGCTGAATCCCATAGTTTATAGTCTAAGAAATAAAGAGGTTAAGGGGGCTTGGCAGAAACTTTTAGGGAAATTCTCTGGGTTCACATCCAAACTGGCAACTTGA
>AcoCah_genomic_PVKX01002077.1_Seq_404|OR2
ATGGACACAAGCAATCAGAGTGCGCTGCATGTTTTTATCCTGCTTGGCTTCTCTGACCACCCTCACCTGGAAATGGTACTCTCTGGAGTTGTCACCTTCTTTTACATCATTACCTTGGTGGGTAACACTGCCATCATCCTTGCCTCCCTCCTGGATCCCCATCTCCACACACCAATGTACTTTTTCCTCAGGAATTTATCATTCCTGGACTTGTGTTTCACCACAAGCATCGTCCCTCAGATGCTGGTTAACTTGTGGGGACCTGAAAAGACCATCAGCTTTGTGGGTTGTGTGGTTCAGCTTTATGTATACATGTGGATGGGCTCCATTGAGTGTCTTCTCCTGGCTGTCATGTCCTATGACCGGTTCACGGCCATTTGTAAGCCCTTGCACTATTTTGTAATCATGAATCCACACCTGTGTGTCAAGATGATTGTCGTGGTCTGGAGCGTTAGTTTGGCCAACTCAGTGGTGTTGTGCACACTCACTGTCAACCTGCCTCGATGTGGACACAACCTTCTGGACCATTTCTTGTGTGAGTTGCCAGCCATGGTCAGGATAGCTTGTGTAGACACCACAGTGGTTGAAATGTCTGTTTTTGCTCTTGGCATTGTCATTGTCCTTATTCCCCTCATGCTCATTCTTATTTCCTACGGCTACATAGCCAAAACGGTGCTCAACATGAAGTCAAAGGCGGGGCAGCAAAAAGCAGTGAACACCTGTGGGTCTCATCTCACTGTCGTCTCCATATTCTACGGAACTATTATCTACATGTACCTACAGCCTGGTAACAAGGCCTCTAAGGACCAGGGCAAGTTCCTCACCCTCTTTTACACCATCATCACTCCAAGTCTCAACCCCCTCATTTACACCCTAAGGAACAGAGACATGAAAGACGCGCTGAAAAAACTCATGAGGTTTTACCACAGATTTGCAGAAATAAGGAGAAACTAG
>AcoCah_genomic_PVKX01042967.1_Seq_32|OR51
ATGGTGAGCGTCAATAGCAGTGAATCTAGCGCCACATATTTCATCTTAATAGGCCTCCCAGGTTTAGAAGAGGCTCAGTTTTGGTTGGCTTTTCCACTGTGCTCCCTCTACCTTATCGCTGTGCTAGGTAACTTGACAATTATCTACATTGTAAGGACAGAGCACAGTCTACATGAGCCGATGTACATCTTTCTTTGCATGCTTTCTGGCCTAGACATCCTCATTTCCACCTCATCCATGCCAAAAATGATGGCCATTTTCTGGTTCAATTCTACTACCATCCAGTTTGATGCTTGTCTGGTACAGATGTTTGCCATCCACTCCTTATCTGGCATGGAGTCCACAGTGCTGCTGGCCATGGCTTTTGATCGTTATGTGGCCATCTGCCATCCTCTACGCCACGCCACTGTACTTACGTTGCCTCGTGTTGCCAAAATTGGCATGGCTGCTGTGGTCAGGGGTGCCGCACTAATGGCACCCTTACCTGTCTTCATCAAAAGGTTGCCTTTCTGTGATTCCAATATCCTTTCTCATTCCTACTGTCTACACCAAGATGTCATGAAGCTGGCATGTGCTGACATCCGTGTGAACGTCATCTACGGACTCATTGTCATCATCTCTGCCATTGGTTTGGACTCACTTCTCATCTCTTTCTCCTATTTGCTCATCCTTAAGACTGTGTTGGGCTTGACACGTGAAGCCCAGGCAAAAGCATTTGGGACTTGTGTCTCTCATGTGTGTGCTGTTTTCATATTCTATGTGCCTTTCATTGGATTGTCAATGGTGCACCGTTTTGGCAATAGGCGCAACTCCCTCCTGCCTGTCATTATGGCCAACACCTATCTTCTGGTTCCTCCTGTGCTCAACCCCATCGTCTATGGAGTAAAGACAAAGGAGATCCGGCAGCGCATCCTGCGTCTTTTTCTCACGACCACACACACTTCAGATCACTAG
>AcoCah_genomic_PVKX01042138.1_Seq_37|OR51
ATGGAGATTACAAATAGTAGCTGGTTCCAGCCACCTACCTTTCTTCTAACAGGCATTCCTGGACTTGAAGATGTGCAGATATGGTTCTCTATCCCACTATGTGTCATGTACCTAATCGCCCTCCTAGGAAACTGCACCATCCTCTTTATTATCAAAACCACCTCCATCCTTCATGAGCCTCAGTACATCTTCCTGTCTATGCTGGCAGCTACAGATGTGGGTCTTTCTGTATCAACTCTGCCTACAGTACTGAACGTCTTCCTCCTGAATCACAAAGAGATTGAGTTCCACTCTTGCTTGACACAGATGTTCTTCATCCATACCTTCTCTTCCATGGAGTCAGCCATCTTATTGGCCATGGCTTTTGACCGGTTTGTTGCTATTCATAATCCATTACACTACAATGTAGTCTTAACCACCCCTCGGATTATCAGGATGGGACTTGCAGCTGTTGTTAGGGGTGTGTTGTTAATGGTACCCTTGCCAATCCTGCTCAAGCGGTTGCCCTTCTGTAAGGGTGTCATTCTGTCCCATTGCTACTGCTACCATCCTGATGTTATGAAGCTGGCCTGTGGTACTGTCAGGGTCAATATTATTTATGGATTGTCTCTAGTCCTCTGTTCATTTGGCGTTGACTCTGTATTTATTGTCATCTCTTATATTATGATTTTGAAAACAGTGCTGGGTATTGCCTCAGGAGATGGTCAACTCAAGGCACTCAACACCTGTGTCTCCCACATATTCACTGTCTTTATATTTTATGTGCCACTCATTGTTCTGGCCCTAATTCACAGGTTTGGCACATTTGCGTCTCCTCTGCTCCATGTCACCATGGCCAACCTTTTCTTATTCTTGACTCCTGTTCTGAACCCCTTGGTTTACAGCCTAAAAACCAAACAGATAAGGTCCGCAGTGTGTAAAGCATTCAAAATTAGGGGAAACTTGCTCAAATAG
>AcoCah_genomic_PVKX01001921.1_Seq_53|OR51
ATGAAGGTGTCTGTTCCACCGACTGCCAACTTCAGCTACTCGGTATTTCTGCTGACAGGCTTCCCAGGCCTTGAGTGGGCGCACCACTGGATTTCATTGCCCATATTTATGGGATACTTTGTAGCCCTCGTGGGTAATGTCACTATTTTGCATCTGATTCGAACTGAGCCTTCCCTCCACCAGCCCATGTATTACTTCCTGGCTGTCTTGGCTGTGACAGACTTGGGCCTGTGCATGTCAACACTGCCTTCGGTGCTGGGGTTGTTATGGTTTGATGCCCGGAAAGTAGGTCTGGTGCCCTGTGTGCTGCAGCAACACTTCCTCCACTCTTTCTCCTTCATGGAGTCGGCAGTGCTGTTTGCTATGGCTCTGGACCGTCTGGTGGCAATCCGATTCCCACTGCGCTATGCATCTCTGCTCACTGGGTCTCGAGTGGCACTGGTAGGCGTGGTGCTGGGCATGCGCAGCGCGGCCATTACTGCTGCACCCTCGCTACACCTATTGACGTTTGACTACTGTCACCCTGGTGCTCTTTCCCATGCCTATTGTCTTCATCAGGACATGATCCGCCTGGCCTGCTCTGACACGCGCTTCAATAGACTCTACGGGCTATGCATCATCATGCTGGCCATGGGCTCAGATGTCCTCTTCATCCTGCTCTCCTACGCTGTCATCCTCCGTACAGTGCTGGCCATTGCCTCTGCAGGGGAGAGGCTCAAGGCCCTCAACACGTGTGTCTCCCACATCCTTGCTGTGCTTTGCTTTTATGTTCCGGTTCTGGGCCTGTCCATCGTGCATAGATTCGGACAGCACACCTCGCCCCTAGTGCACATCTTAATGGGCACAGTCTCCGTGCTTTTTCCACCTGTGATGAACCCCGTTATCTACAGCATCAAGACCCAACAGATCCGCAAAGCCGTTGTCAAGGTGATTTCACTGGGGAAGATACAGTGA
>AcoCah_genomic_PVKX01001950.1_Seq_56|OR51
ATGTCGGGTTTGAATGCTACTTCACATTGGCCCGTTTTTTCCTTCATTGGCATCCCTGGTCTAGAGGCTGCACATATGTGGATCTCCATTCCCTTCTGTCTCCTGTACCTGGTAGCACTTGGGGGAAATGTTCTCCTCCTCCTTCTGGTTAGAGCAGAGCAGAACCTCCATGAACCCCAGTTCTATTTTCTGGCCATGCTAGCCCTCACTGATCTAGGCCTCTCACTGTCAACAATGCCTAGCGTCTTGGCCATCTTCTGGTTTGATGTCCACGATGTTGGTCTGGATGCCTGCCTGACCCAGATGTTCTTTATTCACACTCTCTCCTCTGTAGAATCAGGTGTTCTGGTAGCCATGGCTTTTGACCGCTTGGTAGCTATCTGTGCTCCACTCACCTATACCAGGGTCCTGACCCACCACACTGTTGTCTGCCTCAGTGGAGCTGCCCTCATACGAGGAGCCACTCTGTTGGCACCTCTGCCTTTTTTCCTCAGGACGTTTCCTTTCTGCGGGGCCAATGTCCTCTCGCACTCTTACTGCTACTACCCAGACATGTTGAATTTGGCCTGTGGAGACGTCACATTCAGCAGCGTCTACGGATTGGTCTGTGTACTCTGCACATTTGCAGTAGATGTAATCTTCATCTTAGTTTCCTACATGAAGATCTTAGGCACTGTGATGAAACTGGGCATCCAGGATCGGAACTGGAAATCTCTGCAAACTTGTGTCTGTCACCTCTGCACGGTGCTGGTGTTTTACTTGCCTCTCATCAGCCTTGCAGTACTGCATCGTTACACTCAGGAAACGTCTCCAATTCTCTACACCACCATGAGCAATGCCTACCTCCTCATGACTCCACTGCTAAATCCTCTGGTTTACAGTCTCAAATCCAGGCAGATCCAAGCTGCCCTGCGCAAGCGATTTGGGGTGCAACGTGTTGTTGCCGGAGAATGA
>AcoCah_genomic_PVKX01012420.1_Seq_61|OR52
ATGACGCTCTCTGCCTCTAGCCTCAATGGCACTGCCTTCCACCCTTCCATATTCGTCTTGCTTGGAATCCCGGGGATGCAGGACCAGCATGTGTGGATCGCCATTCCCTTCTGCTCCATGTATATCCTTGCTCTGGTTGGAAATGGCACTATCCTCTACATCATTATAACAGACAGGTCCCTCCATGAGCCAATGTACCTCTTCTTGTGCCTGCTTTCTGTTACTGATCTGGTCCTCTGTTCAACAACTTTGCCTAAAATGCTGGCAATCTTCTGGCTCAGATCCCATGTCATTTCCTACCATGGCTGCCTCACCCAGATGTTTTTTGTTCATGCGGTCTTTGCCACAGAGTCAGCTGTTCTGCTGGCCATGGCTTTTGATCGCTATGTGGCTATCTGTCGACCACTTCACTACACATCCATTCTCAATGCCTTTGTAATTGGGAAGATTGGTCTGGCCTGTGTGATGCGTGGCCTTTTCTTTGTCTTCCCCTTTGTTATTCTCATCGAACGTTTACCCTTCTGTGGACGTCACATCATCCCTCACACCTACTGTGAGCACATGGGCATAGCCAAGCTGGCCTGTGCCAGTATTAAGCCAAACACCATCTATGGTCTTACTGTAGCCCTTTCAGTCACTGGCATGGATGTGGTCCTCATTGCCACCTCCTACGTCCTGATCCTGCAGGCTGTGCTGCGACTGCCTTCAAAGGATGCCCAGTTCCGAGCATTCAGCACTTGTGGAGCCCATATTTGTGTAATTCTTGTCTTCTATATCCCTGCATTCTTTTCCTTTTTCACTCATCGCTTTGGCCACCATGTGCCTCCTCAGGTACACATCATCCTGGCAAATCTTTATCTCCTTGTGCCTCCTGTTCTCAACCCCCTAGTCTATGGCATCAATACCAAACAAATCCGCCAGAGAATACTTGACTTTTTTGTAAAGAGGAGGTGA
>AcoCah_genomic_PVKX01014507.1_Seq_69|OR52
ATGACCGTTCACAATGACACTCAGTTTCACCCTGTCTCTTTCCTTTTGCTGGGGGTCCCAGGTCTGGAGTCTCTCCACATCTGGATTGGCTTTCCTTTCTGCATTGTGTACCTGATTGCTCTCCTAGGAAACTTAACCATCTTGTTTGTGATCAAGACTGAGAGCAGCCTCCACCAGCCCATGTTCTACTTTCTGGCCATGTTGGCCACCATTGACTTGGGCCTTTCAACAGCCACCATCCCTAAGATGCTTGGGATCTTTTGGATTAATCTCAGAGAGATACTCTTTCGAGATTGCCTTATACAGATGTTTTTCATCCACAAATTTACACTTATGGAGTCAGCAGTCCTCTTGGCAATGGCTTATGACCGCTATGTGGCGATCTGCAACCCACTTCGGTACAGCACCATCCTCACCAACAAGGTTGTTTCCATGATTGGTCTTGCTGTGCTAGTGAGAGCAATTATCTTCGTTATTCCATTTATATTTCTAATTTTGAGACTGCCCTTTTGTGGGCACCACGTCATTCCCCACACCTATTGTGAGCACATGGGTCTCGCTCGTCTGTCTTGTGCCAGTGTCAAGGCCAATATAATTTATGGCTTGTGTGCCATATGTAATCTGCTGTTTGACATTGCAGCCATTGCCCTTTCTTACATACAAATATTGCGTGTTGTGTTTCATCTTCCTTCTCGGGAAGCCCGGCTCAAATCCCTCAGCACTTGTGGTTCTCATGTCTGTGTCATTCTTGCCTTCTACACACCAGCCCTCTTCTCTTTCATGACACATCGCTTTGGTAGGAATGTGCCTCGCTATATACATATACTTCTGGCCAACCTTTACGTTGTAGTGCCGCCAATGCTCAATCCTGTTATATATGGAGTGAGAACCAAGCAGATCTATGACGGTGTGAAGAAACTATTATTGCAAGTACAAGGAAAGGTAAAGGAATAG
>AcoCah_genomic_PVKX01001921.1_Seq_72|OR52
ATGTCATCCTCCAATGTGAGTGACAGTCTCCCAGTCACTCTCTTCCTGACTGGGATCCCAGGGCTGGAGGCTTTCCACCTCTGGATTTCTATTCCTTTCTGTGTCATGTATCTGGTAGCACTTCTTGGTAATGCTGCCCTCATCCTCGTAATTGTGACAGAGAGTGCTCTTCATGCACCCATGTACCTCTTCCTCTGCCTTCTCTCACTCACTGACCTGGCTCTCAGCTCCACTACGGTACCCAAGACACTTTCCATTCTGTGGCTCCGTGCTGGGGAGATTTCTTTTAGTGGATGCCTAGCCCAGATGTTTTGTGTCCATTCCATCTATGCCTTGGAGTCCTCAGTTCTGCTAGCCATGGCCTTTGATCGATATGTGGCTATCTGCAACCCTCTGAGATATACAACCATCCTCAACCACACTGTCATTGGGCGAATTGGTTTTGCTGGGATAATCCGCAGTGTGGCTGTTGTCTCCCCGTTCATCTTTTTGCTGAGGCGACTGTCCTACTGTGGTCACCGTGTCATGGCTCACACATACTGTGAGCATATGGGCATTGCAAGGCTTGCCTGTACCAACATCACTGTCAACATTGTCTATGGTCTGACTGTGGCTCTGCTGGCTGTGGGCCTGGATTCTATCCTCATTGCCATTTCCTATGGCTTCATCCTCCGGGCTGTCTTCCGTCTTCCATCTCGAGATGCCAGGAGCAAGGCTCTGAGTACCTGTGGCTCTCACCTTGGTGTCATCCTGGTTTTCTACACCCCTGCTTTCTTCTCCTTCCTCACCCACCGCTTTGGTCACAACCGAGTTCCCAAGCATGTGCACATCTTCCTGGCTAACCTCTATGTGCTGGTGCCTCCCGTGCTCAACCCCATTATCTATGGAGCGAGAACCAAGGAGATTCGGAGTCGGCTTGTGAGACTGCTCCACTTCGGGAAGGACTTGGTATAA
>AcoCah_genomic_PVKX01038251.1_Seq_86|OR52
ATGGCAGGCAATGGTACTTGTCAACAGATTACATCTTTCTTCCTGGTTGGCATTCCTGGATTGGAAAGCTTTCACTGCTGGATTGGTATCCCTGTCAGTCTCCTGTTTGTCCTGACCTTGCTGGGGAACGGCATAATCATTGCTACTATCAAACTTGAGCCAAGCCTACACCAGCCTATGTACTTCTTCCTCTGCATGCTGGCAATGAATGACGTGTGCCTGGCCTCTTCTGCAGCTCTGAAGATGCTTGGCATCTTCTGGTTTGATGCACACTGGATCGGCTTTGATGCCTGTCTAACGCAAATGTATTTGATACACACACTCTGCACCATGGAGTCAGCCATTCTGGTGGCCATGGCATTTGATCGCTTTGTGGCCATTTGCATCCCTCTCAATTACGTATCCATCCTGACAACATCTATGGTAACTAAACTAGGTACAGTGGGCCTACTCAGAGGTGTCCTCATTGTTTTGCCATGTCCCCTTCTAATTAAGAGGCTGTCCTACTGTACAAAGTATGTCATCCATCATGCCTACTGTGAACACATGGCTGTGGTGAAGCTGGCCAGTGTAAACACACTCATTAACAGAGCATATGGAATCTCAGTGGCTCTTTCAGTGATAACAGTGGATCTAGGACTCATAGCAACATCTTATGTAAAAATCCTCCAGGCAGTGTTCTGGCTCTCTTCCCGGAATGCCCGATCTAAAGCCCTGGGCACCTGTGCCGCACACGTCTGCACTATGCTTGTCTTTTATATACCTGCACTGTTCAGCTTCCTGACTCACCGCATCGGCAAGAAGGTCCCACCAAGTGTCCATATCATTGTGGCCAGCGTGTACCTCTTACTGCCTTCCGCAGTTAATCCAGTGGTGTACGGTGTCAAGACAAAACAGATTCGTGATCGGGTGAGAGATCTTTTCTTTACACACAAGAAACTTCTTGAAAAATAA
>AcoCah_genomic_PVKX01002090.1_Seq_100|OR52
ATGGTTCTTTCCAATAACTCTCATCTTCTTCCACATACTTTCTTTTTGTCTGGCATTCCAGGACTGACTGCTGCCCATGTTTGGGTATCTATCCCCTTCTGCTTCATGTTTGTCCTGTCACTAACTGGGAATGCAGTCCTGCTTTCCCTCATCTGGACCGAGCACAGGCTTCACCAGCCCATGTTTTTGTTTCTTGCAATGCTCTCTTTTGTTGACCTGGTCCTCTCCCTCTCCACTCTGCCCAAGATGCTGGCTATTTTCTGGTTTGGTGCTACAGCCATCAGCTCCTACGCCTGTCTGTCCCAAATGTTTGTAATCCATGCATTCTCTGCCATGGAATCAGGGGTGCTGGTGGCCATGGCCTTGGATCGCTTTGTGGCTATTTGCAACCCATTGCATTATGCCACCATCCTTACCCCTGAAGTAGTTGCCAAGATTGGAGGCCTGGTGGCACTGCGAGGTGTGGGTTTAACCATCTTCTTTCCAAGCCTGGCCTGTCGACTGTCTTACTGTGGTTCACACACAATTGCATACACCTACTGTGAACACATGGCAGTGGTGAAGTTGGCCTGTGGGGCCACCACTGTGGACAGTCTCTATGCCTTTGCTGTGGCAATCTTTCTCGGTGTGGGGGATGTGGCCTTTATTGCCTATTCTTATGGGCATATTGTGAAGACAGTGATGCGTTTTCCTTCACCAGAGGCACGTGGCAAAGCAGGAAGCACATGCACAGCCCATGTCTGTGTCATCCTCTTCTTCTATGGACCAGGCTTTCTTTCTGTGGTCATGCAGCGCTTTGGGCCATCCACAGCCTCTGCTGCCAAGGTCATCCTTGCCAATCTCTACTTGCTTTTCCCCCCGGCTTTGGACCCCATTGTATATGGGGTTAAGACCAAGCAGATCCGAGAGTGTCTGTTCAGTATTATAAGCCCCAAGAAGATCGAACCTATTTGA
>AcoCah_genomic_PVKX01021870.1_Seq_663|OR1
ATGAACTGTGCACCTAATGCATCTCATTCACCGGTCTTCTTGCTCCTTGGGTTCTCCAGGGCTGGTGTGCCCCACAGTTTCCTCTTTCTCGTATTCCTATTTATTTACCTGGCTACCATATTGGGGAATGTGACTTTGATACTACTCATCTCCTGGGACTCCAGGCTCCACTCACCTATGTATTATTTGCTGCGTGGCCTCTCTATAATAGACTTGGGACTATCCACAGTCACCCTGCCCCAGCTGTTGGTTCACCTGGCATCTGATTACCCAGCCATTCCTGCAGCCCGCTGTTTGACTCAGTTCTTTTTCTTTTATGCGTTTGGAGTCACAGATACACTTGTCATTGCTGTCATGGCTCTGGATCGCTATGTGGCCATCTGTGATCCTTTGCACTACTCTTTGGTGATGAATCGGCAAGTCTGTGCCCGCTTACTGGCCTTGAGCTGGGTGGTATCCATACTACACACCATGCTGCACGTGGGACTCATTCTGCCACTGTGTTGGGCTGGAGATGCTGGGGACAATGTTATCCTTCCTCACTTCTTTTGTGACCACCGACCACTCCTGCGAGCCTCTTGCTCTGACACACATTCCAATGAGCTGGCTATATTCTTGGAGGGTGGCTTCCTCATGCTGGGCCCTTGTTCCCTCATTGTACTTTCCTATGCCAGAATCGGGGCCACCATCTTACGATTGCCTTCAGCCGCTCGTCGCCGCAGAGCAGTCTCCACCTGCGGATCCCACCTCACAATGGTTGGCTTCCTCTATGGCACCATCATCTGGGTCTACTTCCAACCTCCAGTGCAGAACTCTCCGGATCAAGACATGGTGGCTTCAGTAATGTACACAGCCATTACCCCATTGGCTAACCCATTTGTTTATAGTCTCCGTAATAAGGACGTCAAAGGTGCCCTCCGCCGACTACTGAGACAGGGAAGAGTGGACTCCTGA
>AcoCah_genomic_PVKX01020896.1_Seq_75|OR1
ATGGGAAAATCAAGCAGAGTGAACCAATCTGGTGCTTCAGACTTCCTCCTTCTGGGACTCTCTGAGCAGCCAGGGGAGCAGCCTCTTCTATTTAGTGTCTTCCTGGGCATGTACCTGGTCACTATGGTGGGGAACCTCCTCATCATCCTTGTCATCAGCTCTGACCTGCACCTGCACACTCCTATGTACTTCTTCTTGGCCAATCTGTCCTTAACTGATGCTTGTTTCACTTCTGCTTCAGTCCCCAAAATGCTTGTCAACATTTATACCCAGAGTCAGACCATCTCCTATTCTGGGTGCCTTGCCCAGCTGTATTTCCTCCTGATGTTTGGTGGCCTTGACAACTGCCTTCTTGCTGTGATGGCCTATGACCGCTATGTAGCCATCTGCCAGCCACTCCATTACAGCACAGCTATGAGCCCACAACTCTGTGTATTAATGCTGAGTATGTGCTGGGTCCTAACCAACTGTCCGGCCCTGATGCACACACTGCTGTTGACCCGTGTGGCTTTCTGTGCCCACAGGGCCATCCCCCACTTCTACTGTGATCCCAGTGCTCTGCTAAAACTTGCCTGCTCTGACACCCACATTAATGAGCTGATGATCATTACCATGGGCTTGGTGTTTCTCAGTATCCCTCTTATGTTGATCGTCTTCTCCTATGTCCGTATTTCCTGGGCCGTGTTGGGCATCCCTTCTCCTGGAGGGCGATGGAAAGCCTTCTCTACCTGTGGCTCCCATCTTACAGTGGTTCTGCTCTTCTACGGATCTCTGATGGGTGTGTATTTACTTCCCCCTTCCAGTCACTCTACAGAGAGGGAAAGTAAGGCTGCCATTCTCTATATGATTGTGATTCCCATGCTGAATCCATTCATCTACAGCTTGAGGAATACAGACATGAAAGAGGCTCTAGGAAAACTTTTTGGTGGTGGAAAAGCAGTCCTCTTACTGTAA
>AcoCah_genomic_PVKX01000214.1_Seq_74|OR5
ATGACTGTAACCAACACCTGGAACAGCTCATCTGTGACCATATTCGTCTTCTTGGGATTCTCAGACCATCCAGAACTCCGAACCTTCCTCTTTCTGATTTTCCTGGGCATCTATCTCGTGACCTTGACCTGGAACCTGGCCCTAATCCTCCTGATCAGAGGTGACACCCGTTTGCACACACCCATGTACTTCTTCCTCAGCAACTTATCCTTTATAGACATTTGCTACTCATCCTCTGTAGCTCCCAAGATGCTCTCTGATTTCTTTCGAGAGCAGAAGACTATCTCATTCCTGGGATGTGCCACTCAGTTCTTTTTCTTTGTTGGTTTGGGCCTAACTGAGTGCTTCCTGTTGACAGCAATGGCTTATGACAGATATGCAGCCATCTCCAACCCGCTGCTCTACACCTCCCTCATGCCCCAGGGTCTCTGTATGCGCATGGTGGCTGGGGCATATTTTGGTGGCTTCCTGAGTTCTTTCATTCAGGTCAGTTCCATATTTCAGCTCCACTTTTGCGGACCAAACGTCATCAACCATTTCTTCTGTGACCTCCCACCAATCCTGGCACTGTCCTGCTCCAACACATTCCTTAGCCAAGTGGTGAATTTCCTCATAGTGATCACGGTAGGAGGGACTTCATTTCTCATCCTCCTGGTCTCCTACAGTTACATAGTGTCTGCAGTCTTGAAGATCCACTCTGTGAAAGGCCGGTGGAAAGCATTCAACACGTGCGCCTCACACCTCACGGCGGTGAGCATGCTATTCGGGACAGCACTTTTCATGTATCTGCGGCCCAGCTCCAGCTACTCCTTCAGCAGAGACAAGGTAGTATCTGTCTTCTATTCGCTGGTGATTCCCATGCTGAACCCTCTCATTTACAGTTTGAGGAACAAAGAGATCAAAGATGCCCTGTGGAAAGTGATGGAGAAAAAGAAAGTGCTTTCTAACTTGTGA
>AcoCah_genomic_PVKX01003183.1_Seq_115|OR13
ATGGAGGAAAATAACCAGACATTTGTTTCTGAATTCCTTCTCTTGGGTCTTTCTGGATACCCCAAAACTGAGATCATTTACTTTGTTCTTGTTCTGGTTATGTACCTAGTGATTCTCACTGGCAATGGTGTTCTGATCATAGCAAGCATCTTTGACTCCCGTCTTCACACACCCATGTACTTCTTCCTGGGCAACCTCTCTTTCCTGGATATCTGCTACACAACTTCCTCTGTTCCGTCAACACTGGTGAGCTTAATTTCAAAGAAAAGAAACATTTCATTTTCTGGCTGTGCAGTGCAGATGTTCTTTGGATTTGCAATGGGATCCACAGAATGTTTGCTCCTTGGCATGATGGCTTTTGATCGCTATGTGGCCATCTGTAACCCTCTGAGATACTCCATCATCATGAGTAAAGGCGTGTATGTATCCATGGCATCTGTATCATGGTTCTCTGGTGGAATCAATTCAGTTGTGCAAACATCTCTTGCCATGAAGTTGCCTTTCTGTGGGAATAATGTCATTAATCACTTCACGTGTGAGGTATTAGCTGTCCTCAAGCTAGCTTGCGCTGATATATCTCTCAATATCATTACCATGGTGATATCAAATATGGCCTTCCTGGTTCTTCCACTACTAGTCATATTTTTCTCCTACATGTTCATCCTCCACACTATCTTGAGAATGAATTCGGCCACAGGGAGACGCAAGGCCTTTTCCACCTGCTCTGCCCACCTGACTGTGGTGGTCATATTTTATGGAACCATCTTCTCTATGTATGCAAAGCCCAAGTCCCAAGATCCGACTGGGGAAGACAAGTTCCAAATGTCAGATAAGATCATTTCTTTATTTTATGGGGTAGTTACCCCCATGCTGAATCCAATCATCTACAGCTTGAGGAATAAGGATGTGAAAGCTGCTGTAAAATACATACTGAAACGAAAGTACATTCAATAA
>AcoCah_genomic_PVKX01011577.1_Seq_229|OR5
ATGGCCACACCAGCCCACAGAAATGGAAGTCTCTCTGCCGTGTACTTGGAGGGGTTCGTGCTGGTAGGATTTGGGGGAGGTGCCGAGACCCAGGCCCTGCTCTTTGCTGTCTTCCTGGTCTTGTATGTGGTGACCGTCCTGGGAAACCTCACCATGATCGTGGTCATCACCCTGGATGCCCGCCTGCACTCCCCCATGTACTTCTTCCTCAAGAGCCTGTCCTTTGTCGACCTCTGCTACTCTTCCGTCATTGCCCCCAAAGCCATGGCCAACTTCTATTCTTCCAAAGTCATTGATGTCACTGGTTGTGCTGCCCAGCTGTTTTTCTTCTCCTTTCTGGGAACAAGTGAAGCTTTACTTCTGGCTGTGATGGCCTATGACCGCTTCATGGCCATCTGCAGTCCTCTGCACTACCAGGTGACCATGTCTCCCACAGTCTGTGCTTGCCTAGTGCTGGCTGCCTACTGTGGGGGTTGTCTCAACTCCATTGTGGAGACCAGCCTCACTTTCCAGCTGCCCTTCTGTAGCTCCAACCGCGTCGACCATTTCTTCTGTGACGTGCCCCCGCTGCTCCAGCTGGCCTGCAGCAACACCTCTGTCAACGAGTTGGTGATGTTTGCCATCTGTGGCTTCATTCTAATGGGGGCAACGTTAGTCATCCTGGTTTCCTATGGCTACATCGCCGTGACCATCCTCAGCATGCACTCGGGATCTGGGCGGCACAAGGTCTTCTCCACCTGTGGCTCCCACTTGACAGCTGTGTCCTTGTTTTATGGAACTGGCATTGCTATATATGGCCAGCCAGGTGGTGTGGCATCAAAAGAGCAGGGCAAGGTGGTCTCCATTTTCTACACTCTGGTCATCCCCATGCTCAACCCCCTCATCTACAGTTTGAGGAACAAGGACGTGAAGGACGCCCTGAGGAGACTGGGACAGAGACGTGCAGCCATGTGA
>AcoCah_genomic_PVKX01017779.1_Seq_22|OR2
ATGGCCTGGACAGGCAACCAGACTCTCATCTCCCACTTTGTCCTCCTGGGCCTCTTCACGCACACTCCACTGCATCTCTTCCTCTTCTTGGTCATTATGGTCATGTTCCTGGTGGCGCTGTCTGGCAACGGACTCATGATCGTTCTCATCCTTACGGATTCTCGCCTGCACAGCCCGATGTACTTCTTCCTCAGCTGGCTGTCTCTCATGGACCTCATGCTCATCTCTACCATTGTGCCGCGGATGGCGGCTGACTTTCTCCTGGGCGGTGGCTCCATCTCCTTCACAGGCTGTGGACTCCAGATCCTCTTCTTCCTCACCCTCCTGGGAGACGAGTGCTTCCTGTTGGCCTTCATGGCCTACGATCGCTATGTGGCCATTAGCCACCCGCTGAGGTACTCTGTAATCATGAGCCGCCGCGTCTGCTGGCTCATGGTCGCAGGCTCTTGGCTCTTTGGTCTCATAGACGGGCTGATCCAGGCTGTTTTTACACTCCGCTTCCCCTACTGCAGTTCTCAGGAGATCGACCACTTCTTCTGTGAGGTCCCTGCTGTGCTCAAGCTGGCCTGTGCTGATACCTCCCTCTACGAGACGATGATCTACGTCTGCTGTGTCCTTATGCTGCTCTTGCCTTTCTCTGTCATCTCTGCCTCCTACCTCCGAATCCTGGTGGCGGTGCTCCGCATGCGCTCTGCGGAAGGCCGGCAGAAGGCTTTCGCTACCTGTTCCTCCCACATGATTGTGGTCTCCCTCTTCTACGGGGCTGCCATGATCACGTACATGCGGCCACAGGCCTACCACTCCTCCAAGCAGGACAAAGTGGTCTCCGCCTTCTACACTATGATCACCCCCATGCTCAACCCTCTTATTTACAGTCTAAGGAACAAAGAAGTGACTGGGGCTCTGAGGAAACTCCTGGCAAAGTGTCCCTGTGGTGGTAGGGCTCTTGGTTGA
>AcoCah_genomic_PVKX01021534.1_Seq_34|OR13
ATGGGAACAGACAACCAGACATGGGTGCATGAATTCATCCTCCTTGGCCTGTCCAGTGACTGGGACACTCAAGTCTCCCTGTTTGTCCTGTTCTTGCTAATGTACCTGGTGACAGTGCTGGGGAACTTCCTCATCATTCTTCTGATCAGGCTGGATAGCCGACTCCACACTCCCATGTATTTCTTTCTCACTAACCTGTCGCTTGTAGATGTATCTTATGCCACAAGCATAGTCCCCCAGCTGCTGGCTCATTTGCTTGCATCACATAAAACAATCCCATTTCTGAGCTGTGCATCCCAGTTATTTTTCTCTCTTGGCTTAGGAGGGATTGAGTTTGTTCTACTAGCAATGATGGCCTATGACCGCTATGTGGCAGTGTGCAACCCGCTGAGATACTCTGCCATCATGCATACAGGATTATGCAGTAGGATGGCTCTTGTATCTTGGGCCAGTGGTTCCATCAACTCAATGATGCAGACTGCCATCACCTTCCAACTGCCCATGTGCATGAACATGTACATTGATCATATATCTTGTGAGCTCCTTGCTGTGGTGAGGCTGGCCTGTGTGGATACCTCTACCAATGAAGTTGCTATAATGGTATCAAGCATCATTCTCTTGATGACTCCATTTTGCTTGGTTCTCCTATCCTACATCCAGATCATCTCCACCATCCTAAAGATCCAGTCCACAGAGGGAAGAAGGAAGGCCTTCCACACCTGTGCCTCCCACCTCACTGTGGTTGCCCTGTGCTATGGCATGGCCATTTTCACTTACATACAGCCCCATTCCAGCCCCTCTGTCCTTCAGGAGAAGTTGATTTCTTTGTTCTACGCAATTTTGACACCCATGCTAAACCCCATGATTTATAGCCTAAGGAATAAGGAGGTGAAGGGGGCTTGGCAGAAATTACTGGGACAATTCTCTGGGTTTGCATCAAAACTGAAATCCTGA
>AcoCah_genomic_PVKX01026878.1_Seq_140|OR10
ATGGAAGGAAAGAATCAAACAGCTCCATCTGAATTCATCATCCTGGGGTTCTCCAACCTGAATGAATTGCAGTTTTTGCTCTTCACTATCTTCTTTCTGACTTACATGTGCACTTTAGGAGGGAATGTTTTCATCATCTTGGTGACCATTGCTGATTCCCACCTACATACACCCATGTATTATTTCCTAGGAAATCTCGCCATTATTGACATCTGCTACACCACTACTAATGTCCCCCAGATGATGGTGCATCTTCTGTCAGAGAAGAAAATCATTTCCTATGGAGGCTGTGTGACCCAACTCTTTGCATTCATTTTCTTTGTAGGCTCAGAGTGTCTCCTCCTGGCAGCCATGGCATATGACCGATATATTGCTATCTGCAAGACCTTAAGGTATTCATTGATCATGAACAAGGCCCTGTGCAGCCGGTTAGCAGCCTTGTGCTGGACAAGTGCTTTTCTCAACTCTGTGGCGCACACAGTTCTGACCTTCCACCTGCCCTTCTGGGGTAACAACCGGATCAATTATTTCTTCTGTGACATACCCCCTTTGCTGATGTTGTCTTGTGGGGATACTTCCATCAATGAGTTGGCTTTGCTGTCCATTGGGGTCTTCATTGGTTGGACTCCTTTTCTGTGCATCATCCTTTCCTACCTCTACATTATCTCCACCATCCTGAGCATCTGCTCCTCTGAGGGGAGGCACAAAGCCTTTCCCACCTGTGCCTCCCACTTGCTCATTGTCGTTCTCTATTACGGCAGTGCCATATTCACATACGTGCGGCCCATCTCATCTTCCTCGCTAGAGAAAGACAGATTGATCTCGGTGCTGTATAGTGTTGTCACGCCCATGCTCAGTCCTGTCATTTATACCCTGAGGAATAAGGACATCAAAGAGGCCATGAAGACCATAGGGAGAAAGTGGCAGCCACGAGTTCTCTCTTCTGATTTGTGA
>AcoCah_genomic_PVKX01014231.1_Seq_265|OR6
ATGTGGAAGGAAAACATCACCAGCATCAGTGAGTTCATCCTCGTGGGCTTCCCTACTGCTCCCTGGCTGCAAACTCTGCTTTTCTTCATCTTCTTTATCACTTACCTATTTGTGCTTTTGGAGAATCTTGTCATAATTCTTACTGTGTGGGTCACTGGGTCCCTGCACAAACCCATGTACTATTTTCTGGGTACCATGTCCTTTCTGGAGGCCTGGTATATAACCGTCACTGTACCCAAGATGCTGGCAGGATTCCTGTTTCACCCCAATACCATTTCTTTCTTGGGATGTATGACTCAGCTCTATTTCTTCATATCCCTTGCCTGTACTGAATGTGTGCTTTTAGCTGCCATGGCCTATGATCGTTATGTAGCCATATGTTGCCCTCTTCGCTATCCAGTCATGATGACCACAGGATTTTGTGTGCAGCTGACCATCAGCTCCTGGGTGAGTGGCTTCACCATCTCCATGGCAAAGGTGTACTTTATTTCCAGAGTTGCCTTCTGCGGAAATAATATCTTGAACCATTTTTTCTGTGATGTGTCACCTATCCTTAAACTGGCTTGTATAAATTTATCTATGGCCGAGACAGTGGATTTTGCCCTAGCCATTGTCATCCTTGTGTTTCCTCTCTCAGCCACCGTCCTCTCCTATGCCTTCATTGTCTCTACCATCCTGAACATACCTTCAGCCAGTGGACAGCGGAAGGCCTTCTCCACCTGTGCCTCTCATCTCACAGTGGTGGTCATCTTCTACACAGCCGTGATCTTCATGTATGTCCGACCTAGGGCCATTGCTTCATTTAATTCTAATAAGTTGATTTCAGCCATCTATGCAGTCTTTACTCCCATGCTCAACCCTATCATCTACTGCCTGAGGAACAAGGAAGTCAAGGATGCCATCAGAAAAACCATAGCTGGTGGCAGAGCCCTGTCCCTGGGAGATTCTTTTTAG
>AcoCah_genomic_PVKX01013801.1_Seq_384|OR10
ATGGAGTATGTCAACCAGACAACGGTGAGCCACTTCTTCCTGGAGGGTCTGATGTACACAGCAGAGCACCCTGGCCTCTTCTTTCTCCTCTTTCTCCTCATCTGCAGCATCACCGTGACTGGCAATCTCCTCATTCTCCTGACTGTGGGCTCTGATCCTCAACTCCGCTCCCCCATGTACCACTTCCTGGGCCACCTCTCCTTCCTGGATGCATGCCTGTCTACAGTAACAGTGCCCAAGGTCATGGCAGGCCTGCTGACTTTTGATGGGAAGGTGATCTCCTTCCAGGGCTGTGCTATACAACTTTATTGCTTCCACTTCCTGGCCAGCACTGAGTGCTTTCTATATACAGTCATGGCTTATGACCGTTACCTGGCTATCTGTCAGCCCCTGCACTACCCAGTGGCCATGAACAGGCAGATGTGTGCAGGGCTGGCTGGGAGCACTTGGGCCATAGGTGCTGTGCACTCCGCAATTCACACTTCCCTAACCTTCCGCCTGCTGTACTGTGGTCCTCAGCATATCGCCTACTTCTTCTGTGACATCCCTCCCGTCCTGAAGCTGGCCTGTGCAGACACCACCGTCAACGAGCTTGTCATGCTTGCAAACATTGGTGTGGTGGCTGCAGGCTGCCTCATCCTCATCATCATCTCTTACGTCTTCATTGTGGCTGCAGTGCTGCGCATTCGCACAGCAGAGGGAAGGCAGCGAGCCTTCTCTACTTGCACGGCACACCTCACAGTGGTGCTCTTGTACTACATGCCCCCAGTCTGCATCTACCTACAGCCAAGTTCCACCGGTGCGGGGGCAGGAGCTCCAGCCGTCTTTTACACGATAGTCACCCCGATGCTCAATCCTTTCATTTACACACTGAGGAACAAGGAAGTCAAGCGGGCCCTGAAAAGGTTGGTATGTGGCTCCAGAGAGCCTCCATCAGGCAGCCCAGCCCCCTAA
>AcoCah_genomic_PVKX01006530.1_Seq_1128|OR10
ATGGACAGCCCCAGCAATGGCACCACACCCTGTGGCTTTCTCCTTCAAGGCTTCTTCGAATTCCCGCATCTGAGGCCTCTTCTCTTCCTGGTGCTGCTGGCTGTGCACCTGGCCACTTTGAGTGGGAACCTCCTCATTCTGATAGCTGTGGTCTCCGTGCCCAGCAGGCCTCCCATGCTGCTCTTCCTTTGCCAGCTGTCAGCCATTGAACTCTGCTACACGCTGGTGGTGGTGCCCCGCTCTCTAGCCGACCTGAGCATGCCTGGCCACGGCAGGGGCAGCCCTATCTCCTTCCTGGGTTGTGCTGTCCAGATGCAGATGTTTGTGGCACTGGGCGGGGCTGAGTGCTTCTTGTTGGCAGCCATGGCCTATGACCGTTATGTGGCCATCTGCCATCCACTGCGCTACGCATCTATAGTGACCCCGGGTCTGTGTGCACGACTGGCCCTGGCCTGCTGCCTTGGGGGACTAGCAGTATCAGTGGGGCTAACAGTGGCAGTCTTCCACCTGCCTTTCTGTGGCTCCCGCCTACTGATTCATTTCTTCTGCGACATCACCGCGCTACTGCACTTGGCCTGCACACGAAGCTACGTGGATGAACTGCCCTTGCTAGGAGCCTGCCTGGTGCTGCTGTTGCTGCCTTCGATGCTCATTCTGACCTCCTATGGGGCCATTGCTTCTGCCCTCCGCCGCCTGCACGGTGGTGGAGGCAGACGGAAGGCTGCCTCCACCTGCGCCTCGCACCTGGCTGTCACCTTTCTGCATTATGGCTGTGCCACCTTCATGTATGTGCGGCCCAAGTCCAGTTACTCCCCGCGACTGGATCGCACACTAGCGCTGGTTTATACCAACGTCACACCGCTTCTATATCCCCTTATCTACAGTCTGCGTAATCGAGAGATCACTTCCGCCATTCACAGGGTCCTGGGGCTCCGTGGATCAGCATCTGTGTGA
>AcoCah_genomic_PVKX01023931.1_Seq_1|OR10
ATGGCTGCAGGAAACTGGACAAGAGTAACTGAGTTTGTCCTCGTGAGTTTCTCCTCCCTGCCTTATGGAATACAGGCCTTGCTCTTCCTGGCATTTCTAGCCATCTACCTGGTTACCCTGCTGGGAAACAGCCTCATCATTCTCGTCACCTTGGCTGACCCCATGCTGCAAAGCCCCATGTATTTCTTCCTCAGGAACTTGTCTTTCTTAGAGATTGGATTCAACCTGGTCATTGTTCCCAAAATGTTGGGGACCCTGATTGCCCAGGACACAAGCATCTCCTTCCTTGGCTGTGCCACTCAGATGTACTTCTTCTTCTTCTTTGGAGTGGCAGAATGTTTCCTCCTGGCCACCATGGCATATGACCGCTATGTAGCCATCTGCAGCCCCTTGCATTACCCAGTCATCATGAACCAAGAGACACGTGTCAAACTGGCTGCTGCCTCCTGGTTTCCAGGATTCCCTGTGGCCACTGTACAGACCGCATGGCTCTTCAGCTTTCCATTCTGTGCCACCAACAAGGTGAACCACTTCTTCTGTGACAGCCCACCCGTGCTGAGGCTGGTGTGTGCAGACACAGCACGGTTTGAGGTCTATGCCATTGTTGGGACCATTCTGGTTGTCATGACACCCTGCCTGCTGATCCTCTGTTCCTACACTCGCATTGCTGCTTCCATCCTCAGGATTCCATCAGCTAAAGGGAAGCACAAAGCCTTCTCCACCTGCTCCTCACATCTCCTCGTCGTCTCTCTTTTCTATGTGTCTTCAAGCCTCACTTACTTTAGGCCCAAATCAAATAATTCTCCTGAAAGCAAGAAATTGTTATCACTGTCCTACACTGTTGTGACTCCCATGTTGAACCCCATCATCTACAGCCTGAGAAATAATGAGGTGAAGAATGCCCTGAGCAGGACCTTCCACAAGGCTCTGGCTCTCAGAAACCATATCACATAA
>AcoCah_genomic_PVKX01026692.1_Seq_4|OR10
ATGGCTGCAGGAAACTGGACAAGAGTAACTGAGTTCGTCCTCGTGAGCTTCTCCTCCCTGCCTTATGGAATACAAGCCTTGCTCTTCCTGGCATTTCTAGCCATCTACCTGGTCACCCTGCTGGGAAACAGCCTCATCATTCTGGTCACCTTGGCTGACCCCATGCTGCAAAGCCCCATGTATTTCTTCCTCAGGAACTTGTCCTTCATAGAGCTCGGCTTCAACATGGTCATTGTACCCAAAATGTTGGGGACACTGATTGCCCAGGACACAAGCATCTCCTTCTCTGGCTGTGCCACCCAGATGTATTTCTTCTTTTTCTTTGGAGTGGCAGAATGCTTTCTCCTGGCCACCATGGCATATGACCGCTATGTAGCCATCTGCAGCCCCTTGCATTACCCAGTCATCATGAACCAAGAGACACGTGTCAAACTGGCTGCTGCCTCCTGGTTTCCAGGATTCCCTGTGGCCACTGTACAGACCGCATGGCTCTTCAGTTTTCCATTCTGTGACACCAACAAAGTGAACCACTTCTTCTGTGACAGCCCACCCGTGCTGAGGCTGGTGTGTGCAGACACAGCACGGTTTGAGGTCTATGCCATTGTTGGGACCATTCTAGTCGTCATGATACCCTGCCTGCTGATCCTCTGTTCCTACACTCGCATTGCTGCTTCCATCCTCAGGATTCCATCAGCTAAAGGGAAGCACAAAGCCTTCTCCACCTGCTCCTCACATCTCCTCGTTGTCTCTCTTTTCTATGTGTCTTTAAGCCTCACTTATTTTAGGCCCAAATCAAATAATTCCCCTGAAAGCAAGAAATTGTTATCATTGTCCTACACTGTTTTGACTCCTCTATTGAACCCCATCATCTACAGCCTGAGAAATAATGAGGTGAAGAATGCCCTGAGCAGGACCTTCCACAAGGTTGTGGACCTCAGAATATATATCATATAG
>AcoCah_genomic_PVKX01011271.1_Seq_71|OR5
ATGGTCAGAAATGCAAAAGGAGTTCAAGGTAAAAATGACACAGAAGTGACAGAATTCATCCTCTTGGGCCTCTCAGACAATCCAGACTTTCAAGGTGTCCTCTTTGCACTGTTTCTAATCATCTACATCCTGACCCTGGTGGGTAACGTGGGCATGATGGCTCTGATTAAGATTGACCGCTGTCTTCACACACCTATGTACTTCTTTCTCAGCAGCCTTTCCTTTGTTGATGCCTCTTATTCTTCTTCTGTCACCCCTAAGATGCTGGTGAACCTCATGGCTGAGGATAAGGGCATTTCTTTCAATGAGTGTGCTGCCCAGTTCTTCTTCTTTGGCTCCTTCTTGGGAACTGAATGCTTCCTGCTAGCCATGATGGCATATGACTGCTATGCAGCCATCTGGAGTCCCCTGCGGTACCCAATTCTCATGTCTGGGAGAATTTGCTTCATGTTGGTGACTACCTCATTCCTAGCAGGCTTTGGCAATGCAGCCATCCACACAGGGATGACTTTCAGATTGTCCTTTTGTGGCTCCAATAAGATCAACCATTTCTACTGCGACACACCACCCCTGCTCAAACTCTCCTGTTCTGACACTCGCATTAATGGCATTGTGATCATGGCTTTCTCCAGTTTCAATGTCATCAGCTGTGTTCTGATTGTTCTCATTTCCTACCTGTGCATCCTCATCGCCATATTGAAGATGCCTTCTGCAGAAGGGAGACACAAAGCCTTTTCCACCTGTGCCTCTCACCTCATGGCTGTCACCATCTTCTTTGGAACAATTCTCTTTATGTACTTGCGACCTACTTCTAGCTACTCGATGGAACAGGACAAGGTTGTCTCTGTGTTTTACACAGTAGTGATTCCCATGCTTAATCCTCTCATCTACAGCTTAAAAAATAAAGACGTGAAAGAAGCAGTGAAGAAAATCTTCCAGAAACATGTTTCATAA
>AcoCah_genomic_PVKX01007195.1_Seq_190|OR5
ATGACGAGTGAACCAAAGCAGAATTACTCAGAGGTAACAGAATTCATCCTGTTGGGATTCGGAGCCCGTCCAAAGTTTCAGGTCTTCTTATTCTTAGTATTCTTGTTGATCTACATGGTCATTGTGGTAGGGAATTGCAGCATGATAATTGTCATTAAGATGGACTCCAGACTACAAACGCCTATGTATTTCTTCCTCAGAAACTTGTCCTATTTAGATGTCTGCTATTCTACAGTCATTGCTCCCAAAACCTTAGCCAACTTCCTGACAACAGAAAAGAAAATTTCCTACAATGGTTGTGCTGCCCAATTCTTCTTCTTTGCTCTGTTCGTTACAACCGAAGGCTTTCTTCTGGCGGTCATGGCCTTTGACCGGTTCTCAGCCATTTGCTCCCCTCTCCTTTACTCTGTGCGCATGTCCCAAAAGGTCTGTGTTCGGTTGGTAACTGGCTCCTACATCTGCGGATGCATCAACTCCATGATACAGACAGGATTCACTTTCAGCTTACACTTCTGTGGAGAAAACAGGATAGACCACTTCTTCTGTGATGTCCCAGCTCTGATCAATATCTCATGCGTTGACGCCTTTGTGAACGAAATGGTGCTGTTTGTTCTCTCTGCTCTCATCATCATTTCCACCACAACCATCATTCTGGTTTCCTACGCCTACATCCTTGCCACTGTCCTGAAGATCCCATCCACCCGCGGCAGGAGTAAGACCTTCTCCACTTGTGGCTCTCACATAGCAGCGGTGAGTTTATTCTATGGAACTGTGCTCTTTATGTATGCCCAGCCTGGGTCCATCTCATCACCAGAGAAAAGCAAGATTGTGGCCGTGTTCTACACGCTTATAATACCCATGCTGAACCCTCTAATATATAGTCTAAGAAACAGAGATGTGAAAGATGCTGCAAAAAAAATACTAGGTGGGAAATGTTCTCAGTGTCATTCATGA
>AcoCah_genomic_PVKX01001849.1_Seq_195|OR1
ATGGCAAAAAGAAACAAGACCAGCACCTTTGAGTTCCTCCTCTGGGGACTGTCAGAGCAGCCACAACAGCAGCAGACCCTCTTCCTGCTCTTCCTGTGCATGTACCTGGTCACTGTGGCTGGGAATCTGCTCATTGTCCTGGCAATTGGTACTGATGTACGACTCCACACCCCCATGTATTTCTTCCTCGCCAGCCTGTCCTGTGCTGACATCCTTTTCACCTCCACCACGGTACCCAAGGCCCTGGTGAACATCCACACCCAGAACAGGGCCATCTCCTATGCAGGATGCCTGGTCCAGCTCTATTTCTTCTTGACTTTTGGAGACATGGACATTTTCCTCCTGGCCACAATGGCCTATGACCGCTTTGTAGCCATTTGTCACCCTCTCCACTATAGGATGATCATGAGCTTCCAGCGCTGCTCACTCTTGGTGACAGCCTGTTGGATCCTTACAAATCTTGTTGCCATGACACACACCTTCCTCATATTCCGGCTTTCCTTCTGCTCTAAAAAAGTCATTCCAGACTTCTTCTGTGACCTGGGACCCCTGATGAAGATCGCTTGCTCTGAAACCCATGTCAACGAGCTTGTGCTTCTCTTCCTGGGGGGTGCAGTCATCTTAATCCCCTTTTTGCTCATCATTGCATCTTATATCCGCATCGCGTCAACTATCCTCAGGGTCCCTTCTGCCCAAGGGAGGCTCAAGGCCTTTTCTACCTGTGGGTCTCACCTTGCTGTGGTGACCCTGTTCTTTGGGACAGTGATCAGGGCTTATCTGGTCCCCTCATCCTCTTCCTCCAACTCAGTGGTAGAGGACACAGCAGCTGCTGTCATGTACACAGTAGTAACTCCGCTGCTGAACCCATTCATTTACAGCCTGCGCAACAAAGACATGAAGGGAGCGCTGGTCAGACTTCTCAAGGGCAAAATCTCCTTCTCCTGGGGCCAGTGA
>AcoCah_genomic_PVKX01000924.1_Seq_201|OR5
ATGGCTTTCCTGGAGAATGGGAACCACACTGCAGTGACAGAGTTCATTTTATTGGGCTTAACAGATGACCCCGTCCTTAGAGTTGTCCTCTTCACCATCATCCTTTGCATCTACCTGGTGACTGTGTCTGGGAACCTCAGCACCATCCTTCTCATCAGAGTCTCTTCCCAGCTCCATCACCCCATGTACTTTTTTCTCAGTCACTTGGCTTTTGCTGACATAGGCTACTCATCTTCTGTCACACCCAATATGCTTGTCAACTTCCTGGTGGAGAGAAACACCATCTCCTACTTTGGATGTGGCATTCAGCTTGGCTCAGCTGTTTTCTTTGGGACAGTTGAATGTTTCCTTCTGGCTGCCATGGCTTATGATCGTTTTATAGCAATCTGTAGCCCATTGCTTTATTCAAACAAAATGTCCACACAAGTCTGTGTCCAGTTACTTGTAGGATCTTATATTGGTGGTTTTCTTAATGCTTCCTCCTTCACGTGTTCCTTCTTTTCACTTCTTTTTTGCGGACCAAATAGAGTCAATCATTTTTTCTGTGATTTTGCCCCATTAGTAAAGCTCGCTTGTTCTGATGTCAGTGTCCCTGCAGTTGTTCCTTCATTCACAGCTGGGTCCATCATTATGGTGACAGTGTTTGTCATAGCCGTCTCCTACATCTACATTCTCATCACCATCCTGAAGATGCGCTCCACCGAGGGCCGCCACAAGGCCTTCTCCACCTGCACCTCCCACCTCACTGCAGTCACTCTGTTCTATGGAACCATCACATTCATCTATGTGTTGCCCAAGTCCACCTACTCCACTGACCAGAACAAGGTGGTGTCTGTGTTCTACATGGTGGTGATCCCCATGTTGAACCCCCTCATCTACAGCCTCAGGAATAATGAGATTAAGGGTGCTCTGAAGAGACAGCTTGGTAGAAAAATATATTTTAGAGGTATTTGA
>AcoCah_genomic_PVKX01008787.1_Seq_535|OR8
ATGGCTTTTGAAAATGGTTCTTTGGTAACTGAATTCATTCTCTTGGGAATAACAGACCAACCAGACCTCAAAATACTATTGTTCCTAGTCTTTCTGGTAACATACATGATAACTGCACTGGGGAATTTGACATTGATCATCCTAATTGTGCAAAATTCTCACCTCCACACACCCATGTACTTTTTCTTGTTTAACTTGTCTTGCGTTGATCTCTGCTACTCTTCTGTGATTACACCCAAAATGCTGGTAAACTTTATACAAGAAAAGAATGTTATCTCTTACATGGGATGTATGACCCAGCTATACTTCTTCTGTTTTTTTGTCATTTCTGAATGTTACATACTGACGTCAATGGCCTATGATCGCTATGTGGCTATTTGCAATCCACTCATGTATAATGTTGCCTTGTCTCCTAAGGTATGTTGCTATCTAATTCTTGCTTCTTATTTCATGGGACTTTCTGGTGCCATGATCTACACTGGATGCATCCTTAGCCTGACGTTTTGTGATGGGAACACCATCAACCACTATTTTTGTGATCTTCTGCCTTTGATGCAGCTGTCCTGTACCAGCACCTACGTTAATGAGATGGCACTGTTTATTGTAGCAGGAAAAGACATCATTGTCCCCACAGTCATCATCTTTAGCTCTTATGGCTTCATCCTCTTCAGTATCCTTAAGATAAAATCCACAGAGAGCAGATCTAAAGCCTTCAGCACCTGCAGTTCCCATATGCTTGCTGTTTGTCTGTTCTTTGGATCAGGCGCGTTCATGTACCTCAAACCTACATCTGCTGTGTCTGTGGATGAGGGAAAATTCTATTCTGTTTTTTATACAATCGTGGTCCCCATGATGAACCCTTTAATCTACAGCTTGAGGAACAATGATGTTAAAGTTGCTCTGAGAAAAACTTTGAGAAGGAGAACACATTGCTCAGAAACTGGATTTCAATGA
>AcoCah_genomic_PVKX01037990.1_Seq_551|OR2
ATGGAGTTCAGGAATTCGACCTTGGGAAGTGGCTTCATCTTGGTGGGGATTCTGGATGACAGTGGCTTTCCTGAACTGCTCTGTGCCACAATCACAGTACTCTACATGTTGGCTTTGATGAGCAATGGACTGCTGCTCCTGGTCATCACCATGGATGCCCGGCTGCACGTGCCCATGTATCTCCTCCTTGGGCAGCTCTCTCTCATGGACCTCCTCCTGACATCAGTCATTACTCCCAAGGCTATCATGGATTTTCTTCTGAGAGATAACACTATCTCCTTTGGAGCTTGTGCCCTCCAGATGTTCCTGGAATTTTCAGTGGGTGGTGCAGAGGACCTTCTTCTAGCCTTCATGGCCTATGACAGGTATGTGGCCATTTGTCATCCTCTGAACTACATGATCTTCATGAGGCCAAGGGTCTGCTGGCTCATGGTGGCTGCATCATGGATACCGGCATTCCAAATGTCCCTGGCATTTACCATCAACACCATGCAGTATCCTTTCTGTAAATCCCGGCAGATCAGACACCTGTTCTGTGAGATGCCTCCCTTGCTGGAGCTGGCCTGTGCAGACACCTCTAGTTATGAGCTTGTGGTTTATTCGGCAGGTGTGCTCATGTTAATTCTCCCTCTTACTGCCATCTTTTTCTCTTATGCACGAATTCTGTTCACTGTTCTCCACATGCCCTCAAATGAGGGCAGGAAGAAAGCCCTTGTTACCTGCTCTTCACACATGACCGTCGTGGGCATGTACTTTGGGGCTCTCACAGTCATGTATGTTCTACCCAGTTCCTACCACAGTCCCAAGCAAGACAACATCCTCTCTGTTTTCTACACAATTGTCACCCCCGCTCTGAACCCCCTCATCTACAGCCTGAGGAATAAGGAAGTGACTGGGGCTTTGAGGAGAGTGCTGAGAAATACTTGTTGCCATCACCATGGGCACTCAAGGTAG
>AcoCah_genomic_PVKX01009194.1_Seq_558|OR2
ATGGAGTTCAGGAACTTGTCCTTTGGAAGTGGCTTCATCTTGGTGGGGATTCTGGATGACAGTGGCTTTCCTGAACTGCTCTGTGCCATTATCACAGTACTCTACATGTTGGCTTTGACCAGTAATGGACTGCTGCTCCTGGTCATCACCATGGATGCCCGGCTGCATGTGCCCATGTATCTCCTCCTTGGGCAGCTCTCTCTCATGGACCTCCTCTTGACATCAGTCATTACTCCCAAGGCTATCATGGATTTTCTTCTGAGAGATAACACTATCTCCTTTGGAGGTTGTGCCCTCCAGATGTTCCTGGAACTGGCAATGGGTGGTGCAGAGGACCTCCTTCTAGCTTTCATGGCCTATGACAGGTATGTGGCCATTTGTCATCCTCTGAACTACATGATCTTCATGAGGCCAAGGGTCTGCTGGCTCATGGTGGCTGCATCATGGATACCGGCATTCCAAATGTCCCTGGCATTTACCATCAACACCATGCAGTATCCTTTCTGTAAATCCCGGCAGATCAGACATCTGTTCTGTGAGATGCCTCCCTTGCTGGAGCTGGCCTGTGCAGACACCTCTAGTTATGAGCTTGTGGTTTATTCGGCAGGTGTGCTCATGTTAATTCTCCCTCTTACTGCCATCTTTTTCTCTTATGCACGAATTCTGTTCACTGTTCTCCACATGCCCTCAAATGAGGGCAGGAAGAAAGCCCTTGTTACCTGCTCTTCACACATGGCCGTCGTGGGCATGTACTTTGGGGCTCTCACAGTCATGTATGTTCTACCCAGTTCCTACCACAGTCCCAAGCAAGACAACATCCTCTCTGTTTTCTACACAATTGTCACCCCCGCTCTGAACCCCCTCATCTACAGCCTGAGGAATAAGGAAGTGACTGGGGCTTTGAGGAGAGTGCTGAGAAATACTTGTTGCCATCACCATGGGCACTCAAGATAG
>AcoCah_genomic_PVKX01014449.1_Seq_33|OR6
ATGAAAAACAACACGATAACCACCTTCATTCTGTTGGGGCTAACAGATGACCCTCAACTTCAGATTCCAATCTTCCTGTTTCTATTTTTTGCCTACGTGTTGAGTGTAACTGGGAATCTGACTATCCTGTCCCTCACTCTCCTGGACTCCCACCTTAAGACGCCCATGTACTTTTTTCTACAAAATTTCTCCATATTAGAAATTTCATTTACCTCTGCCTGTATTCCAAGGTACCTGTACAACATAGCAACAGGAGACAGGTCGATTACTTACGATATTTGTGTCGTCCAAGTGTTTTTCACTGATGTTTTTGGAGTGACTGAGTTTTTTCTTCTTGCCGTTATGTCCTACGACCGCTATGTGGCCATCTGCAAACCCCTGCACTACGGCGCCATCATGAGCAGCACGGTGTGTCAGAAGCTGGTCCTCTGCTGCTGGCTGGCTGGCTTGTTCATTATACTCCCTCCGCTCACCCTGTTCCTAAACTTAAAATTCTGCGAGTCAAACGTTATTGATTATTTCTTCTGCGATGCATCTCCTATCTTGAAGATTTCGTGCTCAGACACTTGGCTGATAGAGCAGCTGGTGATTGCCTGTGCGGTGCTGACGTTCATTCTGACCCTGGTGTGTGTCGTTATGTCCTACGTGCGCATCATCAGGACCATTCTAAGGTTCCCCTCTGCCCAGCAGCGGAAGAAGGCCTTTTCCACCTGCTCTTCTCACATGATTGTAGTTTCAATCACTTACGGAAGCTGTATTTTCATTTACATCAACCCTTCTGCAAAGGAATCTGTGGCTATCAATAAAGGTGTAACAGTTTTGATGACGTCAGTTGCTCCCATGTTGAACCCGTTCATTTATACTCTGAGAAATAAGCAAGTTAGACAAGCCTTCAGTGATTCCTTCAAAAAAATTGTCATGATCTCAATGAAGAGAGAGAATGATAAAATATAG
>AcoCah_genomic_PVKX01001965.1_Seq_408|OR2
ATGGAAGGGTACAACATATCATCTACTGACTTTACTTTTATGGGGCTGTTCAACACAGAGGAAACTTCGGGTCTTGTATTTGCCACCATCTCTGTCATCTTCCTTACTGCTCTGGTGGCCAATGGAATTATGATCTTTCTGATCCGTACGGACACTCACCTCCACACCCCTATGTACTTCCTCCTCAGCCACTTGTCCTTCATTGACATGATGTACATCTCAACCATTGTGCCCAAGATGCTAGTTGACTATCTTCTAGGGAGAAGGACCATTTCCTTTGTGGGATGCACAGCTCAACACTTTCTCTACCTCACCCTTGTGGGAGCCGAGTTCTTTCTTCTGGGTCTCATGGCCTATGATCGCTATGTGGCCATCTGCAATCCACTGAGGTACCCTGTTCTCATGAGCCGCCGAATCTGTTGGATTATCATAGGAGGCTCCTGGTTTGGGGGATCTTTGGACGGATTCCTCCTCACCCCAATCACCATGAGTTTTCCCTTCTGCGGTTCACGAGAAATTAATCATTTCTTCTGTGAGGCGCCTGCTGTGCTGAAGTTGGCATGTGCAGACACAGCCCTCTATGAGACAGTGATGTATGTGTGCTGCGTCCTGATGCTGCTGATCCCCTTCTCTGTAGTTATCTCATCCTATGCCCGGATTTTGGCCACGGTCTACAGTATGAGCTCTGTAGAAGGGAGGAAGAAGGCATTTGCTACCTGCTCATCTCACATGACTGTGGTAACCTTGTTTTATGGGGCTGCCATATATACCTATATGGTGCCACACTCCTACCATTCACCATCCCAAGACAAAATTTTTTCTGTGTTCTACACCATCCTCACACCCATGCTGAACCCCCTCATCTACAGCATGAGGAACAAGGATGTGACCGGAGCTCTGAGGAGGGCGCTGGGGAAGCTCCGAAGTTCTCACAGAGTGTCTGGAGACCTTTGA
>AcoCah_genomic_PVKX01020823.1_Seq_17|OR52
ATGCTGGCTAATAATATCTCCTCCACCCATCCAGTGGCCTTCTTGTTGATGGGTATCCCAGGCCTAGAACACTTACATATTTGGATCTCCATCCCCTTCTGCTCAGCCTATACTTTGGCCGTGCTTGGTAACTGCACCCTCCTTTTCATCATTCAGGTTGATGCTGCCCTCCATGAGCCCATGTACCTCTTTCTGGCCATGCTGGCAGCAATAGATCTGGTCCTTTCCTCTTCAACTCTGCCCAAAATGCTTGCTCTGTTCTGGTTCAGGGATGGAGAAATCAATTTTCACGCCTGCCTTGTCCAGATGTTCTTTCTTCATTCCTTTGCTATCATGGAGTCGGCACTGTTGCTGGCCATGGCCTTCGACCGTTATGTTGCCATTTGCAAACCCCTGCACTACACCACGATCCTGACCAAACCCCTCATCATCAAGATTGGCTTGGCCGCTGTGACTCGGGCTGTGACATTAATGACTCCACTCCCTTTTCTGCTCAGACGTTTTCACTACTGCCGAGGCGTGACGATTGCCCATTGCTACTGTGAGCACATGGCTGTGGTGAGGCTGGCGTGTGGGGACACACGCTTTAACAACATCTATGGCATTGCCGTGGCCATGTTTATTGTGGTGCTGGACCTGCTCTTTGTCATCTTGTCTTACATCTTTATTCTCCGTGCTGTTCTCCAGCTTGCCTCTCAGGAGGCCCGCTACAAGGCCTTCGGGACATGTGTGTCTCATATTGGTGCCATCTTAGCCTTCTATACACCTGTGGTCATCTCCTCAGTCATGCACCGTGTAGCCCGTCGGGCTGCTCCTCACGTCCACATACTTCTTGCTAATTTCTATCTGCTCTTTCCACCCATGGTCAACCCTATCATCTATGGTGTCAAGACCAAGCAAATTCGAGAGCGAGTCTTGGGACTCTTCCTTAGAAAGGCTGTAAAAGGAGAGTGA
>AcoCah_genomic_PVKX01020860.1_Seq_130|OR1
ATGGGAAAATCAAGCAGAGTGAACCAATCTGGTGCTTCAGACTTCCTCCTTCTGGGACTCTCTGAGCAGCCAGGGGAGCAGCCTCTTCTATTTGGCATCTTCCTGGGCATGTACCTGGTCACTATGGTGGGGAACCTCATCATCATCCTTGTCATCAGCTCTGATCTGCACTTGCACACTCCTATGTACTTCTTCTTGGCCAATCTGTCCTTAGCTGATGCTTGTTTCGTTTCTGCTTCAGTCCCCAAAATGCTTGTCAACATTTATACCCAGAGTCAGACCATCTCCTATTCTGGGTGCCTTGCCCAGCTGTATTTCCTCCTGATGTTTGGTGGCCTTGACAACTGCCTTCTTGCTGTGATGGCCTATGACCGCTATGTAGCCATCTGCCAGCCACTCCATTACAGCACAGCTATGAGCCCACAACTCTGTGCATTAATGTTGGGTATATGCTGGGTCCTGACCAACTGTCCCGCCCTGATGCACACACTGCTGTTGACCCGTGTGGCTTTCTGTGCCCACAGGGTCATCCCCCATTTCTACTGTGAACCTAGTGCTCTGCTAAAACTTGCCTGCTCTGACACCCACATTAATGAGCTGATGATCATTACCATGGGCTTGGTGTTTCTCAGTATCCCTCTTATGTTGATCGTCTTCTCCTATGTCCGTATTTCCTGGGCCGTGTTGGGCATCCCTTCTCCTGGAGGGCGATGGAAAGCCTTCTCTACCTGTGGCTCCCATCTTACAGTGGTTCTTCTCTTCTACGGATCTCTGATGGGTGTGTATTTACTTCCCCCCTCTAGTCACTCTACAGAGAGGGAAAGTAGGGCTTCTGTTCTCTATAACATTGTGATTCCTATGCTGAACCCATTCATCTACAGCTTCAGGAACAGAGACATGAAAGAGGCTTTACGAAAACTTTTTGGTGGTGGAAAAGCAGTCTTCTTACTATAA
>AcoCah_genomic_PVKX01012187.1_Seq_1096|OR5
ATGAAAGCAGAAAACCCCCAGGTGAACAATCTGACGGGAATCACTGTGTTTATACTGCTGGGATTCACAGATGATTTTGAAATGAACATATTCTTATTTATATTATTCCTTGCAATATATGTTGTAACTCTGATCGGAAATCTGGGATTGGTTATATTGGTCATTGAGGACTCACGGCTCCACAACCCCATGTACTATTTTCTTACCGTTTTATCACTGTTGGATGCTTGCTTTTCTACAGTACTGACTCCAAATATGTTGGCCAATTTTCTTTCAAAAAATAAATCCATTTCACTTGTTGGATGTGCCACCCAGATGCTTCTCTTTGTCACGTTTGGAACCACAGAATGCTTCCTTTTGGCGGCAATGGCTTATGACCGTTATTTGGCAATCTACCACCCACTTCTGTATGCAGTAAGGATGTCACCCAGGATCTATGTGCCACTCATTCTTGCTTCATATACTGGTGGAATTTTACATGCTACTATACACACAGTGGCTACGTTCAGCCTCTCTTTCTGTGGATCCAATGAAATTAAGCATGTTTTTTGTGATATTCCCCCATTGCTTGCACTCTCTTGTTCTGACACTCACTTAAATCAACTTCTTCTCTTCTACTGTGCAGGCTCGATTGAGCTGGTCACCATCATCATCGTCCTGGTCTCATATGGTTTTATCTTGTTGGCCATCCTGAAGATTAATTCAGCTGAAGGGAGGAGGAAAATATTTTCTACATGTGGAGCTCACTTGACAGGAGTGTCCATTTTTCATGGGACTATCCTCTTCATGTATGTGAGACCAAGTTCTAACTATACCCTCGAGCGTGACATGGTAGTGTCAACATTTTACACCATTGTGATTCCTATGTTGAACCCTATCATCTACAGTTTGAGAAACAAAGATGTAAAAGAGGCAATGAGAAAGTTACTCAAGAGAAAATTACTTCATGAATAA
>AcoCah_genomic_PVKX01015553.1_Seq_41|OR52
ATGCCCACTTTTCATAATGTATGCTCAGTTCCCAGCTCTTTCTGGCTCACCGGCATCCCAGGACTAGAGTCCCTGCACATCTGGCTCTCCATCCCCTTTGGTTCCATGTACCTGGTGGCTGTGGTGGGGAACATCACCATCCTAGCTGTGGTAAGGGTAGAGCGCAGCCTGCACCAGCCCATGTACTTCTTTCTGTGCATGCTGGCTGTCATTGACCTGGTTCTGTCTACTTCCACTATGCCCAAACTTCTGGCAATTTTCTGGTTTGGTGCTGGCAACATTGGTTTGGATGCCTGCTTATGTCAAATGTTTCTTATCCATTGCTTTGCCACTGTTGAGTCGGGCATCTTCCTTGCCATGGCTTTTGACCGCTATGTAGCCATCTGCAATCCATTGCGTCATAGCACGGTGCTCACCCAGGCGGTGGTGGGTCGTTTGGGGCTGGCTGCCTTCCTCCGAGGAGTTCTTTACATTGGACCCCTACCACTTATGATCCGCCTAAGGCTGCCTCTTTACAGAAGCCACGTCATCTCCCACTCCTACTGTGAGCACATGGCTGTGGTTGCCCTGACCTGTGGTAACAGCAGAGTCAACAATATCTATGGGTTGAGCATTGGCTTTCTTGTGTTGATCCTGGATTCAGTGGCCATCGCTGCCTCCTATGTAATGATTTTTAGGGCTGTGATGGGGCTGGCCACTCCTGAGGCCAGGCTTAAGACCCTGGGGACATGTGGCTCTCATATCTGTGCTATCCTGATTTTCTATGTTCCCATCGCTGTTTCTTCCCTCATTCACCGGTTTGGTCACCATGTGCCTCCTCCCGTTCACACCCTGCTGGCCAACTTCTATCTTCTCATTCCCCCGATCCTCAACCCCATTGTCTATGCTGTTCGTACTAAGCAGATCCGGGACAGGCTTCTTCAGATCCTAAAGATGAGAACCAAGATTAGATGA
>AcoCah_genomic_PVKX01017880.1_Seq_48|OR52
ATGGCAGGCAATGTTACACAACATATTTCATCTTTTTTCCTGGTTGGTATTCCTGGGTTGGAAAACTTTCACTGCTGGATTGGCATCCCTGTCTGTCTCCTGTTTCTCCTGACCTTGCTTGGGAACGGCATAATCATTGCTACTGTCACGCAAGAGCCAAGCCTCCACCAGCCTATGTATTTCTTCCTCTGCATCCTGGCAGCGAATGACATGTGTCTTACTTGCTCTGCAGCTCTAAAGATGCTTGGCACCTTCTGGCTTGATGCACACTGGATCAGCTTTGATGCCTGTCTAACGCAAATGTTTTTTATACACACACTTTGCATCATGGAGTCAGCCATTCTGGTGGCCATGGCTTTTGATCGCTTTGTGGCCATTTGCATCCCACTGCATTATGCGTCAATCCTGACAACGTCAATGGTGATTAAAATAGGTCTAGTCGGCCTAAGCCGAGCTGTACTTATGATTATGCCATGTCCCGTTCTCATTAAAAGGCTGTTGTACTATACCAAATATGTCATCCATCATGCCTATTGCGAACACATGGCTGTAGTGAAGGTGGCTAATGCTAATACCCATGTGAACAGAATATATGGAATCACAGTGGCCCTTTCAGTGACAATATTCGACCTCGGGCTTATAGCCACATCCTATATAAAAATTCTCCAGGCAGTATTCCGGCTCTCTTCCCAGAATGCGCGCTCTAAAGCACTGGGCACCTGTGCTGCACATGTCTGCACCATCCTAGCCTTCTATGCACCTGCGCTTTTCAGCTTCCTAACTCATCGTTTTGGCAAGAATGTGCCTGCAAGCGTCCATATAATCTTTGCAATCCTTTACCTGCTAGTGTCCCCCACCGTCAATCCTTTGGTGTATGGTGTTAAGACTAAACAGATTCGTGACAGAGTAGTGGGTCTTTTTTTTTTTTTCCTCAAAAAGAAACATTTTGGCTAG
>AcoCah_genomic_PVKX01028587.1_Seq_57|OR52
ATGTCAAGACCATCCCACAACCACACAGTGGAACCCCCTGCCGCCTTCTTCCTCGTGGGCATTCCAGGTTTGCAGTCTTCCTATCTTTGGCTGGCCATCTCTCTGAGCGCCATGTACAGCACAGCCCTCTTAGGAAACACCCTCATCATTACTGTCATCTGCATGGACTCCACTCTGCAAGAGCCCATGTACTTCTTCCTATGTGTCCTGGCTGCTGTGGACATTGTGATGGCTTCTTCTGTGGTACCTAAGATGGTGAGCATCTTTAGTTCGGGAGACGGCTCCATCGGCTTTAATGGCTGTTTCACTCAGATGTACTTTGTCCACGCAGCCACAGCTATGGAGACAGGGCTGCTACTGGCCATGGCTTTTGATCGCTACGTGGCCATCTGCAAGCCCCTACACTACAAGAGAATCCTCACACCTAAATTGATGCTGGGAATGAGTGTGACTATCATCATCAGAGCTGTCATTTCCATGACTCCGTTGAGTTGGATGTTGAGTCATTTGCCATTCTGTGGCTCCCATGTAGTTCTTCATTCCTACTGTGAACACATGGCTGTGGCCAAGTTGTCATGTGCTGACCCCATGCCCAGCAGTTTGTATAGCTTGATTTGTTCCTCCATCATTGTGGGATCAGATGTGGTCTTCATTGCTGCCTCCTATATCTTGATTCTTAGGGCGGTATTTAGTCTGTCCTCAAAGAATGCGCAGCTGAAAGCATTAAGCACATGTGGCTCTCATGTGGGAGTCATGTGTCTTTTCTACTTCCCTGGGGTTGCTTCCATTTATATAGCTTGGTTATGGCAGGACAAAGTTCCCCTGCACACCCAAGTGCTGTTAGCTGACCTGTACCTGGTCATCCCACCCACGTTAAACCCTATCATTTATGGTATTAGGACCAAGCAAATACAGGAGAGAACGTGGATGTTGCTGATGTGTTTTTTAAGATAA
>AcoCah_genomic_PVKX01038504.1_Seq_175|OR2
ATGAATCTAGGCAATGAAAGTGCTCCAAAGATCTTCATTCTTTTGGGCTTTTCCAACCACCCATGGCTGGAAATGCCCCTCTTCATAATGGTGCTCATTGCTTATGTCTGCACAGTGCTGGGAAATATCACAATTATTGCTGTATCCAGGATAGACCCTCAACTGAACAGCCCAATGTACTTCTTCCTTTCCAACCTCTCCTTCTTGGACCTGTGTTTCACCACAACCACCATCCCCCAGCTGCTTAGGAACCTTTGGGGCCCAGATAAATCTATCAGCTATGGAGGCTGTGTGACACAGTTTTATGTTTTCCACTTCCTGGGGGCTACTGAGTGCATCCTCCTGGCTGTGATGTCTTTGGACCGTTACCTTGCCATATGCAAGCCCCTAAGGTACCCAGCCATCATGCACCACCAACTCTGCATCCTCCTGGTGTCCATGGCATGGCTGAGTGGTTTGGCTAACTCCTTGCTTCAGTCAACCCTCACTGTCAAGCTGCCATTTTGTGGAAATGACAAGGTGGACAACTTCCTCTGTGAGGTCCCAGTGATGATCAAGATGTCCTGTGCCAACACAGCATTCAACGTAGCCATGCTCTCCATTGTGGGGACTTTCTACTCCCTGGTTCCCTTGTCACTTATTCTTGTTTCCTATGGGTTCATTGTAGCGACTGTGCTTAGGATCCGTTCCTCAGAGGGCAAGAAGAAAGCCTTCAACACGTGTGGTTCCCATGTTGTTGTTGTGTCGCTCTTTTATGGACCAGTAATTAGCATGTATGTACAACCTTCATCTTCTAATTCCCAGGACAAGAACAAAGTTCTGTCTCTGTTCTACAGTTTGGTGACTCCTATGCTTAACCCTTTCATCTATACTTTGAGGAACAAGGACATGAAAGGGGCAATGAAGAGACTTCTTGTCTCATTGTATCCCAGGGAAACAGAACAGACATAA
>AcoCah_genomic_PVKX01002725.1_Seq_281|OR9
ATGGCCAAGAATAACCTCACAACAGTAACCAGGTTCGTTCTCATGGGCTTTATTGATCTTCCCAAGTGGGAGGTACCTCTTTTTCTGGTGTTTCTCAGCTTCTATCTTGTCACCATTTTGGGAAATTTGGGTATGATCATTCTCATCCAGGTGGATATCCAACTCCACACCCCCATGTATTTCTTCCTGAGCCACCTTTCTATGTTGGATGCCTGCTACACCACAGTCATCACCCCTCAGATCCTGGCAACACTGACCAAAGACAAAATGATCATCTCCTATGGCCAATGTGCTGCCCAGTTCTTCTTCTTCACTATCTGTGCAGCGACAGAGTGTTTCCTGCTGTCTGTGATGGCCTATGATCGCTATGTTGCTATTAGCAACCCACTGCTCTATACTGTGGACATGAGCCCTAGAAGATGCTGGAGTTTAGTGGCTGGAGCCTATGTTGGCGGGTTGTTTGGGGCCATCGTAAGAACCACATGCACCTTTTCTCTCTTATTCTGTGAAAATAATCAAATCAATTTCTTCTTCTGTGATCTCCCGCCCCTGCTGAAGCTGGCCTGCAGTGACACAACAAATGCTGAAATTATTATTGTCTTTTTTGGGAACTTTGTCATTTTGGCAAATGCCTTGGTCATACTTATCTCCTACCTGCTCATCATCAAGGCTGTCATGAAAATGAAGTCTTCAGGTGGCAGAGGTAAAACATTCTCCACATGTGCCTCCCACCTCACTGCTGTGGCTCTTTTCTTTGGAACCCTCATCTTCATGTACATACGGAGCAGCTCAGGCAAGTCCTTAAAGGAAGACAAGGTAGTATCTGTCTTCTACACTGTGGTCATCCCCATGTTGAACCCTCTTATCTATAGCCTGAGAAACAAGGATGTGAAGGATGCCTTCAGAAAGGTCACTGGTAGATTCCAGGTGTATCCAACTTTGAGAAACTGA
>AcoCah_genomic_PVKX01012692.1_Seq_486|OR8
ATGGAGAAATCCAATCACACTGCCAGGACCCAGGTTACTGAATTCATTCTCTTGGGACTCACCAACAACCCAGATCTCAAGGCAACACTCCTTGGAATATTTTTAATCATATACTTGGTCACGCTGATGGGCAATCTGGGCATGGTTATTCTGACTCATTTAGACTCTAAGCTTCATACTCCTATGTACTTTTTCCTGAGACATTTATCAATCACTGATCTTGGCTACTCCACAGTTATTGGTCCAAAGATGATGGTAAATTTTATTATGCAACAGAACACGATTTCGTACATAGGGTGTGCTGTGCAGCTAACATTCTTTGAGGTCTTCATCATCACTGAGCTGTTTATCCTCTCAGCCATGGCCTACGATCGCTACGTAGCCATTTGCAAACCTCTTCTGTACGTGATCATCATGGCAGGAAAAGTGCGTTGGGGCCTGGTACTGGTACCCTACCTCTACAGTATATTTGTGTCCCTACTTCTTACAGTTAAGTTATTTACACTGTCCTTTTGTGGCTCTAATGTCATCAGCTATTTTTACTGTGACTGCGTTCCTCTGATATCTCTGCTCTGCTCCGACACTCATGAGTTGGAACTGATTATCTTAATTTTCTCGGGCTGCAATTTGCTCTCCTCCCTCTCGATTGTCCTCATATCTTACGTGTTCATCTTTGTGGCAATTCTCAGGATGAATTCAAAGGAGGGCAGGTCCAAAGCCTTCTCCACGTGCAGCTCTCATCTGACAGTGGTGGTTGTATTCTATGGAACACTGCTCTTTATTTACCTGCAACCCAAATCTAGCCACACCTTTGATATTGATAAAATGGCCTCTGTGTTTTATACAGTAGTCATTCCTATGCTCAATCCATTGATCTACAGCCTAAGAAACAAAGAAGTGAAAGAGGCCCTTAAGAGAACTTTTACTCATGGATGCAGAATTCCCATTTAA
>AcoCah_genomic_PVKX01020878.1_Seq_575|OR5
ATGCCGGCTGAGTTCATCCTCCTGGGGATCACTGATCGTTGGGACCTACGTGTGACCCTCTTCCTGATATTCTTGCCCATCTACCTCGTCAGCCTGCTGGGAAATGTGGGCATGGTGCTTCTCATTCGTGTGGATGCCAGGCTGCACACACCCATGTACTTCTTCCTGGCCAACCTCTCCCTGCTGGATGCCTTCTATTCCTCCGCCATTGGCCCCAAGATGCTAGTTGACCTCCTCCTGTCCCGGGCCACCATCCCTTATGTAGCCTGTGCCCTCCAGATGTTTGTCTTTGCCGGATTGGCTGATGCTGAGTGCTGCCTATTAGCAGTCATGGCCTATGATCGCTATGTGGCCATTGGGAACCCTCTCCTGTATACCACGGTTATGTCACCCCGCCTGTGCCTGGCCTTACTAGGGGCATCAGGCCTGGGTGGAGCCGTGAGTGCGTTTGTACATACGACCTTCACCTTCCGTCTGAGCTTCTGCGGCTCGCTGGAGGTCAACAGCTTCTTCTGCGATATTCCTCCACTGCTGGCCATCTCCTGCGATGACACCAGTCTCAACGAACTCCTCCTTTTTGCGGTCTGTGGCTTCATCCAGACAACCACAGTGTTGGCTATTGTTGTGTCTTATGGGTTCATCGCGGGGGCTGTGATCCGCATGCAGTCGGCCGAGGGCCGTCGGCGGGCAGCTTCCACCTGTGGCTCTCACCTCACAGCTGTGGCCATACTGTATGGGACCCTCATCTTCATGTACCTGCGTCCCAGCTCCAGCTACGCCCTGGACACTGACAAAATGGCATCTGTGTTCTACACTCTCGTCATTCCAGCTCTCAACCCGCTCATCTACAGCCTTAGAAACAAGGAAGTGAAGGAAGCCTTCCGGCGCACTCGGCTTCGATTCTGCTGCCCAGCGCGGGGCACCAGTGATTGGCCACAGGAGGCTGGTTAG
>AcoCah_genomic_PVKX01007282.1_Seq_4|OR51
ATGTCAACTCTGCAGAACAGCACAACGTCTTCCATCGTTTTCCTCCTCACTGGTGTGCCTGGCATGGAAGCCTTCCACACCTGGGTCTCCATCCCATTTTGCTGTCTCTATGCAACTGCCCTCTCAGGGAACAGCCTGATTCTCTTCGCCATTGTCACTCAGCCCAGCCTCCACGAGCCCATGTATTATTTCCTGTCCATGCTGTCCACCACTGACCTTGGGCTGTCCATATCCACCCTGGCCACCATGATGGGGATATTCTGGTTCAATGCCAGAGAGATCAGCTTCAATGCCTGCTTGTCACAGATGTTCTTCATTCAACTCTTCACCGTCATGGAATCGTCAGTGCTGTTGGCTATGGCTTTTGATCGTTATGTGGCCATCTCCAACCCTCTTAGATATGCCACTATTTTAACTGATTCCAGAATAGCTCAAATTGGGGTGGCAATTGTTACCCGGGGTACGTTGATACTGACTCCTATGGTTGTCCTTCTTAAAGGATTGTCCTACTGCAGCAGCCACGTGCTCCATCACTCCTACTGCTTCCACCCCGATGTCATGAAGCTCTCATGCACAGACACCAGGATCAACAGTGCCGTTGGGCTCACTGCCCTGATCTCCACTGCTGGAGTGGACTCTGTCCTCATCCTCCTTTCCTATGTCCTGATCATTAGGACTGTCCTCAGCATTGCTTCCCCGGAAGAGAGGAGGAAAGCCTTCAGCACATGTATCTCCCACCTCGGGGCTGTGGCCGTGTTCTACTTTCCCCTCATCAGTCTGTCCTTTGTTCACAGATTTGGGAAACGAGCTCCTCCCTATGTCCACACTCTGATTGCCAATGCCTACCTGCTGATCCCTCCTGTCATGAACCCCATCATCTACAGTGTGAAGACCAAGCAGATACGCAAGGCTGTGCTGAAAGTTCTCCATTCCGGCATGGCGAAGAGCTAG
>AcoCah_genomic_PVKX01033588.1_Seq_8|OR51
ATGCTCATCCTCAATAATACCAATTCACAGCCTCCAATCTTTCTCCTCACTGGGATCCCAGGCCTGCGAACAGCTCAGGTCTGGATCTCCATTCCCTTTTGTCTCCTGTATGTCATTGCCCTCTCTGGGAACAGCATGATCCTGCTGGTGATCCTTCGCGAGCAGAGCCTCCACGAGCCTATGTACTATTTCCTCTCTATGCTTTCGGCCACAGACCTGAGCTTGTGTCTCTGCACACTTTCCACCACTCTCGGTGTCCTCTGGTTTGAGGCCCGAGAGATCAACCTAAATGCTTGCATTGCGCAGATGTTCTTTCTCCACGGGTTTACTTTCATGGAGTCAGGAGTCCTACTGGCCATGGCCTTCGATCGTTTTGTGGCCATCTGTGATCCACTAAGGTACACCACTATTCTTACCAATGCTAGGATCGCCCAGGTTGGAGTAGTTGTCCTGATAAGGAATGTTGCCGTCATGTTGCCGGTGGTGCTCTTCATCAAGAGGCTGTCCTTCTGCGGTTCTCTGGTGCTTTCACATTCGTACTGCTACCATGTAGATGTCATTCAGCTCTCGTGTACGGACAATAGAATCAACAGCATTCTTGGTCTGTTTGCACTCTTCTCCACTACAGGATTCGACTGCCCTTGCATCTTACTCTCCTATGTATTGATCATCCGATCTGTCCTCAGCATTGCTTCCTCAGATGAGCGACACAAAGCCTTCAGCACGTGCGTATCCCACATCAGTGCAGTTGCCATCTTCTACATCCCTCTCATCAGCTTGTCTCTTGTACACCGCTATGGCCGTTCGGCACCTGCCTTTGTCCACACCATCATGGCCAACGTCTTCCTGCTCATCCCGCCTGTGCTCAACCCTATAATCTACAGCGTGAAGACGAAGCAGATTCGAAAGGCTATTATCAAGGTTTTAAATCAGAAGCAGAGCCAAATCTAG
>AcoCah_genomic_PVKX01007282.1_Seq_9|OR51
ATGTCACCTTTGCAGAACAGCACAACGTCTTCCGTCGTTTTCCTGCTCACTGGTGTGCCTGGCATGGAAGCCTTCCACACCTGGATCTCCATCCCATTTTGCTGTCTCTATGCAACTGCCCTCTCAGGGAACAGCCTGATTCTCTTCGCCATTGTCACTCAGCCCAGCCTCCACGAGCCCATGTATTATTTCCTGTCCATGCTGTCCACCACTGACCTCGGGCTGTCCATATCCACCCTGGCCACCATGATGGGGATATCCTGGTTCAATGCCAGAGAGATCAGCTTCAATGCCTGCTTGTCACAGATGTTCTTCATTCAACTCTTCACCGTCATGGAATCGTCAGTGCTGTTGGCTATGGCTTTTGATCGTTATGTGGCCATCTCCAACCCTCTTAGATATGCTTCTATCTTAACCGACCTTAAAATAGCTCAGATTGGAGTAGCAATAATCACTCGGGGAACTCTAATACAGGCACCCCTAGCAGTGCTCTTGAAAAGATTGTCCTACTGCAGCAGCCACGTGCTCCATCACTCCTACTGCTTCCACCCCGATGTCATGAAGCTCTCATGCACAGACACCAGGATCAACAGTGCCGTTGGGCTCACTGCCCTGATCTCCACTGCTGGAGTGGACTCTGTCCTCATCTTCCTTTCCTATGTCCTGATCATTAGGACTGTCCTCAGCATTGCTTCCCCGGAAGAGAGGAGGAAAGCCTTCAGCACGTGTATCTCCCACCTCGGGGCTGTGGCCGTGTTCTACTTTCCCCTCATCAGTCTGTCCTTTGTTCACAGATTTGGGAAACGAGCTCCTCCCTATGTCCATACTCTGATTGCCAATGCCTACCTGCTGATCCCTCCTGTCATGAACCCCATCATCTACAGTGTGAAGACCAAGCAGATACGCAAGGCTGTGCTGAAAGTTCTCCATTCTGGCATGGCGAAGAGCTAG
>AcoCah_genomic_PVKX01011403.1_Seq_16|OR51
ATGGTAAGCTTGAATGAATCACATGCCGGGCGCCCAGTTTTCATTCTGACAGGCATCCCAGGGATGCCGGAAAAGAACCCATGGATGGCCTTTCCCCTGGGGTTTCTCTACACACTAACCCTCCTGGGAAATGGCACCATCCTAGCAGTTGTCAAGGTAGAGCAGAGCCTCCATGAGCCCATGTACTACTTCCTCTGCATCTTGGCTCTGACCGATGTCAGTCTCTCCATGTCTACCTTGCCCACTATGCTCAGTGTCTTCTGGTTCAACGCCCCCGAGATTCCGTTTGATGTATGTGTGACACAGATGTTCTTCATCCATGTGTTTGGATTAGTAGATTCTGGAGTCTTATTATCCATGGCCTTTGACAGATTTGTGGCGATCCGAGACCCTCTGCATTATGCTTCCATCCTCACTCATGGCGTTATTGGAAAGATTGGACTGGTTGTCTTTGCCCGGGCAGTCTGTGTGGTCTTCCCTGTGCCCTTTCTTATAAAGCGGCTGCCCTTCTGTCGTCCTAATGTCTTATCTCACTCATACTGTCTTCACCAAGATATGATGCGCCTAGCCTGTGCCAGCACCCGTGTCAACAGCCTCTATGGCCTCATCGTCGTCATCCTCACATTAGGGCTCGATGCTCTCACCATTCTCTTCTCTTACGTACTCATCCTGAAGACAGTGCTGGGCATTGCTTCCCGGGCCGAGAGGCTCAAAGCCCTCAACACCTGCCTCTCGCACATCTGTGCTGTGCTTCTCTTTTATATCCCTTTCATTGGTGCCACCATGATCCACAGATTTGGGAAACATTTATCACCAGTTGTGCATATGCTCATGGCCAATGTCTACCTTCTCCTTCCCCCTGTGCTGAACCCCATTGTCTACAGTGTGAAAAATAAACAGATAAGAGGTCGAGTCATGCGAGTATTCCAGGGGAGAAAAAGCAGAGCCTAG
>AcoCah_genomic_PVKX01001921.1_Seq_17|OR51
ATGGGAACAGAAAACAATGAAACCCTTGATCTTCGGTCAGTCTTCCTGACTGGCATCCCAGGACTGGAGGCCCAACACGGCTGGCTTTCCATTCCCTTCTTCATCATGTACATGGTTGCCATTGTGGGCAACAGTCTAATCATGGCAGCAGTGAAGGCTGACTCAGCTCTCCATGAGCCAATGTACCTGTTCCTCTCCATGCTTGCCGTCACTGAGGTGGGAGTCTCTGTGTCCACCCTGCCCACTGTTATGGGCATTCTTTGGTTTGATGCCTACAGAATTGACTTTGATGGCTGTTTGGCCCAAATGTTCTTTATTCACACTTTCTCTGGCATGGAGTCAGGAGTCCTGTTGGCTATGAGTTACGACCGTTTTGTAGCCATCTACAACCCTCTGCGCTACACATCCATCCTAACTCTGCCTCGGATCATATCCATGGGTCTGGGTATTACAGTAAAGAGTGTTGCACTCATGGCCCCACTTCCAGTTCTTTTAAAACAGCTACCGTATTGTCACATAAATATTCTTTCCCATTCTTATTGTCTCCACTCGGACTTGATCCAATTGCCTTGCGCAGATACTAGGCTGAACAGCATCCTGGGGTTGTCCATTGTCCTGGCCACTTTTGGGCTGGACTCACTGCTCATTGTTGTCTCTTATGGGCTCATTCTTTACACAGTGATGGGTATTGCTTCGGGAGAGGGTCGGAGGAAGGCACTCAACACATGTGTGTCACACATTTGTGCAGTGCTTATATATTACGTGCCTATGATTGGTGTGTCTGTGATGCATCGTGTTGCCAAGCACGCATCGCCAATGGTCCACACACTCATGTCAAGCATATATCTCTTTGTGCCACCAGTGCTCAATCCCATCATATACAGTGTTAAGACGCGTCCAATTCAACAGGGAATTGCCACCTTGTTCTCCTGCAAGAAGGGATTGATCTGA
>AcoCah_genomic_PVKX01007282.1_Seq_24|OR51
ATGCGGGACAACACGGGATTCCTAAGCAACTTCACGTCAAAGTTACCAACCTTCGTGCTGACTGGCGTTCCTGGCCTAGAGTCTGCCCCTGCCTGGATCTCCGTCCCCTTCTGTTGTCTTTACGCCACCGCCCTCTCCGGCAACTGCATGATCCTCTTTATCATTGCGGCCCAGCACAGCCTGCATGAACCTATGTACTATTTCCTCTCCATGCTCTCCGCCACTGACCTGGGTCTGACTGTCTCCACAATGTCAACCACCTTAAAGATACTGTGGTTTCACGCGAATGAAATCAGTCTAGATTTATGCATTGTTCAGATGTTTTTTCTTCATGGATTCACATTTATGGAATCTGGCGTGCTTGTAGCTATGGCGTTCGACCGTTATGTAGCGATCTGCAACCCTCTTAGGTACACTATGATTCTTACTAATTCTAGAATCATTCAGTTGGGTGTCCTAGTGATTATGCGCACTGTAGTATTAATTGTCCCACTTCTTTTGCTCCTTAAGCCTGTCTCTTTCTGTAAGATGAATATCCTGTCTCACTCCTACTGCTATCATCCAGATGTGATTAAGTTAGCATGTTCAGACACGCGGGCCAACAGCATCTGTGGATTAGTTGATCTCATTCTGACCACAGGGGTAGATATTCCGTGCATTGTCTTGTCTTATATACTGATCGTTCGCTCTGTCCTCACTATTGCCTCCTCTGAAGAAAGGCACAAGGTCTTCAGCACCTGTGTGTCCCACATTGGTGCAGTTGCTATTTTCTACATTCCTATGTTTAGCCTGTCTCTGGTGCATCGCTATGGTCGGTCAGCCCCCAAAGTAGTTCATTCAATGATGGCCAATGTTTATCTTCTTTTACCCCCTGTGCTCAACCCCATCATTTATAGCATAAAGACAAAACAAATCCGAAAGGCTATTCTTAGTTTCCTCATTGCAAAATAA
>AcoCah_genomic_PVKX01021283.1_Seq_25|OR51
ATGCGGGACAACACGGGATTCCTAAGCAACTTCACGTCAAAGTTACCAACCTTCGTGCTGACTGGCGTTCCTGGCCTAGAGTCTGCCCCTGCCTGGATCTCCGTCCCCTTCTGTTGTCTTTACGCCACCGCCCTCTCCGGCAACTGCATGATCCTCTTTATCATTGCGGCCCAGCACAGCCTGCATGAACCTATGTACTATTTCCTCTCCATGCTCTCCGCCACTGACCTGGGTCTGACTGTCTCCACAATGTCAACCACCTTAAAGATACTGTGGTTTCACGCGAATGAAATCAGTCTAGATTTATGCATTGTTCAGATGTTTTTTCTTCATGGATTCACATGTGTAGAATCTGGCGTGCTAGTGGCTATGGCGTTCGACCGTTATGTAGCGATCTGCAACCCTCTTAGGTACACTATGATTCTTACTAATTCTAGAATCATTCAGCTGGGTGTCCTAGTGATTATGCGCACTGTAGTATTAATTGTCCCACTTCTTTTGCTCCTTAAGCCTGTCTCTTTCTGTAAGATGAATATCCTGTCTCACTCCTACTGCTATCATCCAGATGTGATTAAGTTAGCATGTTCAGACACGCGGGTCAACAGCATCTGTGGATTAGTTGGTCTCGTTCTGACCACAGGGGTAGATATTCCGTGCATTGTCTTGTCTTATATACTGATCGTTCGCTCTGTCCTCACTATTGCCTCCTCTGAAGAAAGGCACAAGGTCTTCATCACTTGTGTGTCCCACATTGGTGCAGTTGCTATTTTCTATATCCCTCTGTTTAGCTTGTCTATGGTGCATCGCTATGGTCGGTCAGCCCCCAAAGTAGTTCATTCAATGATGGCCAATGTTTTCCTTCTTTTACCCCCTGTGCTCAACCCGATCATTTATAGCGTAAAGACAAAACAGATCCGAAAGGCTATTCTTAGTTTCCTCATTGCAAAATAA
>AcoCah_genomic_PVKX01007861.1_Seq_65|OR52
ATGGCATCTTTTAACTACACAGGAACCAGCCACTCACTCTTTATTCTGAGGGGCATCCCCGGCCTGGAAGACCAACACTTGTGGATCTCTTTCCCCTTCTTCCTTTCCTACCTGGTGGCATTGTTTGGAAACAGCATCCTCATCTTTGTCATCATCACGGAGCGCAGTCTCCATGAGCCCATGTACCTCTTCCTCTGCATGCTGGCTGTGGCTGACCTCATCCTGTCTACCACCACTGTGCCCAAAGCTCTGGCCATATTCTGGTTTCACGCTGGAACCATTTCCCTGGATGGCTGTGTCACGCAAATCTTCTTCATCCACGCCACCTTCATCGCTGAATCAGGAATTCTGCTGGCCATGGCGTTTGACCGCTACGTGGCCATCTGTGACCCACTGCACTACAGCACAGTACTCAGCCGTGTGGTGATTCTTAGGATTGGCTTGGCTGTGGTCCTGAGAAGCTTCTGTGTGATACTCCCAGATGTGTTCCTGGTGAAACGCCTGCCTTTCTGCCACAGCAATGTGCTACCGCACACCTACTGCGAGCACATGGCTGTTGCTAAGTTTGCTTGTGCTGATATTCGCGTCAATGTTTGGTATGGCTTGTCTGTCCTCCTCTCCACGGTAGTGCTTGATGCTATGCTCATCTTAGTTTCCTACAGTCTCATTCTTTATGCGGTCTTCCGCCTCCCCTCCAGAGGAGCCCGGCAAAAGGCTCTGGGCACATGTGGATCCCACCTTGGTGTCATTTCCATGTTTTACCTGCCTGGCATTTTTACCATAATTACCCAGAGGTTTGGCCACCACGTTCCTCTCCACACCCACATCCTATTGGCCAATGTCTGCATGTTGGCCCCTCCCATGCTGAATCCCATCATCTACGGCATCAAAACCAGGCAGATTCGGGAGCGTGTACTTAGCACTCTGTCTTCCCAGTGGAAACTATGCTGA
>AcoCah_genomic_PVKX01014507.1_Seq_71|OR52
ATGTATGTCTACAATAAGTCTGATATTCATCCCTCAACCTTCATTCTCATTGGCATTCCTGGGTTGGAGGCAGCACACATGTGGATTTCCATCCCCTTTTGTGTGATCTACATTTTGGCACTACTGGGAAACTGTTCACTTCTGTTCATCATCAAGACAGACTCCAGCCTCCATGAGCCAATGTACCTCTTCCTCTGCATGTTGGCAGTGGCTGACCTTGTGGTGTGTACTACAGCTGTTCCAAAACTTCTCAGCCTCTTCTGGTTCAATGATGGAGAGATTCCCTTTGAAGCTTGCCTCACTCAGGTCTTCCTGATTCACTCTTGCTCAACCATGGAGTCTGGCTTTTTCTTGGCCATGGCATTTGACCGCTACATAGCCATTTGTAACCCATTAAGACACTCAGCTATATTGACACACACTGTAACTGGAGGGATTGGTCTAGCTGTTGTACTTAGGGGAGTAGCCCTACTCAGTCCTCACCCTTTCTTGCTAAGTTGGCTTCCATATTGCAAGACTAATATAATTTCCCACACCTACTGTGAGTTCATGGCCCTCATCAAGATTGCCTGTGCAGAGACAAGCATCCGCAGAGCTTACAGCCTCATTGTTGCCTTCCTCACTGGTGGGGTGGACTTCTTATTAATCATTTGCTCTTATGTTCTCATACTCAACACTGTCTTCCACCTTCCTTCCAAGGATGCCAGACTCAAGACTCTGGGCACCTGTGGTTCACATGTCTGTGTCATCTTGGTGTCCTACACCCCAGCTTTTTTCTCCTTCCTCACCCACAGGTTTGGGCATAAAGTGGCTCCCCAAGTGCATATATTTGTGGCAAATATCTATCTTCTTGTACCACCCATGGTGAACCCCATAATTTATGGTGTAAGGACCAAGAAGATACGAGACAGATTTCTCAAAGTGTTCAGGTTCTCAGAGTTCACAAACTGA
>AcoCah_genomic_PVKX01028149.1_Seq_334|OR5
ATGGAGAACAATACAGAAGTGACAGAGTTCATCCTGCTGGGGTTGACAGATGACCCCAATCTTCAGGTTCCTCTCCTCCTGATATTTTTATTCATCTACCTTATCACTTTGATTGGAAATGGAGGGATGATGGTCATCGTCTTCTCAGACTCCCACCTCCATACTCCCATGTACTTCTTTCTCAGTAACCTGTCCTTTGTAGATCTGGGATACTCATCGGCTGTAGCTCCCAAGATGGTAGCTGCACTCCAGTCAGGGAATAAGGTCATCTCCTATAATGGGTGTGCAGCCCAGTTCTTCTTCTTTGTGGGTTTTGCCACTGTTGAGTGTTATCTTCTGGCCTCCATGGCTTATGACCACCATGCGGCAGTGTGTAAGCCTCTTCATTATACCACAACCATGACGAAGAGTATATGTAACATCCTGAACATTGGCTCTTATACCTGTGGCTTCCTCAATGCCTCAATCCATGCAGCAGATACCTTCAGACTCTCTTTCTGTGGTTCTAATAAAATCAATCATTTTTTCTGTGACATACCCCCACTTCTGGTCCTTTCATGCTCCAACACACAAATCAGTAAGTGGGTTGTCTTTTTTGTTTTGGGATTCAATGTGTTTTTTACCCTCTTTGTAATTCTAATTTCTTACTTCTTCATATTCATTGCTATTCAAAACATGAAGTCTTCTGAGGGACGAAAGAAAGCCTTCTCCACCTGTGCTTCCCACCTCACTGCTGTGTCCATCTTCTATGGCACAATAATTTTTATGTACTTGCATCCCAGTTCTGGTCAGTCCATGGACACAGGCAAAATAGCATCTGTGTTCTACACTGTAGTGATTCCTATGCTGAATCCCTTGATCTACAGCCTAAGGAACAAAGAAGTGAAAAATGCCCTCTGGAAAATACTCAATAAACTTCACCTGCAGTCTTTTAGTGTGATTAGGACTTAG
>AcoCah_genomic_PVKX01013986.1_Seq_237|OR5
ATGGAGAATTGTACCAAAGTGAGAGAGTTCATTCTCCTGGGACTAACTGATGACCCAAGCCTGCAGGTCCCCCTCTTCGTTGCGTTCACACTCATTTATCTCACTGATGTGGTTGGAAACCTGGGGATAATAATGTTGGTTCTTATGGACTCTCACCTGCACACACCCATGTACTTTTTCCTCTGTAACCTGTCTTTTGTAGACTTGGGTTACTCCTCAGCTGTCACACCCACAGTCATGTCTGAATTTTTCATAGTCTCCAAAATGGTCTCCTACAATGCCTGTGCTGCACAGATGTTCTTTTTTACAGGGTTTGCTACTGGGGAAAATTATCTCTTAGCATCAATGGCCTATGACCGCTATGTAGCAGTGTGTAAGCCTCTGCACTACTCCACCAGGATGACAACAAGTGTTTGTATTTTTCTGAACGTTGGCTGTTATATCTGTGGTTTCTTGAATGCTATTTTTCATGTTGGGGTCATATTCAGCCTCTCTTTTTGTAAATCCAATGTGGTCCATTACTTTTTCTGTGATATCCCAGCAGTACTGACTCTATCTTGTTCTGATACACACCTTAGTGAAGTGATTCTTGTTTTTCTGTCAACCTTCAATGTTTTCTTTGCTCTTCTGATTATCTTAGTTTCTTATCTTTTCATATTTATTGCTGTCTTGAAGATGAAGTCAGATAAAGGACTCCAAAAAGCCTTGTCCACCTGTGCCTCCCACCTCACTGTAGTCTTCGTATTTTATAGCACTGTCATTTTCATGTACTTACAACCCAGTTCCAGTCATTCCATGGATGCAGATAAAATAGCATCTATGTTCTACACTATGATCATCCCCACACTAAACCCTTTGGTTTACAGCCTGAGGAACAAAGAAGTAAAAAACTCATTAAAGAAAGTAGTTGAGAAGGTCAAGTTTTTATGTAAGATTCAGATTTCACATTGA
>AcoCah_genomic_PVKX01026377.1_Seq_994|OR52
ATGCATGGGGCCAACACCTCCAGCCTGACACCAAGATACTTTATCCTCAATGGGATCCCTGGGTTGGAAGCTGCACACATCTGGATCTCCCTGCCATTTTGTTTTATGTACCTTATTTCAGTCACAGGTAACTCTGGACTTCTCTACCTCATCTGCCATGAGGAGGCCCTGCATCGGCCAATGTACTACTTCCTAGCCATGTTGTCTGCTACAGATATTTCTGGCTGTAATACCATCGTCCCTAGTATGTTATGCATCCTTTGCTTCAGTCTCAAGGAGATTGACTTCAATGCCTGCCTTGCACAGATGTTTTTCATCCACATGCTGACAGGCATGGAGTCTGGTGTGCTCATGCTTATGGCTCTTGACCGATACGTGGCTATATGCTACCCACTGCGCTATTCCACCATCCTCACCAACACTGTGATCACCAAGGTTGGACTGGCAACACTCATTCGAAGTGTGATGCTCATGATCCCATTTACTTTCCTGATCAAGCGCCTTCCGTACTGTAGAGGAAACCTCATCCACCATACCTATTGTGACCACATGGCTGTGGCCAAACTATCCTGTGGCAATATTAAGATTAATGCTATCTATGGTCTTATAGCTGCTGTATTTATTGGGGGCTTTGATATGGTTTGTATCTCCTTGTCTTACGCCATGATCATCCATGCTGTGGTGAAGCTGTCTTCTGCAGATGCTCGCCACAAAGCCTTCAGTACCTGCACATCACACATATGTGCTATTGTTATCACCTATGTCCCAGCCTTCTTCAACTTTTTCACTCATCGTTTTGGGGGAACCTCTATACCTCATCACGTCCACATTATTATAGCCAACCTGTATCTGTTGCTGCCTCCCACACTGAATCCAATTGTGTATGGAGTAAAGACCAAGCAGATACGTGAAGGAGTGATCAAGCTGTTTGTTAGACAGAAAGATATTTGA
>AcoCah_genomic_PVKX01054103.1_Seq_1|OR11
ATGAAAACCGTCAGCAGCCCCGGCAACTCCAGCACCATCACTGGCTTCATCCTCCTGGGCTTCCCCTGCCCCAGGGAGGGGCAGATCCTGCTCTTTGTGCTCCTCTTCATCACCTACCTCCTCACCCTCATGGGCAATGCTTCCATCATCTGTGCTGTGCGCTGGGATCAGAGACTCCACACCCCCATGTACCTCCTGCTGGCCAACTTCTCCTTCCTGGAGATCTGCTATGTCACCTCCACAGTCCCCAACATGTTAGCCAACTTCCTCTCTGACACCAAGGTCATCTCCTTCTCTGGGTGCTTCCTGCAGTTCTATTTTTTCTTCTCCTTGGGGTCTACAGAGTGCTTTTTCCTGGCAGTCATGGCATTTGACCGCTACCTCGCCATCTGCCGGCCCCTACATTATCCTGCTCTCATGACTAGGCGCCTTTGCAACATCCTCGTGATAGGTTGCTGGGTCCTTGGTTTCCTCTGGTTCCCTGTTCCCATCATCATCATCTCCCAGATGTCCTTCTGTGGGTCCAGAATGATCGACCACTTCCTATGTGACCCGGGCCCTCTGCTGGCCCTTGCTTGTTCCAGAGCCCCACTGATGGAGTTTTTCTGGACAATTATAAGTTCTGTGCTCCTGTTTGTTCCTTTTCTCTGCATCATGGGATCTTACATATTGGTGCTGAGAGCTGTGTTTAAAGTTCCTTCAAGAGAAGGTCAAAAAAAGGCTTTCTCCACTTGTGGGTCTCATCTGACAGTAGTTTCACTCTTTTATGGCTCAGTGATGATCATGTACCTGAGCCCAACCTCTGAGCATGAAGCCGGAATGCAGAAGCTTGTGACTCTGTTTTATTCTGTGGTTACACCCCTCATTAACCCTGTGATCTATAGTCTGAGGAACAAAGATATGAAACATTCCCTGCAGAAGATTTTAAAACCATGGAGACTAGAATTTTAA
>AcoCah_genomic_PVKX01001066.1_Seq_387|OR2
ATGGATGCAAACAAAACCTTTCCCAGTGACTTCACCTTTGTGGGACTCTTTACCCACAACAAGACCTCAGAGTTCCTTTTCAGTGTTATATGTGCCATATTCTTCATGGCCATAGCGGCAAATGGGCTCATGATCTTTCTCATTCACATAGACCCTCACCTCCACACCCCCATGTATTTCCTCCTCAGCCACCTCTCTTTCATTGACATGATGTACATCTCGACTATTGTGCCCAAGATACTGATTGATTACATCGTGGGCAAAGGGACCATCTCCTTTGTTGCCTGCACAGCCCAGTACTTTCTCTACATGGGCTTTGTAGGGGCTGAGTTCTTCCTGCTGGGACTTATGGCCTATGATCGCTATGTGGCTATCTGCAATCCACTCCGTTATCCTGTCCTCATGAGTCGGAGGGTCTGCTGGTTTATTCTGGCCAGCTCTTGGTTCGGTGGTGCTTTGGACAGTTTTCTCCTCACACCTATCACCATGAGTCTCCCATTTTGTGCATCCCACAAGATCAATCACTTTTTCTGTGAGGCTCCCACAATGCTGAGGCTGGCCTGTGGTGACAAAGCCATATATGAAATGGTGATGTATGTCTGCTGTGTTGTGATGTTGTTGGTCCCCTTCTCTGTGGTGATCACATCCTATGCCCAGATACTGGTCACAGTACATCAGATAAAGTCTGAAGAAGGGAGGAAGAAGGCCTTTGCCACTTGCTCATCGCACGTGATTGTGGTGACATTGTTTTATGGGGCTGCCTTGTACACCTATATGCTTCCCCAATCATACCACACCCCACTCAAAGATAAAGTCTTCTCAGCCTTTTACACCATCCTCACCCCCTTGCTTAACCCTGTTATTTACAGTCTGAGGAACAGAGATGTGGCAGGGGCATTGAAGAGGGTGATAGCAAGACATAGAGGGACCTGCAGTGTGGAAAGGAAATAG
>AcoCah_genomic_PVKX01004240.1_Seq_629|OR8
ATGCTGTCCACGAAGCCAACGGCTACAGAAAATGTCTCTTCAGTATCTGAATTTATTCTTATGGGTCTGACAGACCAACCTGAGCTCCAGTTGCCCCTGTTTTTCCTGTTCTTGGCAAACTATACAGCCATAGTGGTGGGTAATTTGAGCTTAATGAGTCTTATCTTCCTAAACTCACATCTCCATACTCCCATGTACTTTTTCCTCTTCAACCTATCATTCATTGATTTTTGTTATTCATTTGTTTTCACACCCAAAATGCTAATGAGTTTTGTTTCAGAGAAGAATACCATCCCTTTTTCAGGATGCATGACTCAGCTGTTCTTCTTCTGTTTTTTTGCCCATTCTGAGAGCTATGTGCTGACAGTCATGGCCTATGATCGTTATGTAGCCATCTGTAAGCCTTTACTGTACAAGGCTATCATGTTGCCTAGGATCTGTTGTCTGTTGATGTTTGGTTCCTATTTGATAGGGTTTTCTAGTGCCATGGTCCTCACAGGCTTAATGATTAGGCTCAACTTTTGTAATAACAACATCATCAATCACTATATGTGTGACATCTTCCCTGTCCTACGGATCTCCTGCAGTAACACCTATGTCAATGAGCTTGTGAGTACCGCTGTGGTGGGCACAGCTATCATTTTATGTAGCCTCATTATCTTAGTCTCATATGCTATGATCCTTTTCAATATTATTCATATGTCATCAGGTAAAGGTTGGTCTAAAGCCTTGGGCACTTGTGGCTCTCACATCATAACTGTTAGTTTCTTCTATGGATCTGGGCTGCTTGCTTATGTTAAGCCATCATCTGCTGAGACTGTGGGCCAGGGGAAATTTTTCTCAATGTTTTATACATTTTTGGTGCCCATGCTGAATCCTCTCATTTACAGCCTCAGGAACAAGGATGTCAAGCTTGCTGTGAAGAAAACCCTGAAGAGAATGACAAGTTAA
>AcoCah_genomic_PVKX01020929.1_Seq_7|OR4
ATGGAAAAGAGGAACAATGTGACTGAATTTATCCTCTTGGGTCTCACTCAGAACCCAGAGGGCCAAAAGGTTCTGTTTGTCATATTCTTACTCATCTACGTTGTGACCGTAATGGGCAATCTGCTCATCATGGCAACCATCACGGCCAGCCAAACCCTGGGATCCCCTATGTACTTTTTCCTGGCTTATTTGTCGTTTATAGATACTGTTTATTCTACTGCCATTGCTCCCAAAATGATCGTGGACTTGCTCTATGAAACAAAGACCATTTCCTTCCGGGCTTGTATGACTCAAGTTTTTATCGATCATTTATTTGCTGGAGCTGAGGTCATTCTCCTGGTGGTGATGGCCTACGACCGTTATGTGGCCATCTGTAAACCTCTTCATTATTTGACCATCATGAACCGGCGGGTGTGTGTTCTCATGTTGTTGGGGGCCTGGATTGGGGGCTTTATTCACTCATTAATTCAGTTCATCTTCATTTATCAGCTCCCTTTCTGTGGCCCAAACATCATTGACAACTTTCTGTGTGACATTTATCCTTTGCTAAAACTAGCCTGCACGAATACTTACCTCATTGGGCTTTGCATGATCGCTAATGGAGGGGCAATTTGTACCGTCACCTTCTTAATTCTCCTAGTTTCCTATGGCATCATTTTACACTCCCTCAAGGCACACAGTCTGGAAGGGAAACGCAAGGCTTTGTACACATGTGCTTCCCACATTGCTGTGGTCATTTTATTCTTTGTCCCATGCATGTTCTTGTTTGCAAGGCCTACTTCTACATTTCCCATTGATAAGTCTGTGACTGTGGTCTTAACTCTCATAACTCCGATGCTGAACCCTTTGATCTACACCTTGAGGAATGCAGAAATGAAAAATGCCATGAGGAGACTTTGGAACAGTAAAGTTGCTTTCATAGGAGAACTGTGTTCTTCCTGTAGAGTATGA
>AcoCah_genomic_PVKX01024056.1_Seq_58|OR4
ATGGAGAATTCAAACAATGTGACTGAATTTATTCTTTTGGGAATTACAACTAATCCACAACTGAGAAAAGTATTCTCTGCTTTGTTTCTAATCATGTACATGGCCACCGTGTTGGGAAATGTACTCATTATCATAACTATTACCAGAAGCCACAGTCTGAGGTCACCCATGTATTTTTTTCTCACTTTTCTGTCCTTCATGGATGTCACCTATTCATCTGTCACTGTTCCCAAGTTAATTGTGGATGGCCTTTCTGACAGAACGACCATGTCCTTTGAAGGATGTATGACCCAGCTCTTTGCAGACCATTTCTTAGGTGGTGTAGGGATTATCCTTCTCATTGTGATGGCCTATGACCACTACACAGCCATCTGTAAGCCCCTGCATTATGTGACTATCATGAATCCTCACGTGTGCTGGCTGATGGTGGGAGGGGCTTGGGTGGGAGGATTTGCTCATGCAACCATTCAGCTTCTCTTCATGTATCAAATACCTTTCTGTGGCCCCAATGTCATTGACCATTTTATGTGTGATTTGTTTCCATTGTTACAACTGGCCTGCATAGACACACAGATCCTGGGCCTCTTAGTCATTCTCAACAGTGGGGTGATGTGTGTGACCATTTTCCTTATTCTCATCACTTCCTACGTGGCTATCTTCTGCTCTTTAAAATCTTGTGTCTCTGAAGGGAGGAGCAAAGCCCTCTCCACATGTAGTTCTCACTTCACAGTGGTAGTGCTGTTTTTTGTACCTTGTATCTTCTTATACATGAGGCCTGTGGTCACTTACCCTGTAGATAAAGCAATGGCTGTGTGTGCTACCATTGTTGAGCCAATGTTAAATCCTTTGATCTACAGCTTGAGGAATGCAGAAGTAAAAAATGCACTGAAGAAAATGTGGAGGAAAGGGGGAACTCAAGTGGTAAAACCTGATATGGTAAGGACCAAATAA
>AcoCah_genomic_PVKX01008954.1_Seq_803|OR5
ATGGTGCTTAACTTGGAAAACCAGAGTTCGGTGACCACATTCATACTTTTTGGTTTCTCAGAATACCCATACCTACATGGTCCTCTGTTTCTCTTGTTTTTTACCATCTACACAGTTACTCTGATAGGTAACATGGGCATGATCCTGGTCAGAAGGATCAATCCCAAGCTCCACACACCCATGTACTTTTTTCTGAGCCATCTTTCATTTTTGGATATTTGTTATTCCAGTGTATTTACACCTAAACTGTTAGAAATCTTGGTCGTGGAAGACAGGACTATCTCTTTTAAAGGATGCATGACACAGTTTTTTTTTATTTGTGCATTTGTGATTACAGAAATGTTCATGTTAGCAGTCATGGCCTATGACAGGTTTGTAGCTGTTTGTAACCCTCTACTCTACACAGTTTCAATGTCACCTAAGCTCTGTGGTTTCCTTGTAGCTGGAACATATATGTGGGGTGTCCTCTGTTCCTCTACTATAACGTACTCTCTTTTGCAACTATCCTACTGCGGACCTAACATCATTAATCACTTTGGCTGTGAGTACTCTGCCATTCTCTCTTTGTCCTGCTCTGACCCCACCTTCAGCCAAGTGATATGTTTAGCCATTTCTATATTCAATGAGACTTGCAGCCTCCTCATCATCCTGGCCTCCTATGTCTTTATAGTTGTCACAATTGTCAAGATGCCTTCTAAGGGTGGACTCCAAAAAGCGTTCTCTACTTGCTCCTCCCATCTGACTGCCATCAGTATCTTCCATGGGATCATTCTCCTTCTCTACTGTGTGCCCAACTCCAAAAACTCATGGCTCGTGGTCAAAGTGGCAACTGTGCTTTTCACTGTTATGATCCCCATGCTTAACCCCCTCATTTACAGCCTTAGGAACAAAGATGTGAAGGGGACAGTCAGAAGTCTCATGAGATTAAAACTTCATTCTCGTGCAACATGA
>AcoCah_genomic_PVKX01009194.1_Seq_76|OR2
ATGGAGCCCTGGAACTCCACCTTGGGAAGTGACTTCATATTGGTGGGGATTCTGGATGACAGTGGCTCTCCTGAACTGCTCTGTGCCACATTCACAGCCCTGTACATGCTGGCTCTGACCAGCAATGGACTGCTGCTCCTGGTCATCACCATGGATGCCCGGCTCCATGTGCCCATGTACTTCCTGCTTGGGCAGCTCTCTCTCATGGACCTCCTCTTCACTTCAGTTGTCACTCCAAAGACTGTCATAGATTTTCTGCTCAGGGACAACACCATCTCCTTTGCGGGCTGTGCCCTCCAGATGTTCCTGGCACTGACACTGGGTGGAGCAGAGGACCTTCTTCTGGCCTTTATGGCCTATGACAGGTATGTGGCCATTTGTCATCCTCTGAACTACATGATCTTCATGAGGCCAGGTGTCTGTTGGCTCATGGTGGCCGCATCATGGATTCTAGCATCCCTGATGGCCCTAGGATATACTACCTACACTATGCAGTATTCCTATTGTAAATCCAGAAAGATCAGACACTTGCTCTGTGAGATACCCCCACTGCTGAAGCTGGCCTGTGCAGACACCTCCACATATGAGCTCATGGTTTATGTGATGGGTGTGACTTTCCTCATTCCCCCTCTTGCTGCCATCCTGGCCTCCTACTCACTAATTCTTTTCACTGTGCTCCACATGCCCTCAAATGAGGGAAGGAAGAAAGCCCTTGTCACCTGCTCTTCTCATCTGACTGTGGTTGGGATGTTCTACGGGGCAGCTACATTCATGTATGTACTCCCCAGTTCCTTTCACAGCCCCAAGCAAGACAATATCATTTCTGTGTTTTATACAATAGTCACTCCAGCCCTGAACCCCCTTATCTACAGTCTGAGGAATAAGGAGGTCACTGGGGCTTTAGTAAGGGTTCTGGGAAAATATATTCTGCCGGCACACCCCACTCTCTAG
>AcoCah_genomic_PVKX01008472.1_Seq_94|OR2
ATGAGAAGGCTCAATAACACCTCCCGTCACACCAATGGCTTTATTCTGGTAGGCTTCTCTGAATGGCCCCAACTGGAAATGGCTCTCCTTGTGGTCGTTTCTGTTTTCTATATAGTGACCCTCTTTGGGAATTCAGCTATTATCATTTTATCTCGCCTTGATCCTCAACTCCACACCTCCATGTATTTCTTCCTGGCCAACCTTTCATTTTTGGATCTCTGCTATACTACGTCTACTGTCCCCCAGATGCTAATAAACATACAGAGCCATGAGAGAAGCATCAGCTATGTGGGCTGCATAGCACAACTGTTCATCTTCCTTAGCTTGGGGTCTACAGAATGCGTGCTTCTCTCCGTCATGGCCTTTGATCGCTATGTAGCCATTTGCCACCCTCTGCGCTACACAGTTATCATGCACCCTAAGCTATGCCAACAGTTAGCAGCAGTAGCCTGGGTAACTGGTTTCAGCAACTCCTTGGTGCAGACAGTGTTGACTTCTTTATTACCTCGTTGTGGCCAATACCACCTAGAGAACTTCTTCTGTGAGGTACCCGCCATGCTTCAGTTATCATGTGTTGATACCTGGGTCAATGAGGTAGAGATGTATGCTGCTGTGGTTGTCATAAAAGTTATCCCTCTTGGGTTAATTCTTTTCTCCTACATCAACATTGTCAGAGTAGTCATAAGGATACAAACTTCTGAAGGTCAAAAGAAGGCCTTTAACACATGTGGGTCTCATCTTCTAGTGGTCGTTATGTTCTATGGCTCTGCCATTAGTGGATATGCATACATGGCACCCAAGAACAGCTCCGCCAAACTGAAGGGCAAGCTTTTGGCACTCTTCTATGGGCTCATAAGCCCAATGCTGAACCCTCTTATCTATACCTTGAGGAACAAGGATGTCAAAGCAGCAGTGAAAAAGGTACTTGGAAGAGAACAAGAGCTAAGGTAG
>AcoCah_genomic_PVKX01002725.1_Seq_305|OR9
ATGGCTAAGAACAACGTCACAACAGTAAATGAATTCGTTCTAACCGGCTTTAATGATCACCCCAAGTGGGAGATTCCCCTCTTCCTGGTGTTTCTCAGCTTCTATCTTGTCACCATCCTGGGAAACTTGGGCATGGTCATTCTCATCCAGGTAGACGTCCAACTCCACACCCCTATGTACTTCTTCCTGAGCCATCTGTCTGTGTTGGATGCCTGCTACACTTCAGTCATCACCCCTCAGATCCTGGCCACACTGGCCACAGGCAAAACAGTCCTCTCCTATAGTCACTGCGCTGCCCAGTTTTTCTTCTTCACCATCTGTGCAGGTACAGAGTGTTTCCTGCTGTCTGTGATGGCCTATGATCGCTATGTTGCTATTAGCAACCCACTGCTCTACACTGTAACCATGAGCTCTAGAAGATGCTGGAGTTTGGTAATGACAGCCTATATCTGTGGAGTGTCTGGGGCCATTCTGCGTACCACGTGCACATTCTCCCTCTCCTTCTGTGAAAATAATCAAATCAATTTCTTCTTTTGTGATCTCCCACCCCTGCTGAAGCTAGCTTGTAGTGACACAACGAATGCTGAAATTATCATTGTCTTCTTTGGGAACTTCGTAATTTTGGCCAATGCCTTGGTTATACTCATTTCTTACCTGCTCATCATCAAAGCTGTTATGAGGATGAAGTCTTCAGGTGGAAGAGCCAAGACTTTCTCAACATGTCTTTCCCACCTTACTGCTGTGGCTCTATTATTTGGGACCCTCATCTTCATGTATATACGGAGTGGTTCAAGAAAATCACTTGAAGAAGACAAAGTAGTCTCTGTCTTCTACACTGTGGTGATTCCTATGTTGAACCCTATAATCTACAGCCTAAGAAACAAGGATGTCAAAGCAGCCTTCAAGAAGGTTACTGGTAGATGCCAGGTGTCCCACAGCCTACAACACTGA
>AcoCah_genomic_PVKX01002526.1_Seq_10|OR10
ATGCTAGGACCGAACTACACCTCAGTGTCTGAATTCGTCTTCATTGGCTTCTCCAACTTCCCACAGCAGTTCACGCCTGTCTTCTTTGTGGTGATCCTACTGATGTACCTCTTCACACTGCTGGGCAATCTGTTCATCATGGTCACCATCTGGAGTGAGCGGAGCCTCCACACGCCCATGTACCTCTTCCTTTGTGCTCTCTCCATCTCTGAGATCCTGTATACGTTATCCTTCATCCCGCGCATGTTGGTTGACCTGCTCTCCACCCACCACTCCATCGCCTTCTTGGCCTGCGCCAACCAGATGTTCTTCTCCTTCACGTTCGGCTTCACCCACTCCTTGCTGCTCACCGTCATGGGCTATGACCGCTACGTGGCCATCTGTCACCCACTGCGCTACAATGTGCTCATGAGCCCCCGTGGCTGCGCCCTCTTAGTGGCTGGGTCCTGGGCTGGAGGCTCAGCTGTTGGGCTGGTGGTGACAACGTCCATTTTCCACCTTCCTTTCTGTGGACCCAATCAGATCCAGCATTTCTTATGTCACGTGCCCCCGATGTTGAAGTTGGCCTGCGGAAGTAATGCGCCAGCTGTGGCTCTGGGTGTGGGGATGGTGTGCATCACAGCCCTCCTGGGATGCTTCCTCCTCATCCTCCTCTCATATGCCTTCATCGTGGCTGCCATCTTGAAGATACCATCCGCTGAGGGTCGACACAAAGCCTTCTCCACCTGTGCGTCCCACCTTACTGTAGTGATTGTGCACTATGGCTTTGCCTCTGTCATCTACCTCAAGCCCAAGGGGCCCCACTTTGAGGAAGGGGATACTCTGATGGCAACCACCTACACAGTCCTCACCCCCTTCCTCAGCCCCATCATCTTCAGTCTGAGGAACAAAGAACTGAAGAGTGCCATGAAGAAGGCCTTCCTCAGGAAATTCTGTTCTTCAAACAACTGA
>AcoCah_genomic_PVKX01034596.1_Seq_16|OR10
ATGACTTGTGAAAACCATACCAGAGTCACTGAATTCACTCTTCTGGGATTCACAAACAATCCTGATATGCAGGTTTCCCTCTTTGTTTTGTTTCTGGCCATCTATTCGGTTACCTTGCTGGGGAATTTTCTCATTGTCATAGTTACCAGTGTGGAGCCTGCTCTTCAAACACCCATGTACTTCTTCCTGCGAAACTTATCACTGCTTGAAGTTTGTTTCACTCTGGTCATGGTGCCCAAGATGCTGGTAGACCTAGTCTCAACAAGGAAGGTCATCTCTTTCGTGGGCTGTGGCACCCAGATGTACTTTTTCTTTTTCTTTGGCAGCTCTGAATGTTTCCTCCTCTCTATGATGGCTTATGACCGCTTTGTGGCCATTTGTAATCCTCTGCGTTATCCTGTCATAATGAATAGGTCCCTGTGCTTGTGGATGGCCATAGGTTCTTGGATGTCTGGCGTTCCTGTGTCCATGCTACAGACAGCTTGGATGATGGCTCTTCCTTTCTGTGGGCCCAGTGTTGTAGATCATTTTTTTTGTGATGGTCCTCCTGTCTTAAAACTAGTTACTGAAGACACAACTACATATGAGATGCAAGCACTTGCATCTACTCTTATCTTTATCATGTTTCCATTTTCTCTCATTTTGGTCTCTTATACCCACATTATTGGGACCATTTTGAGGATGCCATCTGCTACTGGTCGCCAGAAGGCGTTTTCTACGTGCTCATCACACCTGATCGTGGTATCCCTCTTCTATGGAACAGCCAGCCTGACTTATCTAAGGCCTAAATCTAACCAGTCTCCTGAGAGCAAGAAGCTCGTGTCCTTGTCTTACACCATCATTACACCTATGTTAAACCCCATCATTTACAGCCTAAGGAACAAGGAAGTCAAAGGAGCAGTCAAAAGAACTATCACCCGAAAGGCCTTGAAGAAACTAGATGTGTTATAA
>AcoCah_genomic_PVKX01009194.1_Seq_539|OR2
ATGGAGCCTTGGAACTCCACCTTGGGAAATGGCTTCATCTTGGTGGGGATTCTGGATGGCAGTGGTTCTCCTGAATTGCTCTGTGCTACAATTGCTTCCCTGTACTTGTTGGCACTGATCAGCAATGGAATGCTGATCCTGGTCATCACAATGGATGTCTACCTCCACGTTCCTATGTACCTCTTGCTTGGGCAGCTGTCTCTCATGGACCTTCTCCTCACATCAGTCATCAGTCCCAAGGCTGTCATGGATTTTCTGCTCAAAGACAACACCATCACCTTTGGTGGTTGTGCCCTTCAGATGTTCCTGGAACTGGCACTTGGTAGTGCAGAGGACCTCCTCCTGGCCTTCATGGCCTATGACAGGTATGTGGCCATTTGTCATCCTCTGAACTACATGATCTTCATGAGGCCAACCATCTGCTGGCTTATGGTGGCCATATCCTGGATTCCAGCTTCCTTCAGTGCCATGGGATATACCATCTACACCATGCAGTATCCTTTCTGCAAATCCCGGCAGATCAGACACCTGTTCTGTGAGATCCCTCCGTTGCTGAAGCTGGCCTGTGCAGACACCTCCAGGTATGAGCTCATGGTTTATTTGATGGGTGTGACGTTGCTCATTCCTCCTCTTGCTGCCATCCTGGCCTCATATGCACTAATTCTGTTCACTGTGCTCAATATGCCCTCAAATGAGGGCAGGAAGAAAGCCCTTATTACCTGCTCTTCCCACCTGACCGTGGTTGGGATGTACTATGGGCCTCTCACAGTGATGTACATCCTGCCTAGCTCCTACCACACTTCCAAACAAGAAAATATCCTCTCATTTTTGTACACAATTGTCACCCCAGCTCTGAACCCTCTAATCTACAGCCTTAGGAATAAGGAAGTCAGTGGGGCTTTGAAGAGAGTCCTGGGGAAACGGCTGTTGCCAACACACCGTAACTTCTAG
>AcoCah_genomic_PVKX01005256.1_Seq_655|OR2
ATGGAGCTCTGGAACTCCACCTTGGGAAGTGACTTCATCTTGGTGGGGATTCTGGATGACAGCGGCTCTCCTGAATTGCTCTGTGCCACATTCACAGCTCTGTATATGTTGGCTATGACCAGCAATGGACTGCTGCTCCTGGTCATCACAGTGGATGCTCGGCTCCATGTGCCCATGTACCTTCTGCTCTGGCAGCTCTCTCTCATGGACCTCCTGCTCACATCAGTTATCACTCCCAAGGCTGTTGTAGATTTTCTGCTCAAAGACAACACCATCTCCTTTGTGGGCTGTGCCCTTCAGATGTTCCTGGAACTGACACTGGGTGGAGCAGAGGACCTTCTTCTGGCCTTCATGGCCTATGACAGGTATGTGGCCATTTGTCATCCTCTGAATTACATGATCTTCATGAGACCTAGGATTTGCTGGCTTGGCGTGGCCATATCCTGGATCCTGGCATCTCTGAGTGTAGTAGGATATACCATCTATACCATGCAGTATCCCTTTTGCAAATCTAGGAAGATCAGACACCTGTTCTGTGAGATCCCTCCATTGCTGAAGCTGGCCTGTGCAGACACTTCCAAATATGAGCTCATGGTTTATGTAATGGGTGTGACTTTCCTCCTTCTGCTTCTTGCTGCCATTCTTTCCTCGTATACACTAATTCTTTTCACTGTACTCCACATGCCCTCACATGAGGGCAGAAAGAAAGCCCTTTTCACCTGCTCTTCACACCTGGCTGTGGTTGGTATGTGGTATGGGGGAGCTTCATTCATGTATGTTCTTCCAAGTTCCTTTCACACTCCAAAACAAGACAATATCTTCTTGGTTTTCTATACAATTATCACACCAGCTCTGAACCCCCTCATATACAGCCTGAGGAATAAGGAGGTGACTGGGGCTTTCAGGCGAGTCCTTGGCAGATGCCTTTTGCCAGCACACACTACGTCCTAA
>AcoCah_genomic_PVKX01009194.1_Seq_657|OR2
ATGAAGCCCTGGAACACCACATTGGAAAGTGGCTTCGTCTTGGTGGGGATTCTGGATGGCAGTGGCTCTCCTGAACTGCTCTGTGCTACAGTAGCTGCTCTGTACATCCTAGCACTGACAAGCAATGGACTGCTGCTCCTGGTCATCACCATGGATGCCCGGCTCCACGTGCCCATGTACCTTCTACTCAGACAGCTCTCTCTCATTGACCTCCTCTTCACATCAGTTGTCACTCCCAAGGCTGTAATGGATTTTCTTTTGAGAGACAACACTATATCCTTTGGGGGTTGTGCCCTTCAAATGGCTCTAGCATTGATGCTAGGCAGTGCAGAGGACCTTCTTCTGGCCTTCATGGCCTATGACAGGTATGTGGCCATCTGCCATCCTCTGAACTACATGATCTTCATGAGTCCTAAGGTCTGCTGGATCATAGTGGCCACAACATGGATGCTGGCATCTCTGACTGCAGTAGGTCATACTGTATACACGATGCACTTCCCTTTCTGCATGTCCCAGGAAATTAAACACCTCCTCTGTGAGATCCTGCCTTTGCTGAAGCTATCCTGCATTGATACCTCCCAATATGAGCTCATGGTTTATGTGACAGGGGTGACATTCCTCTTACTCCCTCTTTCTGCCATTGTTACCTCCTACACACTAATTCTGTTTACGGTGCTGCACATGCCCTCAAATGAAGGGAAAAAGAAAGCCCTTGTCACATGTCTTTCCCACTTGACAGTGGTTGGGATGTTCTATGGAGCTGCCACCTTCATGTATGTGCTACCCAGTTCATTGCACAGCACTAAACAAGACAATATCATCTCTGTGTTTTACACAATTGTCACTCCAGCTCTCAACCCCCTCATCTACAGCCTGAGGAATAAGGAGGTTATTGGAGCGTTGAGAAGGGTCCTGGGAAGATACATCCTGCCAGCACACACCCCTCTCTAA
>AcoCah_genomic_PVKX01002221.1_Seq_819|OR4
ATGGAAAGTCTGAATCAGTCTGTGGTAACAGAGTTTGTGTTCCTGGGACTCACCAACTCTTCGCACATCCAACTATTTCTTTTTGTGTTTGCTTCCATATTTTATGTAGCAAGCATGACAGGAAACTCATTCATTATGTTCACCATAGCCACTGACCCTCACTTACACTCTCCCATGTACTTTCTGTTGGCTAATCTATCCTTCATTGACTTAGGTGTTTCTTCTGTTGTAACTCCCAAGATGATTTATGACCTGTTGAGAAGGCATAAAGTCATCTCCTTTCGAGGTTGTGTCACTCAAATCTTCTTCATTCACTTAATTGGTGGTATGGAAATGGTTTTACTTGTAGCCATGGCCTTTGACAGATATGTGGCCATCTGTAAGCCCCTTCATTATCTGACCATTATGAGCCCGAGGATATGCATCTTGTTTTCAGTGGCATCTTGGGTGATTGGTCTTATGCATTCTCTGGTTCAAATTGCTTTTGTAATAAACTTACCTTTCTGTGGACCAAATGTATTAGACAGCTTCTACTGTGACTTTCCTCGATTTATCAACCTAGCCTGTATAGACACACACAGACTGAGATTTCTGATCTCAGTCAATAGTGGATTCATTTCTGTGGGATCTTTCTTTATATTGATAATTTCCTATATTTTCATCATATTTACTGTTCAGAAACACTCTTCAAGTGGCTCCTCTAAGGCTCTATCTACACTTTCAGCTCATGTGACTGTGGTGGTCTTAAGCTTTGGTCCTGTTTTATTTATCTATACATGGCCTTCTTCTAATACACACCTTGATAAGTTCCTGGCCATATTTGATGCAATTGTTACTCCATTTCTTAACCCAGTGATCTATACATTCAGGAACCAAGAAATGAAAATGGCAATGATGAGAGTATTTAAACAGATAATGGGTTACAGACAAATTATTAAACACTTTCACTGA
>AcoCah_genomic_PVKX01031182.1_Seq_379|OR13
ATGGAAGGGACAAACCGCACAGCTGTGACAGAGTACGTCCTGCTGGGACTCCAGGGCCACCACAGCCTAGAGATAGGCCTGTTTGTGCTTTGTCTGGGCATATACTGCGCAGCTCTGCTGGGGAACTCCTTCCTTCTGGGGCTGATCGTGCTGGACTCCCACCTGCACAACCCCATGTACTTCTTCCTCAGCAACCTCTCTCTCATCGACATCTGTGGCACCTCCTCCTTCACACCGCTGATGCTACTCAACTTCCTGGATGTCCAAAGGACCATCTCCCTCCCAAGCTGTGCCCTGCAGATGTTCATGACTCTGGCACTAGGTGCTACAGAGTGCCTGCTTCTGGCTGTGATGGCCTACGACCGGTACGTGGCTATCTGCCATCCGCTTCGGTACTCTGAGATCATGAACGGGCAGCTGTGCATGCAGATGGCAGTGATAAGCTGGGGCACGGGCTTTGCCAACTCTCTGTTGCATTCCATCTTTACCTGGCGCCTCCCCTTCTGCGGCCATAATGTCATCAACCATTTCTTCTGTGAGATCTTGGCGGTGCTGAAACTGGCCTGTGGGGACATTTCCCTCAATGCACTGATATTGACTGTGGCCACAGCTGCTCTGACAATGACCCCACTTGTGCTCATCTGCCTCTCTTACGTGTGTATCCTGGCCACCATCCTTAGGGTGCCCTCGGCTGCAGGCCGGACGAAAGCTTTCTCCACTTGCTCTGCCCACCTCACAGTGGTGGTGATTTTCTATGGAACCATCTCCTTCATGTACCTCAAGCCCAAAAGCAAAGACGCCAGCACGGATAAGATTATCACATTATTCTACGGGATTGTGGCGCCCTCGCTAAACTCTTTCATCTATAGTCTGAGGAACTCAGAGGTGAAAGCAGCTGCCATAGCCATGGTGCGGGGAGGTCTCCTTGCCAGGAAAATGTCCCACTTTTAA
>AcoCah_genomic_PVKX01001178.1_Seq_508|OR8
ATGCCACACACGAAGCAAGTGACTACGGAAAATAACTCTTTAGTGTCTGAGTTCATTCTTATGGGACTGACTGACCAACCAGAGCTCCAGCTGCCCCTGTTTGTCCTGTTTTTGGTGAACTACACAGCCACTGTGATGGGAAACTTGAGCTTAATGAGTCTCATTGTCCTGAATTCAAACCTTCACACTCCCATGTACTTTTTTATTTTCAACCTGTCCTTCATTGATTTCTGTTATTCATTTGTCTTTACCCCCAAAATGCTGATGAGTTTCATTTTAGAGAAGAACACCATCTCCTTCAGAGGATGCATGACTCAGCTATTTTTCTTCTGCTTTTTTGTGAACTCTGAGAGTTATGTGCTGACAGCCATGGCCTATGATCGCTATGTGGCCATCTGTAAGCCACTAATGTACAGGCTTGTTATGTCACCTGGGATATGTTTTATGCTCATGTTTGTTTCTTACTTGATGGGTTTTGTTAGTGCCATGGCTCACACCGGGTGTATGACCAGGCTCAGCTTTTGTGATTCTAACGTCATCAACCACTACATGTGTGACATCTTCCCTCTCCTCCAGCTCTCCTGTAGTAGCACCTACGTCAATGAACTTGTTAGCTTTGTTGTGGTGGGTACGGTTATCACTTTATGTAGTCTAATTATCTTAATCTCATATGCTATGATCCTTTACAATATCATTCATATGTCATCAGGTAAGGGTTGGTCCAAAGCTTTGGGAACCTGTGGTTCTCACATCATAACTGTTAGTCTCTTCTTTGGATCTGGGCTGCTTGCTTATGTTAAGCCATCATCTGCTGAGACTGTGGGCCAAGGAAAAATCTTTTCAGTGTTTTATACTTTTTTGGTACCCATGCTGAATCCTCTCATATACAGCCTCAGAAACAAGGATGTCAAGCTTGCTGTGAAGAGAACCCTGAAGAGAATCACTAATTGA
>AcoCah_genomic_PVKX01012515.1_Seq_44|OR2
ATGGAGGCTACAACCTGCAATGGGTCAGCAGATGGCTCTACCGTCTTCTACCTGGTGGGCATCCCGTCTCTGCCAGAGCCCTTCTACCTCCCTGTGTTCTTTCTATTCCTTCTGTTCTACCTGCTCATCCTGGCAGGGAACACCCTGATCCTGGTGGCTGTGGTGGCAGAACCCAGCCTCCACAAGCCCATGTACTTCTTCCTAATCAACCTCTCAGCCCTAGACATCCTTTTCACCACAACCACTGTCCCCAAGATGCTGTCCCTGTTCCTGCTGGGAGATCGCTTCCTTAGCTTCCCTTCCTGCTTACTGCAGATGTACCTCTTCCAAAGCTTTACGTGCTCAGAAGCCTTCATCCTAGTGGTCATGGCCTATGACCGCTATGTGGCTATCTGCCGCCCTCTGCACTATCCCGTCCACATGACCCCACAGACAAACACTGCGCTGGCAGCCAGCGCCTGGACCACCGCCCTCCTCCTGCCGGTCCCAGCAGTAGTAAAGACCTCCCAGATGGTCTATAATAACATCGCCTACATCTACCATTGCTTCTGTGATCACCTGGCCCTGGTCCAGTCCTCCTGCTCAGACACCAGTCCCCAGACCCTCATGGGCTTCTGCATCGCCATGGTGGTGTCCTTCCTCCCCCTCCTGCTGGTGCTTCTCTCCTATGCCCGCATCCTGGCCTCAGTGCTCCGCATCAACTCCAGGGAAGGGCGTTCCAAAGCCTTCTCCACCTGCAGCTCCCACCTCCTGGTGGTGGGCACCTACTACTCATCCATTGCCATAGCCTATGTGTCCTACAGGGCTGAATTGCCCCAGGACTTTCACATCATGGGCAATGTGGTGTATGCTATTCTCACACCAATCCTCAACCCTCTCATCTACACCCTGAGGAACAAGGATGTCAAAGCAGCCATTACCAAAATTGTTTATCTCAAGAGTGTGAAGTGA
>AcoCah_genomic_PVKX01007861.1_Seq_309|OR51
ATGTTCTGCAATACCAGCACTCCTGGTCACTCTATCTTCCTCCTCACTGGCTTTCCAGGCTTGGAAGCCTCCCATCATTGGGTTTCTATTCCCATCAACCTCATCTGTGTGGTTTCCATCCTGGGCAACAGCATCATCCTCTTCCTGATCCGCACAGATCCAGCTTTACACGAACCCATGTACATCTTCCTGTCCATGCTAGCAGCCTCTGATCTGGGCCTCTGTGCCTCCACCTTCCCCACCATGGTACGGCTCTTCTGGCTGGGTACTCGGGAGCTGCCCTTCGATTTCTGTGCGGCCCAGATGTTTTTCATCCATGCTTTCACCTATGTGGAATCTGGTGTGCTGCTGGCCATGGCCTTTGATCGCTTCATTGCCATCCGTGATCCTCTGCACTATGCCACAATCCTCCCCCACTCAGCAGTGGTAAAAGTCGGGGCTGCCATTCTGGTACGGGCCGTCTTGCTCAACCTCCCTGGACCCATCCTTTTGCGGCGCCTGCTCTTTCCTCAGATCAGTACCCTCTCCCACTGCTACTGCCTGCACTGTGACCTTGTGGGACTGGCCTGCTCAGACACCCGGATCAACAGTTTGGTTGGCCTGGTATCCATCCTACTCTCACTGGGCCTCGACTCTTCCCTCATCATGCTTTCCTACGCTCTGATCCTACGGACTGTGCTGGGCATTGCAACCCCTGGGGAACGGCTCAAGGCACTCAACACGTGTGTCTCACACCTCTGCATCGTCCTCATCTTTTATTTGCCCAAGTTGGGGCTGTCTGTGCTGCACCGAGTGGAGAAACACAGCTATCCAGCTCTGGCCGTGCTCATGGCCAACCTGCACTTCCTGGTGCCACCTTTCATGAACCCTGTTGTCTACAGCATCAAGTCAAAGCAGATTCGTCAGGGCTTCTTAAGGCGTTTCCAGCAGAAGAGGGTTGAAGTTTCCTAG
>AcoCah_genomic_PVKX01021209.1_Seq_461|OR1
ATGGAAGAAGAGAACCATACAGCCATCGAACAATTCCTTCTTATTGGCCTTTCAGAAGACCCTGAAATGCAATCTGTTCTCTTTGGACTATTCATGTCCATGTTCCTGATAACCATGCTAGGAAACCTTCTCCTTATCTTAGTCACCAGCTGTGACCCCCACCTTCACACTCCTATGTACTTTTTCCTCTGTAACCTGTCGTTTGTCGACATTTGTTTAACCTCCACTACCATCCCCAAGATGCTGGTGAACATTTACATGCACACCATGGAAATCTCCTACCCAGAGTGCCTTACTCAAGTATATTTTTTTAATAATTTTCTTGGGATGGATAATTTCCTTCTGACCATTATGGCCTATGATCGCTTTGTGGCCATTTGCCACCCACTTAACTACACAGTAATCATGAACCCCCGAATCTGTGGTCTTCTCGTTCTTTTGTCTTGGATCATTATGTTCTGGGTCTCCCTGATCCATATGCTATTGATGAAACAACTGAACTTCTCTGTCGGCACTGAAATCCCACATTTCTTTTGTGAACTCACGGAGCTTCTCAGGGTGGCCCACTCTGATACCCACATAAATAACATTTTTCTGTATTTGGTTACTGCCATACTAGGTGTTTTTCCTGTCATTGGGATAGCTTTCTCTTATTTTCATATTGTCTCTGCCTTATTGAAAATGTCTTCCATTGGGAACAAGTATAAAGCCTTTTCCACCTGTGGGTCTCACCTCTGTGTGGTCTCCTTGTTCTATGGGACGGGATTTGTGGTTCACCTCAGTTCTGCTGTAGCCCATTCATCCCAGAGAAACACAATCACCTCAATAATGTACACTGTTGTCACCCCTATGCTGAACCCCTTCATCTACAGCTTGAGAAACAAGGATGTAAAGGGGGCCTTGGAAAGACTCCTAAAAAGAGCCAATTTTTTGTCCTTGATGCATCACTGA
>AcoCah_genomic_PVKX01041042.1_Seq_971|OR4
ATGGAAAGTCTGAATCAGTCTGTGGTAACAGAGTTTGTGTTCCTGGGACTCACCAACTCTTCGCACTTCCAACTATTCCTTTTTGTGTTTGCTTCCATATTTTATGTAGCAAGCATGACAGGAAACTCACTCATTGTGTTCACCATAGCCACTGACCCCCACTTACACTCTCCCATGTACTTTCTGTTGGCTAATCTATCCTTCATTGACTTAGGTGTTTCTTCTGTTATTTCTCCCAAGATGATTTATGACTTATTGAGAAGGCACAAAGTCATCTCCTTTCGAGGTTGTGTCACTCAGATCTTCTTCATTCACTTCATTGGTGGTGTGGAAATGGTTTTACTTATAGCCATGGCCTTTGACAGATATGTGGCCATCTGTAAGCCTCTTCATTACCTGACCATTATGAGCCCAAGGATGTGCATCTTCTTTTCTGTATTTTCCTGGGTAGTTGGCTTCATGCATTCTCTGGTTCAAATTGCTTTTGTAGTAAATTTACCTTTCTGTGGACCCAATGTGTTGGACAGCTTCTACTGTGACTTTCCCCGGTTCATCAACCTAGCCTGTGTAGACACGCACAGACTGAGATTTCTGATCTCAGTCAATAGTGGATTTATGTCTGTGGGATCTTTCTTTATTTTGATCATTTCCTATATTTTCATCATATTTACAGTTCAGAAACACTCTTCAAGTGGCTCCTCTAAGGCTCTGTCTACACTTTCAGTTCATGTGACTGTGGTGGTCTTATTCTTTGGTCCTCTCATGTTCATCTATACATGGCCTTCTTCTAACACACACCTTGATAAGTTTCTGTCCATATTTGATGCAGTGATCACTCCCTTTCTGAACCCAGTGGTCTATACATTCAGGAACCAAGAAATGAAAATGGCAATGATGAGAGTATTTAACCAGATAATGGGTTACAGACATATTATTAAATATTTTCACTGA
>AcoCah_genomic_PVKX01002221.1_Seq_992|OR4
ATGGAAAGTCTGAATCAGTCTGTGGTAACAGAGTTTGTGTTCCTGGGACTTACCAACTCTTCACACTTCCAACTATTCCTTTTTGTGTTTGCTTCCATATTTTATGTAGCAAGCATGACAGGAAACTCATTCATTGTGTTCACCATAGCTTCTGACTCTCACTTACACTCCCCCATGTACTTTCTGTTGGCTAATCTATCCTTCATTGACTTAGGTGTTTCTTCTGTTATTTCTCCCAAGATGATTTATGACCTATTGAGAAGGCACAAAGTCATCTCCTTTCGAGGTTGTGTCACTCAGATCTTCTTCATTCACTTCATTGGTGGTGTGGAGATGGCTTTACTTGTAGCCATGGCCTTTGACAGATATGTGGCCATCTGTAAGCCTCTTCATTACCTGACCATTATGAGCCCAAGGATGTGCATCTTCTTTTCTGTATTTTCCTGGGTAGTTGGCTTTATGCATTCTCTGGTTCAAATTGCTTTTGTAGTAAATTTACCTTTCTGTGGACCCAATGTGTTGGACAGCTTCTACTGTGACTTTCCCCGGTTCATCAACCTAGCCTGTATAGACACACACAGACTGAGATTTCTGATCTCAGTCAATAGTGGATTTATGTCTGTGGGATCTTTCTTTATTTTGATCATTTCCTATATTGTCATCATATTTACTGTTCAGAAACACTCTTCAAGTGGCTCCTCTAAGGCTCTGTCTACACTTTCAGCTCATGTGACTGTGGTGGTCTTATTCTTTGGTCCTGTCATGTTCATCTATACATGGCCTTCTTCTAACACACATCTTGATAAGTTTCTGTCCATATTTGATGCAGTTGTCACTCCCTTTCTTAACCCAGTGATCTATACATTCAGGAACCAAGAAATGAAAATGGCAATGATGAGAGTATTTAACCAGATAATGGGTTACAGACAAATTATTAAATATTTTCACTGA
>AcoCah_genomic_PVKX01026218.1_Seq_26|OR52
ATGTCTTCAAATCAAACGAACCTTAGAGACATCTGGTATACCATGATTGGGATCCCAGGACTAGAAGATGCACACATCTGGCTCTCTATTCCTATTTGTTCAATGTACATAGTGGCTCTTGCAGGCAATACCCTGTTAGTATTCCTCATCTTCACAGAGCATAGTCTTCACGAACCGATGTACCTTTTTCTCTCTATGTTGGCACTGGCTGATATCATTCTGTCTACTGTGACCACACCAAAGGTTCTTGCCATCTTCTGGTTCCGAGCTGGAGGCATTTCTTTTGCCGGCTGTGTGTCTCAGATGTTTTTCCTCCACTTCATGTTTGTGACAGAGTCTGCCATACTGCTGGCTATGGCCTTTGACCGTTACGTGGCCATCTGCTTTCCACTAAGATACACTACCATACTAACCCCGTCAGTAATTGGTAAAATGGGCGTTGCATCTGTGACTAGAAGCTTCCTCATCTGTTTCCCCTTGGTCTTTCTAGTTTATCGACTCACCTATTGTGGGAGGAACATCATTTATCACTCATACTGTGAACACATGGGCATTGCCAGGTTGGCCTGTGACAGCATCAAAGTCAATATTTACTATGGAATGACTGTGCCTTTATTTTCCATAGGCCTAGACATTGTGCTTATCATCATCTCGTACACCCTTATACTTCGTACGGTATTTAGAATTCCCTCCCGAGATGCCAGACTCAAGGCTCTGGGTACATGTGGTTCCCACGTCTGTGTCATCCTTCTGTTCTATACACCTTCTCTCTTTACATTTTTTGCTCACCGTTTTGGGGGCCACAGCATACCACGTCACATGCACATTCTCTTTGCTAACCTCTATGTGGTAGTACCCCCTACTCTCAACCCCATCATTTATGGAGTTAAGACAAAGCAAATTCAAGAGAGGTTTTTCCAGGTGTTTTCTTTCAATAAGGCATGTTTTTGA
>AcoCah_genomic_PVKX01002090.1_Seq_39|OR52
ATGGCCCTGAGCAATTCCAGCTGGAGGCACCCCCAAGCCCCTTTCTTCCTAGTAGGGATTCCAGGCTTGGAGCAAAGTCAGCACTGGATAGCGTTGCCCCTGGGTGTCTTTTACCTCCTGGCTCTAGTGGGCAATGTGACTATCATCTTCATCATCTGGACCGACTCATCTTTGCACCAACCTATGTACCTCTTCCTGGTCATGCTCGCTGCTATTGACCTGGTCCTGGCTTCTTCCACTGGACCCAAAGCCCTCACAGTGCTCCTGGCTCATGCCCATGAGATTGGGTACATTGTGTGCCTGACCCAGATGTTCTTCATTCATGCCTTCTCCTCCATGGAGTCAGGCATACTTGTGGCCATGGCTCTGGATCGCTATGTCGCCATCTGCCACCCGCTGCGTCATTCCACCATCCTGCACCCAGGGATTATAGGCCGTATTGGGATGGTGGTGCTGGTGCGGGGATTGGTCCTCCTCATCCCCTTTCCCATCCTATTGCAGAACCTTGTCTTCTGCAGAGCTACTGTCATAAGCCATGCCTATTGTGAGCACATGGCTGTGGTTAAACTTGCCTGTTCTGAAACCACAGTTAATCGAGCCTATGGGCTGTCGGTGGCACTGCTGGTGGTTGGGCTAGATGTCCTGGCCATTGGCATTTCCTATGGCCTCATCCTCCAGGCAGTGCTGAAGGTCCCAGGGGGGGAAGCCAGACTCAAGGCCTTCAGCACATGTGGGTCTCATGTTTGTGTCATTCTCATCTTCTATGTCCCTGGAATGTTCTCCTTCCTCACGCACCGCTTTGGCCACCACGTTCCCCATCATGCCCATGTTCTGCTGGCCACGCTCTATCTCCTTGTGCCCCCTGCCCTCAATCCTCTTGTTTATGGTGTGAAGACTCGACAGATCCGTCAGCGAGTGCTCAGGGTGTTTTATGCGAAAGCTTCGATTTGA
>AcoCah_genomic_PVKX01001849.1_Seq_92|OR3
ATGCAGCCAAAGTCTAGAGGCAATGGAACAACAGTTACTGAATTCATCCTTCTGGGGTTGGTGGAGACACCAGAGCTGTGGCCAGTTGTCTTCATACTCTTCCTCTTTGCTTACCTGATCACAGTTGGGGGCAACCTCAGCATCCTGGCAGCTGTCTTGGTGGAGCCCAAACTCCACACCCCCATGTACTTCTTCCTGGGAAATCTGTCAGTGATGGATGTGGGGTGCATCAGCGTCACTATTCCCTCCATGTTGGTTCGGCTCTTGGCCCACAAGCGTACAATTCCATATGGAGACTGCCTCACACAACTCTTCTTCTTCCATCTGTTGGTTGGTGTTGACTGCTTCCTGTTGACAGCCATGGCTTATGACCGTTTCCTGGCCATCTGCCGGCCCCTCACCTATAGCACCCGCATGAACCACACGGTCCAGAGGATCTTGGTGGCCATGTCCTGGGCTTGTGCCTTCAGCAATGCACTGACCCACACGGTGGCCATATCCACACTCAACTTCTGTGGCCCCAATGTGATCAATCACTTCTACTGTGACCTGCCCCAGCTCTTCCAGCTCTCCTGCTCCAGTACTCAGCTCAATGAGCTGCTGCTCTTTGCAGTGGGTTTCATAATGGCAGGGACCCCCATGGCACTTATTTTCACCTCCTACATCCATGTGGCAGCTGCAGTTCTGAGAATCCGCTCTTCTGAAGGCAGGAAGAAAGCCTTCTCCACATGCAGCTCTCACCTTACTGTGGTTGCCATATTCTATGGAGCTGGCATCTTTAACTACATGAGACTTGGTTCCATCAAACTTTCAGATAAAGATAAAGCTATTGGGATTTTCAATACTGTCATCAACCCCATGCTGAACCCACTAATCTACAGCCTCAGGAACCCTGATGTGCAGGCTGCCCTCTGGAGAGTACTCACAGGGAGGCGGCCAGCAGCTTAA
>AcoCah_genomic_PVKX01034291.1_Seq_112|OR2
ATGAGACAGACAAATGAGACACAGGTGACAGAGTTTCTTCTTCTGGGACTCTCTAGTGACCCGCACACCCAGAAGCTGCTCTTTGTCTTATTTCTGGGCATCTATCTGGTCACTGTGCTTGGAAACCTGCTTCTCATGTTCCTCGTTCAGGCTGATTCTCGGCTTCACACACCCATGTATTTTTTCCTTTGCAACCTCTCTCTGGCTGACCTCTGCTTCTCGACCAACATTGTCCCTCAGGCTCTTGTCCATCTCCTCTCAAGGAGAAAGGCCATTTCATTCAGACGCTGTGCAGCTCAGGTCCTTCTATTTTTCATTTTTGGGTGCACAGAATGTGCCCTTTTGGCTGTGATGTCCTATGATCGCTATGTGGCTATCTGTAACCCTCTGCATTACCCTAGCATCATGACGTGGAGGGTGTGTATCCAGCTGGCCACAGCATCATGGACTAGCGGCTTTGTAGTGTCTGTGGTGGACACCACTTTCACACTAAACCTCCCCTACCGAGGAAGCAAGAGTGTTGCTCATTTCTTTTGTGAGGCCCCTGCCCTGTTGACCCTGGCTTCTACAGACACCCACACTTCAGAGATGGTCATCTTCCTCATGGGGGTTGTGCTTCTCCTCCTACCTGTCTCCCTCATTCTGGTGTCCTATGGCCACATCATAGTGACTGTGGTCAAGATGAAGTCAGCTTCAGGGAGGCTGAAGGCGTTTTCTACCTGTGGTTCCCACCTCATTGTCGTCATCCTTTTTTATGGGTCAGCAATTATCACATACATGACGCCGAAGTCTTCCAAAGAACAGGAGAAGTTGGTGTCTGTTTTCTATGCGGTGGTGACACCTATGCTCAATCCCCTTATCTACAGCCTGAGGAACAAAGATGTAAAGGGAGCTCTGTGGAAAGTAGCCATGAAGAACTTTCCATGCAGGGTTAGAGCCACCCACTGA
>AcoCah_genomic_PVKX01034291.1_Seq_118|OR2
ATGAGACAGACAAATGAGACACAGGTGACAGAGTTTCTTCTTCTGGGACTCTCTGATGACCCGCACACGCAGAAGCTGCTCTTTGTCTTATTTCTGGGTGTCTATCTGGTCACTGTGCTTGGAAACCTGCTTCTCATGTTCCTCGTTCAGGCTGATTCTCGGCTTCACACACCCATGTATTTTTTTCTGTGCAACCTATCTCTGGCTGACCTCTGCTTCTCGACTAACATTGTCCCTCAGGCTCTTGTCCATCTCCTTTCAAGGAGAAAGGCCATTTCATTCAGACGCTGTGCTGCTCAGCTCCTGCTCTTTCTCATTTTTGGGTGCACACAATGTGCCCTTTTGGCTGTGATGTCCTATGATCGCTATGTGGCTATCTGTAACCCTCTGCATTACCCTAGCATCATGACGTGGAGGGTGTGTATCCAGCTGGCCACAGCATCATGGACTAGCGGCTTTGTAGTGTCTGTGGTGGACACCACTTTCACGCTAAGCCTCCCCTACCGAGGAAGCAACAGTGTTGCTCATTTCTTTTGTGAGGCCCCTGCCCTGTTGACCCTGGCTTCTACAGACACCCACACTTCAGAGATGGTCATCTTCCTCATGGGGGTTGTGATTCTCCTCATACCTGTCTCCCTAATTCTGGTGTCCTATGGCCACATCATAGTGACTGTGGTCAAGATGAAGTCAGCTTCGGGGAGGTTGAAGGCGTTTTCTACCTGTGGTTCCCACCTCATTGTCGTCATCCTTTTTTATGGGTCAGCAATTATCACGTACATGACGCCGAAGTCTTCCAAAGAACAGGAGAAGTTGGTGTCTGTTTTCTATGCGGTGGTGACACCTATGCTCAATCCCCTTATCTACAGCCTGAGGAACAAAGATGTAAAGGGAGCTCTGTGGAAAGTAGCCATGAAGAACTTTCCATGCAGGGTTAGAGCCACCCACTGA
>AcoCah_genomic_PVKX01005139.1_Seq_121_1|OR5
ATGTCTTCCCTAAACGATACTGCAATGATGGATTTCATTCTCATGGGACTCACAGACAGCCCAGGGCTGGGGAAAATTCTCTTTGTGGTGTTTCTGGCCATTTACCTTATTACACTGGCAGGAAACCTATGCATGATGGTGCTGATTCGGACCAATTCCCACCTGCAAACACCCATGTACTTCTTCCTTGGGCATCTGTCCTTTGTAGACATTTGCTACTCCTCCAATGTCACCCCAAACATGCTGCGTGGATTCATCTCAGACCAGAAGACCATCTCCTATGCCGGATGCTTCACACAGTGTCTCCTCTTCATTGCTCTGGTGATCACTGAGTTTTACATCCTTGCTTCAATGGCTCTGGACCACTATGTGGCCATTTGCAGCCCTCTGCACTACAGTACCAGGATGTCCAAGACTGTCTGTGTCTCTCTAGTCACATTCCCTTATGTGTTTGGCTTCCTGAATGGGCTCTCTCAGACTCTGCTCACTTTCCACCTGTCCTTCTGTGGCTCCCATGAAATCAACCACTTCTACTGTGCAGACCCTCCTCTCATCATGCTGGCCTGCTCTGACACTCATGTCAAAAAGACGGCCATGTTTGTTGTAGCTGGATTTACTCTCATAAGTTCTCTCTCTATCATTCTCTTGTCCTATCTGTATATTTTTGCAGCCATCTTGAGGATCCGTTCGGCTGAGGGAAGACAAAAAGCCTTCTCTACATGTGGTTCCCACCTGACGACAGTCACCATATTTTATGGAACCCTTTTTTGCATGTATTTAAAGCCTCCATCAGAGAAGTCAGTGGAGGAGTCCAAAGTAATAGCAGTTTTTTATACTTTTTTGAGCCCATTGCTGAACCCCTTGATCTATAGCCTTAGGAACAAGGATGTCATCAATGCTATGAAGCAGCTGATCAAGGGAAATTTTTGTCAGAAATTTTTTGTTTAG
>AcoCah_genomic_PVKX01006417.1_Seq_694|OR13
ATGAGACCCCAGAATTCCAGCACCATCGCTGAGCTAGTCCTTGTCGGGTTTTCTGATCACCCCGAGACTGAGATCCCCCTCTTCCTCTTCTTCTCTCTGGTCTACCTAGCCAACTGTTTTGGGAACACAGCTGTCGTCACATTAGTGGCTCTAGACTCCTCTCTGCAGACACCCATGTATTTCTTCCTCTGCCACCTGGCTTTCCTCAATGGGCTCTTCAGCACAGTCGTGGCTCCAAAGATGCTCTTCAATTTTCTTGCAAGCAGGAAGGTCATCTCTTACCCATTCTGCCTGGCTCAGACCTACCTCACCCTATTCTTGGAGTCAACCGAGTGCTTTCTGCTCGCGGTGATGGCCATAGATCGCTACGTGGCCATCTGCTATCCACTGAGGTACCTTCTCATCATGAGCTGGGCAGTGTGCATAGCACTGGCAGTGGCGGTCTGGGTCACAGGCTTTTGTGCCTCAGTTATACCCCTGTACCTTACAATCCTCCCACTCTGTGGCCCTTACGTTGTCGATTATCTTTTCTGTGAGCTGCCCGTCCTTCTGCACATGTTCTGTGCGGACACGTCTCTCCTGGAGGCCATGATGGCCATCGGAGGGGCCGGCACGGTGCTAGTCCCCTTCCTCCTCATTGGTCTCTCCTACCTTCGCATCCTGGTGGCTGTGATAAGAATAGACTCAGTCGAGGGCAGAAAAAAGGCCTTCTCAACGTGTGCTTCACACTTGGCTGTGGTGACCATCTACTATGGGACAGGGCTAATCAGGTACTTGAGACCCAAGTCCCTTTACTCAGCTGAGGGAGACAAACTGATCTCGGTCTTCTATGCGGTCATCGGCCCTGCACTGAACCCATTCATCTACAGCCTGCGGAACAAGGAAGTGCAAGGAGCCATGAAGAGAGTGATAGAGAGACACACAAAATGCACAGGAACCACATTCTAG
>AcoCah_genomic_PVKX01001921.1_Seq_1043|OR51
ATGACAGAAGGAACTAATACCACTCACAATCCTTTCTACTTCATCCTCACTGGCATCCCTGGATTTGAGGCTATCCATCTCTGGATCTCCATCCCCTTCTTCTGCCTCTACACCATCTCCATCATGGGCAACACCACCATCCTCAGTGTCATCCGCATGGAGCCAGCTCTCCACCAGCCCATGTACCTCTTCCTTTCCATGCTGGCCCTCACTGACCTTGGTCTCACTCTCACCACGCTGCCCACTGTCATGCAGCTCCTCTGGTTCAACATTCGGGAAATCAGCTTTGAGGCCTGCTTTGCTCAGTTCTTCTTCCTCCATGGGTTCTCCTTTATGGAATCATCAGTTCTGTTGGCCATGTCCTTTGACCGTTATGTGGCCATCTGCCGCCCTCTCCACTATGCCTCCATCCTCACCAACGAGGTCATCGGTAGAATTGGGTTGGGCATCATTTGCCGCTGTGTCTTGGCTGTCCTTCCCTCCCTTTTCTTACTCAAGCGCCTGCCCTTCTGCCGTTCCCACCTTCTTTCTCACTCCTACTGCCTCCACCAGGACATGATTCACCTGGTCTGTGCTGACATCAGGGTCAACAGCTGGTACGGATTTGCTCTGGTCCTGCTCGTTATTGTATTGGACCCTCTGCTCATTGGAGTCTCCTACGCACTTATCCTGAAAAGTATCTTGAACACAGCCACGTGGACTGAGCGACTCCGGGCTCTCAACAACTGTCTGTCTCATATGCTGGCTGTTCTGGTTCTCTATGTCCCCATGGTCGGTGTGTCTATGACTCACCGCTTTGCCAAGCATGCCTCTCCACTGGTCCATGTTCTCATGGCTAATATCTACCTGCTGGCACCTCCTGTGATGAACCCCATCATTTACAGTGTCAAAACCAGGCAGATCCGCCAGGGAATCATTCACCTCCTTTTGCAGAGAAAAGTGCGCTGA
>AcoCah_genomic_PVKX01001921.1_Seq_30|OR51
ATGGGGAACTTCAAGGTCAATGCTTCTGAGGCTCCCATCTTTGTTCTGACAGGCTTCCCAGGAATGGAAGCCATGGAGCCCTGGCTATCCCTCCCTTTCCTTTTGTTCTATGCCACCTCCATTGTAGGCAACTCATTGATCCTCCTCATCATCAAGGAGGAGCAGAGCTTGCACCAGCCCATGTACTATTTCCTGTCCCTGTTGTCTGTGAATGACCTGGGGGTGTCTTTCTCCACCCTGCCAACCGTTCTGGCCACGCTTTGCTTCCATGCCCGCGTCATCACCTTTAACGCCTGCTTGGCCCAGATGTTTTTTATACATCTCTTTTCTTGGACCGAGTCCGGCATCCTTCTGGCTATGAGCTTTGATCGCTATGTAGCTATCTGCAATCCGCTGCGTTATGCCACAGTGCTCACCAATGCCCGCATTGTGGCGATGGGCCTAGGAACTGTCCTCCGCAGCTTTGTTCTCATTGTGGTCTTTCCAGTGCTTTTACACAGACTGCCCTTCTGCCACCCTCAGAACATCCTCTCCCATGCGTACTGCCTACACGTGGATATGATCAAACTGGCCTGTACTGACGTTTCCCTTAATAGCCACTATGGGCTGTCCATTGTTTTGCTCACCTTTGGCCTGGACTCTACACTCATCTTCATCTCTTATGTGCTCATCCTGCGATCAGTGCTGGCCATTGCCTCTCAGGAGGAGCGCCTCAAGACACTCAACACGTGTGTGTCTCACATTCTGGCTGTGCTCATCTTCTATGTGCCCATGGTCAGTGTGTCCATTGTGCATCGATTTGGGGCTAGCCTGCCTCATGAAGTCCACATCCTCATGTCTATTCTCTATCTCTTCGTGCCTCCTATGCTGAATCCTGTCATCTATTCCATTAAGACAAAGGAGATACGTCGGAGACTCCTCAAGATGCTTTTCAGGATCAAGTTGTGA
>AcoCah_genomic_PVKX01017880.1_Seq_45|OR51
ATGCCTGCAATTTGGCTCAATACCTCTGCCTGCCCATTCCTGCTCACTGGATTCCCGGGTCTGGAGAAAGCCCATCACCTCATCTCCCTCCCATTGCTGGTGGCCTACATCTCCATCCTGCTTGGCAATGGCACCCTTCTGTTCCTCGTTAAGGATGACCGTAACCTCCATGAGCCCATGTACTATTTCTTAGGGATGCTGGCAGCTACGGATCTTGCAGTAACACTGACCACCATGCCCACAGTGCTGGGCGTACTGTGGTTAAATCACCGGGAGATTGGCCATGGTGCCTGCTTCTCTCAGGCCTACTTTATCCACACTCTCTCTATTGTGGAGTCAGGGGTCCTGCTTGCCATGGCCTATGACCGTTTCATTGCCATTCGCAACCCGTTAAGATATACCACCATCCTTACTGACACTAGGGTAATGCAGATTGGCATAGGTGTATTGACAAGGGCTGGACTGTCAATCATGCCCATAATCATTCGCCTGCATTGGTTTCCCTATTGTCGATCCCACGTACTCTCTCATGCTTTCTGTCTGCACCAGGATGTCATCAAGCTAGCCTGTGCCGACATCTCATTCAACCGTCTCTATCCAGTTGTGGTTGTATTTGGTATGGGGCTTTTAGATTTTTTTATTATTTGTTTCTCCTACGTTTTGATTCTCAAGACTGTCATGGGCATCGCTTCTACAGACGAGAGAGTCAAGGCCCTCAACACATGTGTCTCCCATATCTGCTGCATCCTGGTTTTCTATGTCACTGTGGTTGGTTTGACATTTATTCACAGGTTTGGAAAGCATGTTCCTCATGTGGTCCACATCACAATGAGCTATGTCTGCTTTCTTTTCCCCCCATTTATGAACCCTGTCATCTATAGTATTAAGACCAAACAGATTCAGAGTGGTTTGCTCCGTTTATTCTCCCTGCCTTGTTCTAGAGCATGA
>AcoCah_genomic_PVKX01012420.1_Seq_98|OR52
ATGGTGACATTCAACTTCAGCAGCTTCAATCCAGGCTTTTTCATCCTCCTGGGAATCCCAGGACTGGAGCAGTTCCACGTGTGGATTGGAATTCCCTTCTTTCTTATCTACCTCGTGGCTTTTGCCGGCAACAGCCTCCTACTCTACCTCATTTTTATGGAGCGCAGCCTGCATGAGCCTATGTTCTTTTTCCTCTCCATGTTGGCTGCTACAGACCTCATCTTGTGTAATACGTGTGTTCCCAAAGCGTCCAGCATCTTCTGGCTGGGTCCTCAGCCCATCACTTTTCCTGGATGTCTTACTCAGATGTTTTTCCTGCACTTCAGCTTCGCCGTGGATTCAGCTATCCTGCTGGCCATGGCATTTGATCGCTATGTTGCTATCTGCTTCCCCCTAAGATACGCCACCATCCTCACCCGTCAGATTGTTACTAAGATTGTGGTGGCGATTATCAGCAGGAGCGTCTGTATCATCTTCCCGTGCGTCTTCCTGTTAAAGCGACTGCCTTTCTGCCGAGCGCTCCTCGTTCCCCACACGTACTGCGAGCACATAGGCATTGCTCGTCTGGCCTGTGCGGACATCTCCATCAATATCTGGTATGGCCTTGCGGTTCCTGTAATGACTGTGATGTCAGACCTGATCCTGATTGGCATCTCCTACTCTCTTATCCTTCGTGCCGTCTTTAACCTTCCCTCCCGGGATGCACGCCAGAAAGCCCTTAGCACGTGTGGCTCCCATGTCTGTGTCATTCTTATGTTCTACACACCAGCCATTTTCTCTGTACTTGCCCATCGTTTTGGTCACAATATCCCCCACTCCTTCCATATACTGTTTGCCAACCTCTACATAGTCGTCCCTGCTGCCATCAACCCACTCATCTACGGGGTAAGGACCAAGCAGATCAGGGACAAAATCAAGCTCCTGTTTCTTCCCCGAGTAAACCACTGA
>AcoCah_genomic_PVKX01001950.1_Seq_112|OR52
ATGGGGTATACCAACTTATCTTATCTGAACCCAAGGACAGTGACTCTGATTGGCATCCCTGGACTGGAGCATGTGCAATTTTGGATTGGATTTCCCTTCTTTGTCTTATGTCTTGTGGCTTTGCTGGGAAACATATTCCTGCTAATCATTATCCTCACAGAACGCAGTCTACACCAACCCATGTACATTTTCCTGGCAGTCCTGGCAGCCACTGACCTTGGTCTCTGCTTAGCCATTGCTCCTAAAATGTTAGCCATCTTCTGGTTTGGTTCACGTTCCATGGCGTTTGATGCTTGCCTAACCCAGCTCTTCTTCATACATGCCTTGCAAGGAATGGAATCTGGCATCTTGCTCGCTATGGCCTTTGACCGGTATGTTGCCATCTGTGATCCTTTGAGGCACAGCTCCATCCTTACGCCTCTCTTTCTGCTACGAGTGGTCCTGATGGTTGCAGTTCGAGCAACGGTACTCGTTGGGATTTTACCCATTCTTCTCAAGCGACTGCAGTGGTTCCACTCTGTCGTAATTGTTCATTCTTACTGTGAGCACATGGCTGTAGTCAAGCTGGCAGCAGAAGACGTCCGTGTTAACAAGTCATACGGGCTCTTTGTGGCTTTTGCAATTCTGGGGTTTGACATGATATTTGTTTTAATCTCCTACATTTTGATTTTCCGAGCTGTTTTTCATCTTCCTCACAAAGAGGCCCGAAGCAAAGCGTTCAACACTTGCACAGCTCATATTGTTGTCTTCCTGGAATTTTATATCCTTGCTTTTTTTTCCTTTCTCAGTCACCGTTTTGGTCATGTGTCACCATATGTCCACATCTTACTGTCTACCATTTATCTGCTTCTGCCCCCTGCCCTTAACCCAATTGTATATGGTGTGAAGACGAAGGAGATCCGCAAATGGGTTGTGCAAATTTTTGTTTTGAAGTCTAATACTCAGTAA
>AcoCah_genomic_PVKX01013356.1_Seq_202|OR6
ATGAGAGTTAACAGCACCACTTCAGTGACAGAATTTCTCTTCTCTGGATTCCCCCGGTTGGAAGATGGCAGTTTCCTCTTCTTCATTCCTTTGTTCTTCATTTACATATTCATTATTATTGGGAATCTCATTGTGTTTTTTGCAGTCAGGATGGACACTCGTCTTCACAACCCCATGTATAATTTCATCAGCATTTTCTCATTTCTGGAGATCTGGTATACCTCAGCAACTATTCCCAAAATGCTTTCCAATCTCATCAGCAAGCAGAGGACCATCTCCATAATTGGATGCCTATTGCAGATGTACTTTTTCCATTCACTTGGAAATTCAGAGGGTATTTTGCTAACCACAATGGCTATTGACAGGTATGTTGCTATCTGTAATCCTCTCCGGTACCCAACTATCATGACCCCCAGGCTCTGTGCTCAGCTCTCTGCTGGCTCCTGCATCTTTGGGTTTCTTGTGTTGCTCCCAGAGATTGCATGGATTTCCACACTGCCCTTCTGTGGCCCCAACCAAATTCACCAGATCTTCTGTGACTTTGAACCTGTATTGCGTTTGGCGTGTACCGACACATCCATGATTCTGGTTGAGGATGTTGTTCATGCTGTGGCCATTATCTTCTCTGTCTTGGTTATTGCCATCTCTTACATCAGAATCATCACTGTAATCCTGAGGATTCCTTCTGGTGAAGGCCGTCAGAAAGCTTTCTCTACTTGTGCTGCCCATCTTGGTGTCTTTCTGATGTTCTATGGCAGTGTCTCCCTCATGTACCTGCGTTTCTCAGCTACTTTCCCACCAATTTTGGACAGAGCCATTGCACTAATGTTTGCAATTCTTGCTCCCTTTTTCAACCCTATCATCTATAGTCTGAGAAATAAGGACATGAAGATTGCAATTAAAAAGCTTTTCTTGTCTCAGAGGATATTGTCTACATCTGCAAGTTAA
>AcoCah_genomic_PVKX01005954.1_Seq_78|OR5
ATGGATATCCACAGCACTCCCACAGAGAATGTGACTGAAGCCACCATGTTTATACTCCTGGGTTTCACAGACGACTTGGAACTGCAGGTCTTCCTTTTTTTACTGTTTCTTGCTATCTATCTTTTCACTCTGATAGGAAACTTTGGACTGGTTGTTTTGGTCATTGGGGATTCTCGGCTACACAACCCCATGTACTATTTCCTTAGTGTTCTGTCTTTCTTGGATGCCTGTTACTCTACAGTTGTTACCCCTAAAATGTTGGTCGACTTTCTGGAAGAAAATAAGTCCATCTCATTCCTCGGGTGTGCAACACAAATGCTTCTCTTTGTTGGCTTAGGGACCACAGAATGCTTTCTGTTGGCAGCAATGGCATATGACCGCTATGTAGCTATCTATAGCCCACTTCTGTATGCACTGACCATGTCACCCAGAGTCTATGTGACACTCATCGTCGCTTCCTATGCTGGTGGGATTGTGCATGGTGCTATACACACAGCGGCTACTTTCAGCCTGTCCTTCTGTGGGTCCAATGAAATTAGGCACATCTTCTGTGACATCCCTCCATTGCTTGCTCTTTCTTGCTCTGACACCCACACAAATGAGCTCCTGCTCCTGTATTTGGTGGGGTTGATTGAGATTGTCACCATCCTGATTGTTCTGGTCTCCTATGGATTCATCCTCTTTGCCATTCTCAACATGCACTCTGCTGAGGGAAAGAGAAAGGTGTTTTCCACATGTGGCTCTCACCTCACTGGAGTGTCTATTTACCACGGCACAATCCTCTTCAGTTACATGAGGCCAAGCTCCAGCTACGCTTCAAACCATGACATGGTAGCGTCAATATTTTATACCATTGTGATACCTATGCTGAATCCCATCATCTACAGTCTGAGGAACAAAGATGTAAAAGAGGCAATAAAGAAATTGTGGAGAAAATTTGGTTCATAA
>AcoCah_genomic_PVKX01040446.1_Seq_101|OR8
ATGGCTCCAGGGAATCACACTCATGTCACTGAGTTCGTACTCATGGGGGTATCTGACCGTCCAGAGCTGCAGCTACCCCTTTTCGTTCTCTTCTTCATCATCTACGTGCTGACCGCAGCAGGGAACCTGGGCATCATCACCCTCACCACCGTGGACTCGCGACTGCAAACTCCCATGTACTTCTTCCTCAGACACCTGGCAGTCATCAACTTTGGCAACTCCACTGTCATTGCTCCTAAAATGCTGGTCAACTTCTTAGTCGCCGAGAAAACCACCTTATACTACGAATGTGCCACCCAGCTGGGAGGATTCCTGGTTTTCATTGTAGCAGAGATCTTCATGTTGGCTGTGATGGCCTATGACCGCTACGTGGCCATCTGCAACCCTCTGATGTACATGGTTGTGGTGTCTCGGCGGGTCTGCCTTCTGCTGGTGTCCCTCACATACCTCTTTAGCTTTTTCACAGCCATTGTTGTGACACCTTGCGTGTTTTCAGTGTCTTACTGCTCTTCCAATGTAATCAACCACTTTTACTGTGATAATGTCCCTCTCCTAGCACTGTCCTGCTCCGACACCTACCTTCCAGAAACTGTAGTGTTTTTCTTCTCAGCAACAAACTTGTTTTTCTCTATGACTATAGTTCTTATATCCTATTTCAACATCATTCTTGCAATTTTGAGGATCCGTTCATCTGCAGGAAGGAGGAAAGCCTTCTCCACCTGTGCTTCCCACATGATGGCTGTCACTGTGTTCTACGGCACCCTTCTCTTCATGTACCTGCAACCACGGACTAACCACTCCTTAGACACGGACAAGATGGCTTCTGTGTTCTACACCCTAGTGATACCAATGCTGAACCCTGTCATCTACAGCTTTAGGAATAAAGATGTAAAGTGTGCATTGAAAGAATTCCTTAAAAATCCATGCCAACGGCTCAATCTAATATGA
>AcoCah_genomic_PVKX01030517.1_Seq_33|OR5
ATGGATGTCTATAATCTTACCACAGTGACTCAGTTTATCCTCATTGGGCTCTCTGACCTCCCCGAGGTGCGTTACCCTCTCTTTGCGGCCTTTGCCATCATCTACCAGATCACTTTGTTGGGAAACGGAGCCATCCTGTTGGCCATTGTGACTGAGAGAAAGCTTCAAACTCCCATGTACTACCTGTTGGCAAATCTGTCCCTGCTAGACATGTTCTGCCCATCAGCGACTGTCCCCAAGATGCTCAACAATCTCTTGACTGAGGACCACAGCATTTCGTTTGTTGGGTGTGCTTTGCAGCTCTATTTCCTGGTGGCCCTAGCTGGGACTGAAGTTTTCTTGCTGGCTGTGATGGCTTATGACCGGTATGTGGCCATATGCTTCCCTCTGCGTTACTCTGTCATTATGACCAAGGTTCGCTGTGTGCAGCTGTTGTTCGGGACCTGGGCAGCTGGGTTTCTCAATTCATTCATGCATACGATGGCCACTTTCAGCTTAACTTTCTGCAAGTCTAATCGAGTTAACCAGTACTACTGTGATATCCCACCCGTGGTGGCCCTGTCATGCTCATCCACCTTCATAGCAGAACTGCTTATTTTATTGATGGGGAGCATCTTTGGGGTTGGTGCTTTTCTGATCACTCTGATCTCCTACATTTACATTGTCTCCACCATCCTGAAGATCCAGTCAGTGGAAGGGAAGCGCAAAGCTTTCTCCACATGTGCTTCCCATCTTCTGGTAGTCTTCCTGTTTTATGGCACAACTATATTTACCTATATGCGCCCCTCCCCCAGCCAACACTCTCCTGCCAGAGACAGGCTCATCTCTATGCTGTATGGGGTCATTACTCCCATGTTAAACCCCATTATCTACAGCCTGAGAAACACAGAAGTCAAAGGAGCACTCAGGAAAGTTTTGCATCTTAGGATATGTTCACAGAAGGTATGA
>AcoCah_genomic_PVKX01013443.1_Seq_167|OR13
ATGCAAGGCCTCTCCTGGGAGAACCACAGCTCCGTGTCAGAGTTCATCCTGCTGGGCTTCTCCAGGGATTTCCGAGTTAACGTAATCCTCTTTAATGTCTTCCTCTTCCTCTACCTCTCTACACTTGCGGGCAATGGGCTCATTGTCACCTTGATCCACCTGGACTCCCGCCTGCACACGCCCATGTACTTCTTCCTCAGTGTCCTTTCCTTGCTGGATATGAGTTATGTCACCACCACAGTGCCCCAGATGTTGGTACATCTTGTCTGCCAGAAGAAAACGATCCCCTATTCTGGGTGTGTGGCCCAGATGTACATCTTTCTGGTGTTAGGCATCACTGAGGGCTGGTTGTTCTCGGTCATGGCCTATGATAGATATGTAGCCATTTGCCACCCACTCAGATACAAGGTTATCATGAGGCCTTGGCTGTGCGGGGCAATGGTGGTCTTTTGTGGATTATGGGGTGTCAGCTGTTCTCTGGTCTACACTGTATTCACTATGAGGCTGCCCTACTGTGGCCCCAATGAGATCAACCACTTCTTCTGTGAGGTCCCCGCTGTACTGAAGCTTGCCTGTGCAGATACGTCCCTCAATGACCAAGTAGATTTTATCCTGGGTTTCATCCTTCTCCTGGTACCTCTCTCCTTCATCCTGGCCTCTTATGTCTGCATCTTTGCCACCATCCTGAGAATCCGCTCGGCCCAAGGTCGACTGAAGGCTTTTTCCACCTGTGCCTCCCACATCACTGTGGTCACCATGTTCTGTGGACCTGCCATGTTTATGTACATGAACCCTGGGGCCAATGCCTCCCCAGAGAGGGACAAGAAACTGGCTCTGTTCTACAATGTCATCTCTGCCTTTCTCAACCCCATCATCTACAGCCTCAGAAACAAAGACGTGAAGAGGGCTTTCCTCAAAGTAACAGGTTGGGGACGAGCTGCAGAATGA
>AcoCah_genomic_PVKX01013443.1_Seq_335|OR13
ATGCACAGTCGAGGCTGGAGAAATCACAGCTCCGTAACTCAGTTTATCCTCTTGGGCTTCTCCAGAAACCCCAGGACCAATTGGATTCTTTTCTTCCTCTTCCTCTTCCTCTACTTATTTACAGTCCTGGGCAATGGCCTCATTGTTACCCTGATTAGAATAGATGCACGTCTCCACACACCCATGTACTTCTTCCTCAGCATCCTCTCCCTTCTGGATCTCAGTTATGCTACCACAACAGTGCCCCAGATGCTGGCTCATCTAGTAAGCAAGAGTAAGACCATCTCTTACACTGGTTGTGTGGTCCAGATGTACATTTTCTTGACACTAGGCATCACTGAGACCTGGATTTTTGCAGCTATGGCCTATGACAGATACGCCGCTATATGTTACCCACTCCACTATGGAGTCAAGATGAGCCAGACCCTCTGCATGACCCTGGTGGTGAGCTCTGCCCTTTGTGGTCTCATTTGTGCCCTCGTCTACACAGCCTTTGCAATGACTCTTCCCTACTGTGGCCCCAATGAGATCAACCACTTCTTTTGTGAAATCCCCGCTGTCTTGAAATTGGCCTGTGCAGACACCTCCCTCAATGACCAAGTAGACTTCATCCTGGGTTTCATCTTGCTTCTGATCCCATTGTCCCTCATCCTGGCCTCGTATATCCGTATCTTCATAGCCATCCTAAGTATTCGTTCCACCCAAGGACGGATGAAGGCCTTCTCCACCTGCGCGTCACACATCACCGTGGTCACCATGTTCTGTATTCCGTGCATGGTCATGTACATGAGGCCTGGCTCTGAAGCCTCCCTGGAAGATGACAAGAAGTTGGCCTTGTTCTATAATGTCATTTCTGCCTTTCTTAACCCCATCATTTACAGCCTCCGGAACAAGGATGTGAAGAGGGCTTTTCTCAAGTTAATTGGAAAGGGGGAGGATACTCATTAA
>AcoCah_genomic_PVKX01013986.1_Seq_347|OR5
ATGGAGAACAGGACAGAAATGATACACTTCCTCCTACTGGGACTCACCAGTGACCCTGGCCTGAAGCTTCCCCTTTTCTTCACCTTCCTCATCATCTACATCATCACCCTGGTTGGGAACCTGGGCATGATCCTTTTGCTTTTCCTGGACTCTCGGCTCCACACTCCTATGTACATTTTCTTAGGTAACTTGTCTCTTGTGGACTTCTGTTACTCTTCAGCTGTCACTCCAACAGTGATGGCTGGACTTCTTATAGGAAACAAGGCCATGAGCTACAATGACTGTGCCACACAGATGTTCTGTTTCACTGCTTTTGCGAGTGTGGAGAATTACCTGTTAGCCTCAATGGCATATGATCGCTATGCAGCGGTGTGCAAGCCTTTACACTATGCCACAACTATGACTACAGGGGTGTGTGCATGGCTAGTCATAGGCTGCTATGTACTAGGTTTTCTAAACGCCTCCATTTACACGGGAGATGCGTTCAGTCTTTCCTTCTGTGAGTCCAATGTCGTCCATCATTTCTTTTGTGATATCCCTGCAGTCATGATTCTCTCTTGCTCTGCTGATAGGCATATTAACGAGCTGCTTCTTGTTTATGTAGTGAGCTTCAATATCTTTTTTGCTATCATCATCATCTGCATATCTTACATATTCATTTTTATTACCATCCTTAGAATGCACACAGCTGCGGGACATCGCAAGGCTGTTTCCACATGTGCTTCTCACTTTACTGCAGTTTCCATTTTCTATGGGACTGTCATCTTCATGTATTTGCAGCCCAGCTCCAATCACTCCATGGACACAGACAAAATTGCATCTGTGTTCTACACAATGGTCATCCCCATGTTGAATCCTGTGGTTTACAGCCTGAGGAACAAGGAGGTCAAGAGTGCATTATTAAAGCTCAAGAGTGCATTCACTTTTGGAAGAGAAAATAGTCTGTAG
>AcoCah_genomic_PVKX01008387.1_Seq_360|OR10
ATGCAGGGAGTTAATCACTCAGGAGTGACTGAGTTCATCCTCATTGGCTTCTCTACCTTCCCTCATCTTCAGCTGATGTTCTTCCTGCTGGTCCTGCTCATGTACCTCTTCACACTGCTGGGAAACCTGCTCATCATGGCCACCATCTGGAGCGAACACAGTCTCCACACACCCATGTACCTCTTCCTGTGTGCTCTCTCCATCTCTGAGATTTTCTACACCTTCGCCATCATCCCGCGCATGCTGGCTGACCTGCTCTCCACCCTTCACTCCATCGCCTTCCTGGCCTGTGCCAGCCAGATGTTCTTCTCCTTCACGTTCGGCTTCACCCACTCCTTTCTACTCACAGTCATGGGCTATGACCGCTACGTGGCCATCTGTCACCCACTGCGCTACAATGTGCTCATGAGCCCCCGTGGCTGTGCCTGCTTGGTTGCCTGGTCCTGGGTTGGTGGTTCATTCATGGGGACAGTGGTGACTACAGCCATTTTCAACCTCACATTCTGTGGACCCAATGAGATCCACCATTTTGCTTGTCACGTTCCACCTCTATTGAAGTTAGCATGTGGAGAGAATGTGCTTGTGGTAGCCAGAGGTGTGGGGATGGTGTGCATCACAGCCCTCCTGGGATGCTTTCTCCTCATCCTCCTCTCATATGCCTTCATCGTGGCTGCCATCTTGAAGATACCATCCGCTGAAGGTCGGCACAAGGCTTTCTCCACCTGTGCGTCCCACCTCACAGTGGTGATTGTGCACTATGGCTTTGCTTCTGTCATCTACCTCAAGCCCAAGGGCCCCAAGTCTCTGGAAGGGGATACTCTGATGGGTATCACCTACACAGTCCTCACCCCCTTCCTTAGCCCCATCATCTTCAGTCTCAGGAACAAGGAGCTGAAGAGTGCCATGAAGAAGGCCTTTCTAAGCAAACTGTATCCAGAGAAAATTTAA
>AcoCah_genomic_PVKX01045239.1_Seq_70|OR13
ATGCAGACCCTTAGAAAGGAAAACTGCAGCTCAGTGTCCGAGTTTATCCTCCTTGGCTTCTCCAGTGAGTTACAGGTCAGAGTGGCCCTGTTTATCTTTTTTCTTCTGCTCTACATGGTCACCCTCCTGGGCAATGGCCTCATTGTCACCTTGATCTACCTAGACTCTCGCCTCCACACGCCCATGTACTTCTTTCTCAGTGTCCTCTCTATGGTCGACATGAGTTACGTCACTACCACGGTGCCCCAGATGCTGGTTAATATGCTGTGTCCAAAGAGGACCATCTCCTGGGGTGCTTGTGTAGCCCAGATGTTCATCTTTCTGGTCCTGGGTATTGCTGAGTGCGTTCTCTATGCCATCATGGCCTATGACAGGTATGTCGCCATCTGCTTCCCCCTTCATTACTCTCTACTCATGAGCCGCCTGGTTTGTATCAAGATGATCACAATCTGTTGGTCCATTAGCATCACTGGTGCCCTGATCTACACGGTCTTCACCATGCGTCTGCCCTACTGTGGCCCCTACAAGGTCAACCACTTCTTCTGTGAGGTCCCCGCTGTCCTGAAGTTGGCCTGCGCAGACACCTCATTCAATGACCACTTGGACTTCGTGTTGGGCTTCATCTTACTTTTGGTCCCTCTCTCCCTCATCCTGGCCTCCTATGCCCGCATCTTTGCCTCCATCTTAAGAATCCGCTCATCCCAGGGGAGGCTCAAGTCCTTCTCCACGTGTGCCTCCCACATCACTGTGGTCACCATGTTCTATGGGCCAGCCATGCTCATGTACATGAGGCCTGGCTCTTGGTATGACCCAGAGCGGGACAAGAAGCTGGCTCTGTTCTACAACGTCGTCTCTGCCTTCCTTAACCCCATCATCTACAGCCTCCGGAATAAGGATGTGAAAGGGGCTTTTCAGAAAGTGCTAGGAGACAGAAGGACATCCCAGTGA
>AcoCah_genomic_PVKX01011753.1_Seq_94|OR13
ATGCAGGATTTCATCTGGAGAAACCACAGCTCTCTTACCGAGTTTGTTCTTCTAGGATTCTCCAGTGACACAAAGATCAATGGTATTCTGTTCGGCGTCTTTCTTCTCCTCTACCTCATCACCCTCCTAGGCAATGGGCTCATCATCACCTTGATACACATGGATTCTCGCCTCCACACACCCATGTACTTTTTCCTCAGTGTCTTGTCCATTCTGGATATGGGCTATGTCACCACCACCATGCCCCAGATGCTGGTACATCTGCTCTGTGAGAAGAAGACCATCTCCTATGTTGGATGCATGGCTCAGATGTACATCTTCCTGATGCTGGGAATCACCGAGTCTTGGCTTTTTGCGATCATGGCTTATGATAGGTATGTGGCCATTTGCCATCCTCTCAGATACAAAGTCATCATGAGCCCTTTGCTGCGTGGGTCACTGGTGGCCTTCTGTGGGTTCTGGGGTATCACCTGTGCTCTGGCATATACTGTTTCTGCTATGATTCTTCCCTACTGTGGCCCCAACGAGATCAACCACTTCTTCTGTGAAGTCCCCGCAGTCCTGAAGTTGGCCTGTGCAGACACCTCTCTCAATGACCAGGTGAACTTCATCCTGGGCTTCATCCTTCTCTTGGTGCCTCTCTCCCTCATCATTGTGGTTTACATCAATATCTTTGCTGCTATCTTGAGGATCCGCTCAACCCAAGGGCGGATCAAGGCCTTTTCCACCTGTGCCTCCCACGTCACCGTGGTCACCATGTTCTCCATCCCGTGTATGGTTATGTATATGAGACCCGGCTCTGAGTCCTCCCCAGAAGAGGACAAGAAGCTGGCTCTCTTCTACAATGTCATCTCTGCCTTCCTCAACCCTATCATCTACAGCCTTCGTAATAAAGATGTGAAAAGGGCTTTCCTCAAGGTCATGGGCTGTAGCAAAGGGTCGGGGTGA
>AcoCah_genomic_PVKX01027700.1_Seq_117|OR1
ATGAACTGTATAAGAAGGAACAATGAGAGCAGCACATCTGAGTTCATCCTCCTGGGGCTCCCCATCCGGCCAGAGGACCAAGCCATGTACTATGCCCTGTTCCTGGCCATGTACATGACCACGGTGCTGGGGAACCTGCTCATCATCCTGCTCATCAGGATGGACTCTCACCTCCACACCCCCATGTACTTCTTCCTCAGCCACTTGGCCTTCACGGACATCTCCTTCTCATCAGTCACAGCTCCAAAGATGCTCATGAATATGCTGACACACAGCCAGTCCATCTCATACGCTGGGTGCGTTTCCCAGGTGTATTTTTACCTATTTTTTGCAGATCTTGACAGCTTCCTTCTGACCTCCATGGCCTATGACAGGTATGTGGCCATCTGCCACCCTCTGAACTACACCTCCATTATGAGCCAGAGCCTCTGTGTCCTGCTAGTAGTTGTGTCCTGGGCCTTGTCCTTTGCCAGTGCCCTTGTGCACACCCTATTGCTTACCCAACTCTCTTTCTGTGGGGACAATACTCTGCCCCACTTCTTCTGTGACCTCTCTGCCCTGCTTAAGCTGTCTAGCTCAGACACCGCTATCAATGAGCTGGTTATCTTCACGGTGGGAGTGGTGATCATAACTGTGCCGTTGATATGCATTCTGGTTTCTTATGGCTACATTGGGGCCACCATCCTGAGAACTCCCTCCATCAAGGGAATCTTCAAAGCCTTGTCCACATGCGGCTCTCATCTCTCTGTGGTTTCTCTGTACTATGGAGCCATTATTGGACTATACTCTTTCCCTTCTCCTAACAACAGTAATAGCAAGGATGTCATCGTGGCTGTGATGTACACTGTGGTCACGCCCATGCTGAATCCCTTTATCTATAGTCTAAGGAATCGGGATATGAAAGGAGCTCTGAGAAATGTTCTCAGCAAGAGGACATGTTCACAGTGA
>AcoCah_genomic_PVKX01029449.1_Seq_179|OR5
ATGGAGCAGGTGGTTGAGGGAAACTGCACCACTGTGGCACAATTCATCCTCCTGGGATTTTCCGATGTCCCTGAGTTGAGTGTTTTTCTGTCCTTGGTGTTTCTTCTCATTTATGGAGTCACTGTCTTAGCCAACCTAGGCATGACTGTGCTGATTCAGGTCAGCTCTCAGCTTCACACACCCATGTACTTTTTCCTCAGCCACCTGTCATTTGTGGATTTCTGCTACTCCTCCACTATTGTGCCTAAAATGCTGGCTAACATCTTCGAAAAGAACAAAGCCATATCATTCCTGGAATGCATGGTCCAATTCTACTTGTTTTGCACATGTGTGGTCACTGAAGTCTTCCTCCTGGCTGTGATGGCCTATGACCGCTTTGTAGCCATTTGTAACCCACTACTGTATTTGGCTATAATGTCTCCAGAGCTCTGTATGGTACTGGTGTCTGGCTGCTACCTCTGTGCATCAGTGTGCTCCCTGATTCACTTGTGCTTAGCTCTTCAGATCTCATCATTTAAATCAAATGTGATCAACCACTTCTTCTGTGATCTGCCTCCTCTCTTAAGTCTTGCTTGCTCTGATGTCACTGTTAATAAAGTGCTGCTCTTTGTTGTAGCCACCTTTAATGAGAGCTTTACCATTGTGACCATCGTGACCTCCTACTTGTTTATCCTCGTAACCATCCTGAGGATGCGCTCTGTGGAAGGGAGACGCAAAGCCTTTTCTACTTGTGCCTCTCATCTCACAACCATCATTGTTTTCCACGGGACAATCCTTTCCATTTATTGTTCTTCCACTTCGGACAACAATGGGGATGCTGACAAAGTGGCTACAGTGTTCTACACTGTAGTTATTCCCATGCTGAATCCTTTGATCTACAGCCTCAGAAACAAGGACGTAAAAGGTGCTCTGAGGAAAGTTGTGAGCTCTAAGATATATTCCCAATGA
>AcoCah_genomic_PVKX01001849.1_Seq_197|OR3
ATGGAGTCCAAAGTTGAGAGCAATGGAACAGCAGTTACTGAGTTCATTCTTCTGGGCTTGGTAGAGACGGCAGGGCTGCAGCCAGTCATCTTTGTAATCTTCTTCTTTGCCTACCTGCTCACAGTTGGGGGCAACCTCAGCATCCTGGCAGCTGTCTTGGTGGAACCCAAACTCCACACCCCCATGTACTTCTTCCTGGGGAATCTGTCCATGTTGGATGTTGGATGCATCACTGTCACTGTTCCATCCATGTTGGGTCGTCTCTTGTCCCACAAGCGTACAATTCCATATGGAGCCTGCCTCACACAGCTCTTCTTCTTCCATCAGCTGGCTGGGGTTGACTGCTTCCTGTTGACAGCCATGGCTTATGACCGTTTCCTGGCCATCTGCCGGCCCCTCACCTATAGCACCCGCATGAACCACACGGTCCAGAGGATCTTGGTGGCCACATCCTGGGCTTGTGCCTTCAGCAATGCACTGACCCACACGGTGGCCATATCCACACTCAACTTCTGTGGCCCCAATGTGATCAATCACTTCTACTGTGACCTGCCCCAGCTCTTCCAGCTCTCCTGCTCCAGTACCCAGCTCAATGAGCTGCTACTCTTTGGTCTGGGTGTCCTCATGGCTGGTGCACCTGTGATTCTCATAGTCACCTCCTACATCCACGTGGCAGCTGCAGTTCTGAGAATACGATCTTCAGAGGGCAGGAAAAAAGCATTCTCCACATGCGGCTCTCACCTCACTGTGGTAGGCATCTTCTACGGGACAGGTGTCTTCAGCTACATGAGGCTGGGGTCAGTGGAGGCTTCAGACAAGGACAAGGGCATTGGCATCCTCAACACTGTCATCAGTCCCATGCTGAACCCACTCATCTACAGCCTTCGGAACCCTGATGTGCAGGGTGCCCTGAGGAGGGTGCTCACAGGAAAGCGAGATATGGCATGA
>AcoCah_genomic_PVKX01013356.1_Seq_339|OR6
ATGGAGAATGGAAGTCTTTCAGCAGTGACAGAGTTCATCTTCACCACCTTTCCCAGCCTCCAGGATGGTAGTCTGATGTACTCTTTCCCTTTGCTTTTTATCTATACTTTCATTGACATTGGAAATCTGTTGATTTTCTTTGCTGTAAGGCTGGACAGCCATCTTCATAATCCCATGTATAATTTTAACAGCATCTTTTCCCTTCTGGAGATATGGTATACTACAGCTACCATTCCTAAGATGCTGTCCAACCTCGTCAATGAAAAGAAGTCCATCACCATCACTGGCTGCCTCTTGCAAATGTATTTCTTCCATTCGCTGGGAAATTCAGAGGGGATTTTGCTGATCACCATGGCTGTTGACAGATACATTGCCATCTGCAACCCTCTTCGCTATCAGATGATCATGACCCCGGGGCTCTGTGTTCAGCTTTCTGCAGGATCTTGCATCTTCGGTTTCCTCATCTTGCTTCCTGAGATTGTGATGATTTCCACTCTGCCTTTCTGTGGACCCAACCAGATCCATCATATCTTCTGTGACTTGGTCCCTGTGCTGAGCCTAGCCTGCCCAGACACTTCTAGGATTGTCATTGAGGATGTGGTCCACGCTGTAGCCATTATCATCACAGTTCTGATTATTGCTCTGTCTTACGTACGAATTGTCATCGTGATCCTGAGAATTCCTTCTGCTGAGGGCAGGAAAAAGGCCTTTTCTATCTGTGCTGGTCACCTCACGGTCTTTCTGATATTCTTTGGCAGCGTGTCACTCATGCACTTGCGTTTCATTGCCACTTATCCCCTAGTTTTAGAGACAGCCATTGCACTGATGTTTACTGTACTTGCCTTATTCTTCAATCCCATCATTTATAGTCTTAGGAACAAGGACATGAAGAATGCAATTAAAAGACTCTTCTGCCCTCACAAAGCTTTGAACACATCTGGGGGTTAA
>AcoCah_genomic_PVKX01038672.1_Seq_807|OR5
ATGAAGCATCAAAAGAATCAGAGCACTGGAGTCTTCTTTGTCTTCTTGGGATTCTCAGAATATCCAAACTTACAGGTGCCTTTGTTCATAATGTTTTTAATAATATATACCATCACTGTTTTGGAAAATCTAGGTGTGATTTTGGTGATCAGGATCAATGCCAAACTCCACACTCCCATGTACTTTTTCCTCAGTCATTTATCCTTCATTGATCTCAGTTACACCTCTGTGATCGCACCAAAACTGCTAGACCTTCTGATAACAGAGGACAGATCTATATCCCTCAAAGGATGCATAGCCCAGTTTTTCTTTGCCTGTGCTTGTGTGGTTACGCAAACTTTCATTCTAGCAGTCATGGCCTATGATCGCTTTGTGGCCATATGCAACCCTCTACTCTACAGAGTAGCTATGTCTCAAAGGCTCTGTGGTCTCCTAGCAACTGGAACTTACCTATGGGGTGGTCTCTGTGCCACCACACTCACGTATTTTCTTTTGGGACTATCTTACTGTAGATCTGTCACCATTAACCACTTTTGCTGTGAGTACTCTGCCATCCTCTCTGCAGCCTGTTCTGATTCATCCTTCAGCCAGATGGCAATCTTGTTAATTTGTATATTCAATGAAACTTGTAGCCTACTGATCATTATCGTCTCCTACGTCGTTATCTTCATCACTGTCCTCAAAATTCCTACGAAAGGAGCGCTACAAAAAGCCTTGTCCACCTGTGCCCCCCACCTGACTGCCATCTCCTTCTGCCATGGGATTATTCTGCTTCTGTACTGTGCGCTTAAGTCAAAGGGCTCACTGCTCCTTGTGAAAATAGTCACCATCTTTTACAGCATGGTCGTCCCTATGCTCAATCCTCTTATGTACAGCCTAAGAAACAAGGAGATAAAGGAGACTGTGAAGAAATTAGTCCACATAAAATTTGTATCTCACTCATTATAG
>AcoCah_genomic_PVKX01020929.1_Seq_9|OR4
ATGGGACAGAACAACAATGTGACAGAATTTATCCTCCTGGGCCTTACCCAGGATCCAATGGGACAAAAAGCATTGTTTGTCATGTTTTTACTTATCTACATTGTGACAATGGTTGGAAACCTGCTCATTGTGGGGACAGTGATTGCCAGCCCTTTCTTGGACTCCCCAATGTATTTTTTCCTTGCTTATCTGTCAGTCATGGATGCCGTTTATTCCACTTCTACATCACCCAAGTTGATTATGGACTTACTCTCTGACAAAAAGACTATCTCTTTCACAGCTTGTATGGGCCAACTCTTTACTGAGCACTTATTTGGGGGTGCTGAGGTCTTCCTCTTGGTGGTGATGGCCTATGATCGCTATGTGGCCATCTGTAAGCCTCTTCACTATTTGACCATCATGAATAGGCAGATTTGCATCCTTCTGTTAGTGATAGCCTGGGTGGGCGGGTTTGCACACTCTGTAGTTCAACTAATTTTTGCGTCTAATCTCCCTTTCTGTGGACCCAATGTCATTGACCACTTTATCTGTGACATGTACCCATTATTGAAACTTGCATGCAGTGACACTTACTTCATTGGTCTTACTGTAGTTGCCAATGGTGGAGCAATCTGTATGATCATTTTTATCCTTCTCCTAATCTCCTATGCATTCATCCTAAACTCTCTCAAAAGCTACAGTCAAGAAGGGAGGCGCAAAGCCCTGTCTACCTGCGGCTCACACATCACTGTGGTTGTGCTTTTTTTTGTCCCCTGTATTTTTATTTATGTTAGACCAGTGTCTAACTTTCCTATTGATAAATCAATAAGTGTGGTTTTTACAGTTATCACTCCCATGTTGAACCCTTTAATATACACTCTAAGAAATTCAGAGATGAAAAGTGCTATGCAAAAACTCTGGTGTAAACCATTAAGTATGGATAGAATAAGAGTGAGTCCTTCACATTGA
>AcoCah_genomic_PVKX01027897.1_Seq_20|OR4
ATGGGACAGAGCAACAATGTGACAGAATTTATCCTCCTGGGCCTTACCCAGGATCCAACTGGACAAAAAGCATTGTTCGTTGTGTTTTTACTTATATATATCTTGACAATGGTTGGAAACCTGCTCATTGTGGGGACAGTGATTGCCAGCCCTTCATTGGACTCCCCAATGTATTTTTTCCTTGCTTATCTGTCATTCATGGATGCTGTTTATTCCACGTCTACATCACCCAAGTTGATTATGGACTTACTCTCTGACAAAAAGACTATCTCTTTCACAGCTTGTATGGGCCAACTCTTTACTGCACACTTATTTGGTGGTGCTGAGGTCTTCCTCTTGGTGGTGATGGCCTATGATTGCTACGTGGCCATCTGTAAGCCCCTTCACTATTTGACCATCATGAATAGGCAGATTTGCATCCTTCTGTTGGTGATAACCTGGGTGGGTGGATTTGTACACTCTGTAGTGCAATTAATTTTTGTGTCTAATCTCCCTTTCTGTGGACCCAATGTCATTGACCACTTTATCTGTGATATGTACCCACTATTGAGCCTTGCATGCAGTGACACTTACTTCATTGGTCTTACTGTAGTTGCCAATGGTGGAGCAATCTGTATGATCATTTTTATCCTTCTCCTTATCTCCTATGCATTCATCCTAAACTCTCTTAAAAGCTACAGTCAGGAAGGGAGACGTAAAGCCCTGTCTACCTGCAGCTCACACATCACTGTGGTTGTGCTTTTTTTTGTCCCCTGTATTTTTATTTATGTTAGACCAGTGTCTAACTTTCCTATTGATAAATCAATAAGTGTGGTTTTTACAGTTGTCACTCCTGTGTTGAACCCTTTAATATACACTCTGAGAAATGCTGAGATGAAAAATGCTATGCAAAAACTCTGGTGTAAAATATTAACTATGGGTAGAAGAAAAGTGGGTTCTTCACATTGA
>AcoCah_genomic_PVKX01022414.1_Seq_131|OR4
ATGGCTAATAAGTCTGTTGTGACTGAATTCATTTTGCTGGGACTCTCTAATTCCTGGGAACTACAGATATTTTTCTTTATAGCGTTTTCATTCTTTTATGTGGCAACGATGGTGAGTAATAGTATCATACTCATCACCGTCATATCTGACTCTCACCTACACTCTGCTATGTACTTCCTGCTCACCAACCTTTCTATTATTGACATGTCTCTTGCTTCCTTTGCCACCCCCAAGATGATCATTGATTATCTAACTGATCATAGAACAATCTCTTTTAATGGATGCATCACCCAGATATTCTTTCTTCATCTGTTCACTGGTACAGAGATTATTTTACTAATGGCTATGTCTTTTGACAGGTATATTGCAATTTGTAAACCTCTGCGCTATGCTTCAATCATTAGTCCCCAGGTGTGTATTGCCTTTGTTGTGTCTTCATGGGTTGTGGGAACCATGCATTCTATGAGTCAGGTCATATTTGCCCTCACATTGCCATTCTGTGGCCCCAACGAGATAGATAGCTTTTTCTGTGACCTTCCTGTGGTGTTTCAGCTGGCTTGTGTGGATACTTATGTTCTTGGTCTCTTTATGATTTCTACAAGTGGCATTATTGCACTGTCTTGCTTTATTCTGTTATTTAACTCGTACGTGATCGTGCTGTTTACAATAAAGCACCATGCTTGCAGAGGATCATCTAAGGCCCTTTCTACTTGCACAGCTCATTTCATTGTTGTCTTCATGTTCTTCGGGCCATGCATCATCATCTACATGTGGCCACAAAACAGTTTTGTGATAGAAAAGGTCCTTTCTGTGTTTTATACCATCTTCACTCCCATTCTGAACCCAGTAATATATACTTTGAGAAACCAAGAAGTAAATTCCGCCATGAGGAAACTGAGAAGCAAGTTCCTAAACTTCAATGCAGAAACTCCTTCCCATTCTTTTTAG
>AcoCah_genomic_PVKX01013356.1_Seq_633|OR6
ATGGATAAGAAGAATCAAACAAAGGTGACAGAATTTTATTTTTCTGATTTCCCTCAGCTTGAGAGTGGTGGCCTTTTGTTCTTCACCCTTCTGCTCTGTGTCTACCTGTTCATTGTTGTTGGGAACTCCATGATCTTCTTGGCTGTGCAGCTGGATGTGCGGCTGCACAACCCCATGTACAGTTTCATCAGCATATTCTCCTTCCTGGAGATTGGCTACACCACAGTGACCATTCCCCAAATGCTCTACAACCTGGTCAGCAAAGAGAAAACCATCTCCTTCATTGGCTGCCTGGTGCAGATGTATTTTTTCCATTCCTTTGGAGTCACAGAAAGCTTAGTCCTCACAATGATGGCCATCGACAGGTACATTGCCATCTGTAACCCACTCCGCTATGCAACCATTATGACTCCTCAGCTGTGCAAGCAGCTTTCCACAGGCTCTTTCACCGTTGGCTTCCTCATGCTCCTCCCAGAGATTGTGTGGATATCCACTCTGCCCTTCTGTGGCCCCAATCAGATTCACCAACTCTTCTGTGACTTAGAACCTGTGCTTCTCTTAGCGTGTACAGACACATCTATGATTCTCATTGAAGATATCATCCATGCTATCTCCATCCTGACTTGCGTCTCTATCATCACCCTGTCCTATTTAAGAATCATCACTGTGATCCTGAAGATTCCATCTGGTGAGAGCCGCCAGAAGGCATTCTCCACGTGCACCGCTCACATCACTATTTTCTTGTTGTTTTTTGGCAGCGTGGCTCTCATGTACTTGCGCTTCTCTGTCACCTTCCCTCCACTACTGGAGAAGGTCATTGCACTAATGTTTGCTGTCCTGGCTCCATTTTTCAATCCTATAATCTATAGCCTGAGGAACAAGGATATGAAAGATGCCGTTAAGAAAATGTTGTGTTCTCTAAAGGTATTTAGAGTCTCAGGGAATTAA
>AcoCah_genomic_PVKX01012885.1_Seq_649|OR3
ATGGAGCCTGGCACCTGGGGAAACAGGACAACTGTCACTGAATTCATCCTTCTTGGCCTAACAGGAAATGTAAGACTGCAACCCATCCTTTTTGTTGTCTTTTTCTTTGCCTACATTGTCACAGTTGGGGGTAACTTCAGCATCTTGGCTGCCATCTTTGTGGAACCCAAACTCCACACTCCTATGTACTACTTCTTGGGGAATCTATCTCTGTTGGACATTGGGTGCATCAGCGTCACTGTTCCGCCAATGCTGGTGTGTCTCCTGGCTCACCAGTGTAGAGTTCCATACTCTGCCTGCATCTCACAGCTCTTCTTTTTCCACCTCCTGGCGGGGGTGGACTGTCATCTTTTGACAGCCATGGCCTATGACCGCTACCTGGCCATCTGCCAGCCCCTCACCTACAGCACCCGTATGAGCCGTGAAGTACAGGGTGCACTGGTAGGTATTTGCTGCACCATCTCCTTGATTAATGCTCTGACGCACACAGTGGCTGTGTCTGTGCTGGACTTCTGTGGCCCTAATGTGGTCAACCACTTCTACTGCGACCTCCCACCCCTTTTCCAGCTCTCCTGCTCCAGCATCTACCTCAATGGGCAGTTGCTTTTTGTGGGAGCCACTTTCATGGGAGTAGTACCCATGATCCTTATCTCAGTGTCCTATGCCCACGTTGCAGCTGCAGTACTAAGGATCCGCTCTGCGGAGGGAAGGAAGAAGGCATTTTCCACATGTGGCTCCCATCTCACTGTGGTCTGTATCTTTTATGGAACTGGCTTCTTCAGTTACATGCGTCTGGGTTCCGTCTCAGCCTCAGACAAGGACAAGGGCATTGGGATCCTCAATACTATCCTCAGCCCTATGCTAAACCCAGTCATCTACAGTCTCCGGAATCCAGATGTGCAGGGTGCCCTGAAGCGGGTGCTGACGGGAAAGAAGCAGTCAGTGTGA
>AcoCah_genomic_PVKX01001980.1_Seq_673|OR6
ATGGAGAAGGGAAACCTGTCAACAGTGACTGTGTTTGTCTTCACTGGGTTCCCTCAGCTCAACAATGGCGGCCTCCTGTACTTTTTCCCTTTGCTTCTCATCTACATCTTTATTGTGACAGGAAACCTGATGATCTTCTTTGCTGTCAGGTTGGACCGCCATCTTCACAATCCCATGTATAACTTCATAAGTATCTTCTCATTTCTTGAGATGTGGTATACAACAGCGACCATCCCCAAGATGCTCTCCAATCTGATCACTAAGCAAAAGACAATTTCGTTCATTGGCTGCCTCCTGCAGATGTATTTCTTCCATTCTCTTGGAAACACTGAAGGGACCCTTCTCACTGTCATGGCTATTGACAGATATGTTGCCATATGCAACCCACTTCGCTACCCTAACATCATGACACCCCGGCTTTGTGCTCAGCTCACTGCTGGTTCTTGTCTATTTGGCTTCCTCATCCTTCTTCCTGAGATCGTGTGGATTTCTACTCTACCTTTTTGTGGCCCCAATCAAATCACTCAGATATTCTGTGATTTCACCCCTTTGTTGAAGTTAGCCTGTACGGACGCCTCAGTAATCCTTGTTCAAGATGTGATTCATGCTCTTGCTATTCTGATAACGAGTCTGATTATTTCTCTTTCTTATATAAGAATCATTGTTGTTATCCTAAGCATCTCCTCAACAGAGGGTCGTAAAAAAGCTTTTTCTACCTGTGCTGCCCATATTGCTGTCTTCCTGTTGTTTTTTGGCAGTGTGGCCCTTATGTATCTTCGATTCTCTGCCACTTACACACCATTCTGGGACAACGCCATTGCTCTTACATTTTCTGTATTCGCTCCCCTTTTTAATCCTATTATATACAGCCTGAGAAATAAGGACATGAAAGATGCAATTAACAAGCTCGTTTGCCCTCAAAAGGTGTCCAATGAATCAGGGAGGTAA
>AcoCah_genomic_PVKX01009469.1_Seq_40|OR2
ATGGACACAGCCAACGACAGCACTTTCAGCCGCTTCATCCTGGTAGGCTTCTCTGACCGGCCCCAGCTGGAGAGGGTCCTCTTCGCAGTCATCCTGCCCGCCTACCTCCTGACCCTGCTGGGCAACAGCACCATCATCCTGGTGTCGAGGCTGGACCCGCACCTGCACACCCCCATGTACTTCTTCCTCACACACCTGTCCTTCCTAGACCTCAGCTTCACCAGTAGCTCCATCCCACAGCTGCTCTACAACCTCAGTGGGCAGGACAAGACCATCAGCTATGTGGGCTGTGCTCTGCAGCTGGTCCTGTTCCTGGGCCTGGGCGGTGTAGAGTGCCTCCTGCTGGCCGTCATGGCCTATGACCGCTATGTGGCTGTCTGCAAGCCCCTGCACTACATGGTGGTCATGAGCCCCAGGCTCTGCATGATTTTAGTGTCCCTTGCTTGGGGCTGTGGTGTGGCCAACTCTTTGATTATGTCCCCAATGACACTGTGGCTACCTCGCTGTGGGTACCGCAAGGTGGACCACTTCCTCTGTGAGATGCCGGCCCTCATCAGGATGGCCTGTACCAACACAGCCATCATCGAAGGCATTGCCTTCATCCTGGCAATAGGCATCGTGCTGTCGCCCCTGGTGTTCATCTTGGTTTCTTATTTTTATATCGTGAGGGCCGTGTTAAGTATGCAGTCATCCTCGGGAAGACACAAAGTCTTCAACACCTGCGGCTCGCACCTCACCGTGGTCTCGCTTTTCTACGGAAATATCATCTACATGTACATGCAGCCGGGAAACAGCTCCTCGAAGGACCAGGGCAAGTTCCTCACCCTCTTCTACAACATGGTCACCCCTCTCCTCAACCCTCTGATCTACACTCTCAGGAACAAGGAGGTGAAAGGGGCACTCAGGAGACTGATTTGGGGAAATATGAGTTTAAGAAAGAAGTTATAA
>AcoCah_genomic_PVKX01015057.1_Seq_83|OR2
ATGGAGACCAATGAAAGCTCTGGGGACTTCATTCTCCTGGGCTTCTCTGACCGGCCCAGGCTGGAGATGGTCCTCTTCGTTGTCAATATGGTCTTTTACTTTCTGGCCGTCACAGGCAACTCCACCATCATCTTCCTTTGCCTGGTGGACCTCCGGCTGCACACACCCATGTACTTCTTCCTCAGCAACCTGTCCCTTCTCGACCTCTGCTACACCACAAGTAGCATCCCCCAGCTGCAGGTTAACCTCTGGGGCCCCCAGAAGACTATCAGCTTCGTAGGGTGCGTCATTCAGCTCTTTGCCTTCCTGTCTGTGGGGGGCATTGAGTGCATCCTCCTGTCAGTTATGGCCTACGACCGCTTTGTAGCTGTCTGCAAGCCACTCCATTACCTGACCATCATGCACCCGCAGCTGTGCCTGAAGCTGGCAGCCTTTGCCTGGCTCAGCGGCATCGCCAATTCCATACTCATGTCCCCACTGACCATGTCTCTGGGGCGGTGTGGTCATCGCCGGATCAACCACTTTGTGTGTGAGATGCCGGCCATCATCCGTATCTCTTGTGTGGACACAAGCCGGGTAGAGGGCCTAGCGTTCTTCCTGGCGATCCCCATCGTCCTTGTGCCTCTCACTATGATCCTGGTCTCCTACGGCTACATCGCCGCCGCAGTCCTGAGGATCAGGTCTGCAGCTGGCCGGCGCAAGGCCTTCAACACCTGCTCCTCACACATGGTGGTGGTGTCTCTCTTCTACAGCACCATCATCTACATGTACATGCAGCCTGGGAATGTGGAAAGTCAGGACCAGGGCAAGTTTCTCACACTGTTCTATTGCCTGGTGACTCCCACACTGAACCCTTTCATCTACTCGCTGAGAAATAAAGACATGAAGGCGGCCATGTTGAAGGTTCTTGGGAAAGACAGAAGCTTGCTGGACGCTGGAGGGCACTGA
>AcoCah_genomic_PVKX01005256.1_Seq_109|OR2
ATGGAGATTTGGAACTTGACCTTGGAAAGTGGCTTCATCTTGGTGGGGATTCTGGATGACAGTGGCTCCCCTGAACTGCTCTGTGCTGCAATCACAGCCCTGTACTTTTTGGCTCTGACCAGCAATGGTCTGCTGCTCCTGGTCATCACCATGGATGCCCGGCTCCATGTGCCCATGTACCTTCTACTTGGACAGCTGTCTCTCATGGACCTCCTGCTCACCTCAGTTATCACTCCCAAGGCTGTTGTGGATTTTCTGCTCAAAGACAACACCATCTCCTTTGGGGGATGTGCCCTTCAGATGTTTCTAGAACTGGCACTTGGTAGTGCAGAGGACCTCCTTCTGGCCTTTATGGCCTATGACAGGTATGTAGCCATTTGTCAGCCTCTGAACTACACAATCTTAATGAGTCACAAAGTCTGCTGGCTCATGATAGCCACATCATGGATCCTGGCATCTCTCAGTGCCCTAGGATACAGCATTTACACCATGCAGTATTCCTTCTGCAAATCTCGTCATATCAACCACCTGTTCTGTGAGATCCCTCCATTGCTGAAGCTGGCCTGTGCAGACACCTCCAGATATGAGCTGATGGTTTACTTGATGGGTGTGACTGTGCTAATTATCCCTCTTGCTGCCATCCTGGCCTCCTACTCACTAATTCTGTTCACTGTGCTCCACATGCCCTCAAATGAGGGAAGGAAGAAAGCCCTTGTCACCTGCTCTTCCCACCTGACCGTGGTTGGGATGTGGTACGGGGGTGCTTCCTTCATGTATGTTCTGCCCAGTCCTTTCCACAGCCCCACACAAGACAATATCAGCTCAGTTTTCTACACTATAGTCACTCCGGCTCTGAATCCCCTCATCTATAGCCTGAGGAATAAGGAGGTCACCGGGGCTTTGAAGAGAGTCCTTGGAAAACGATTGTCAACACAGCCCAACCACTAG
>AcoCah_genomic_PVKX01005954.1_Seq_470|OR8
ATGAACACTTGGAATCACACAAATAAACCTGACTTCATCCTCACGGGACTGACAGATTCCAAGGAAATCCAGCTGGTCCTCGCTGTGCTGTTTCTCCTGATATATCTGGTCACTGTCCTGGGAAACATAGGCATGATTCTGATAATTTGCCTAGATGCCCAGCTTCACACCCCGATGTATTTCTTCCTCACCCACCTGTCATTCCTTGACCTCAGTTACTCCACTGCCATCACTCCTAAAACCTTAGAGAACCTGCTTTCTTCACACAAGAGCATCTCCTTCGTAGGTTGTTTCATCCAGCTGTACATTTTCATCCTCTTGGCAGCTACTGAATGTTTTCTACTTTCCTCGATGGCCTATGACCGCTACATAGCTATCTGTAATCCTTTACATTACCCAGTTATTATGTCTTCTCGACACTGCCTTACTCTGCTCACTGGGTCCTACGTGGTTGGAGCTGTGGATTCCTCTGTCACCGTGCTTGACATGATTACACTACATTTCTGCAAGTCCCAAGTCATCCATCACTTTTACTGTGACACATCTCCACTTCTATCTCTGTCCTGCAGTGACACACAGTTAGTGGAAATCATTATATTCATTTTTGCAGGTTCCACAATTCTGGGCTCCCTTATCACAATATCTGTATCCTATGCGTCCATTCTTACTACTATTTTGAGAATAAATTCTTCTTCAGGAAAGAAAAAAGCCTTCTCCACTTGTGCCTCTCATCTCTTAGGAGTGACTGTCTTTTACAGTACTCTGATTTTTACTTATTTAAAGCCAAGTAAGTCCTATTTTTTGGGAAAGGATCAGGTAGCTTCTGTTTTCTACACCATTGTGATTCCCATGCTGAACCCACTTATTTATAGTCTCAGAAACAGAGAAGTCAAAAGTGCTGTTGTTAGATTACTGAAGAGGAGGCAAGGATCCAGGAAATTAAAGTAA
>AcoCah_genomic_PVKX01005467.1_Seq_3|OR56
ATGACAGCATACAAGAACGACACTTTCTCAGTTGGAGTTTCAGGCTTCCTCCTAAATTGTTTTGTCAGGTCTCCCACTTGGCAGCTCTGGCTCTCCCTGCCACTCAGCCTCCTCTTCCTCCTGGCCATGGGGGCCAATGCTGTTCTTCTGATCACTATCCGGATGGAAGCCTCTCTGCATGAACCCATGTACTACCTGCTCAGCCTGCTATCCATGCTGGACATTATACTCTGCCTGACTGTCATCCCCAAAGTATTAGCCATCTTCTGGTTTGATCTCAAGCCCATTAGTTTTTCTGCCTGCTTCCTCCAGATGTATATCATGAACAGCTTTCTTGCTATGGAATCTTGCACATTTATGATCATGGCCTTTGATCGCTATGTAGCCATCTGCCATCCATTGAGATATCCATCCATCATCACTGACCAATTTGTAGTCAAGGCTGCTGCATTCATTTTGATCAGGAACGTCCTTATTCCTTTGCCCATCCCTATTCTTTCAGCACGACTCCATTACTGTAGAAGAAATGTCATCGAGAATTGCATTTGTGCCAACATGTCTGTCTCCAGACTCTCCTGTGATGATGTCATTGTCAATCGCCTTTATCAGTTTGCTGGAGGCTGGACTCTGCTGGGATCAGACCTCATCCTCATCTTTCTCTCATATACATTCATACTAAGAGCTGTGCTGAGACTCAAGGCAGAGGGTGCTGTAGCCAAAGCTCTGAGCACATGTGGCTCTCACTTCATCCTTATCCTATTCTTTAGCACCATTCTTTTGGTCTTCATCCTAACACATGTAGCTAAGAGGAAGGTCTCTCCAGATGTGCCTGTCTTGCTCAATGTCCTCCACCATGTCATCCCTGCAGCCCTTAATCCCATTGTTTATGGTGTGAGAACCCAAGAGATCAAGCAAGGAATCAAGAGATTACTCAAGAATGGGTGGTAA
>AcoCah_genomic_PVKX01008387.1_Seq_6|OR10
ATGTTGGAACTAAATTACACCTTTGTGTCAGAGTTCATCCTCATCGGCTTCTCTACCTTCCCCCATCTTCAGCTGATGTTCTTCCTGCTGGTCCTGCTCATGTACCTCTTCACGCTGCTGGGAAACCTGCTCATCATGGCCACCATCTGGAGCGAACACAGTCTCCACACACCCATGTACCTCTTCCTGTGTGCTCTCTCCATCTCTGAGATTTTCTACACCTTCGCCATCATCCCACGCATGCTGGCTGACCTGCTCTCCACCCTTCACTCCATCGCCTTCCTGGCCTGTGCCAGCCAGATGTTTTTCTCCTTCACATTCGGCTTCACCCACTCCTTTCTACTCACAGTCATGGGCTATGACCGCTACGTGGCCATCTGTCACCCACTGCGCTACAATGTGCTCATGAGCCCCCGTGGCTGTGCCTGCTTGGTTGCCTGGTCCTGGGTTGGTGGTTCATTCATGGGGACAGTGGTGACTACAGCCATTTTCAACCTCACATTCTGTGGACCCAATGAGATCCACCATTTCTTTTGCCATGTTCCACCTCTATTGAAGTTGGCATGTGGAGAGAATGTGCTTGTGGTAGCCAGAGGTGTGGGGATGGTGTGCATCACAGCCCTCCTGGGATGCTTCCTCCTCATCCTCCTCTCATATGCCTTCATCGTGGCTGCCATCTTGAAGATACCATCCGCTGAAGGTCGGCACAAGGCTTTCTCCACCTGTGCGTCCCACCTCACAGTGGTGATTGTGCACTATGGCTTTGCTTCTGTCATCTACCTCAAGCCCAAGGGCCCCAAGTCTCTGGAAGGGGATACTCTGATGGGTATCACCTACACAGTCCTCACCCCCTTCCTTAGCCCCATCATCTTCAGTCTCAGGAACAAGGAGCTGAAAGTATCTATGAAAAAAGCTTTCCTCAACAAGTTATCTCTTCAGAACTCCTGA
>AcoCah_genomic_PVKX01026692.1_Seq_7|OR10
ATGACCTGGGGAAACTGGACAGTTGTCAGGGAATTTATTCTTTTGAGCTTCTCAGGTTTGTCCTACGAGGTTCAGGCTCTACTATTTCTCCTGTTTTTGATCATTTACCTAGTCACCCTCATGGGCAATGTCCTCATCATCCTGGTCACTACAGCTGACTCTGCCCTGCAAAGTCCTATGTACTTCTTCCTCAGAAACTTATCCTTCCTGGAAATAGGCTTCAACTTGGTCATTGTGCCCAAGATGCTGAGTACTTTGATACTCCAAGACAAAACCATCTCCTTCCTTGGCTGTGCCACTCAGATGTATTTCTTCTTCTTCTTTGGGGCTGCTGAGTGCTGTCTCCTGGCCACAATGGCATATGACCGCTATGTGGCCATCTGTGATCCCTTGCGCTACCCGATAATCATGAGTCGCAGGTCCTGTGCCCAGCTGGCAGCTGCCTCCTGGTTCTCAGGTTTCCCAGTGGCCACTGTGCAAACCACATGGATTTTCAGTTTCCCTTTTTGTGGCCCCAACAGGGTGAACCACTTCTTCTGTGACAGCCCCCCTGTCATAGCCCTGGTCTGTGCTGACACCTCACTGTTTGAACTGGAGGCCCTGACAGCCACCGTCCTATTCATTCTCTTTCCTTTCTTGTTGATCCTGGGTTCCTATGTCCGCATCCTTTCCACCATCTTCAGGATGCCTTCGGCTGAAGGGAAACGGAAGGCCTTCTCCACTTGCTCCTCCCATCTTCTCGTTGTCTCCCTCTTCTACAGCACTGCCATCCTCACATACTTCCGGCCCCGCTCAAACACCTCTCCTGAGAACAAGAAGGTGTTGTCGCTCTCCTACACAGTTGTCACTCCCATGCTGAACCCGATCATCTACAGCTTAAGGAATAACGAGGTGAAGGCTGCGTTGAGGCGGATTGTTCGCAGAACCCTGGGCCCTCAGAAACTGTGA
>AcoCah_genomic_PVKX01010219.1_Seq_40|OR10
ATGCTGGCTGGGAAATCTGTCCTCAACCAATCTGGGCCCACTGAGTTCGTGTTCCGCGTCTTCACCAATGTCCCTGAATTCCAGGCTCTCCTCTTTACACTCTTTCTCCTGCTCTATCTGATGATCCTCTGCGGCAACACCGCCATCATCTGGGTGGTGTGCACACACAGCTCCCTGCGCACGCCCATGTATTTCTTCCTGGGCAGTCTGTCTCTCCTGGAAATCTGCTACACCACAGATGTGGTTCCCTTGATGCTTTCCAACATCTTCGGGGCCCAGAAGCCCATATCATTGGCTGGTTGTGGGACACAAATGTTCTTCTTTGTAACTCTAGGAAGCACTGACTGCTTTCTCCTAGCAGTCATGGCCTATGACAGATATGTGGCAATCTGCCACCCTCTACACTACAGCCTCATCATGACCCAGAAGCTGTGTGTCCAGATGGTGCTGGGCTCTTTGAGCTTGGCGCTCTTTCTCTCCCTGCAGCTCACTGCTTTAATTTTCACCTTGCCCTTCTGTGGACGTCACCGGGAAATCAACCATTTCCTCTGTGATGTTCCCCCAGTCCTGCGCCTGGCCTGTGCTGACATCCATATGCACCAGGCAGTCCTGTATGTAGTGGGCATCCTAGTGCTGACAGTTCCATTCCTGCTGATTTGCATCTCCTATGTGTTTATTGCGTCAACTATCCTGCGCATGCGCTCTGCAGAGGGCCGACAAAGGGCATTTTCCACCTGTTCTTCCCACCTCACTGTGGTCTTGCTGCAGTATGGTTGCTGTAGCCTGGTGTACCTGAGGCCCCGCTCCAGCACCTCAGAGGACGAGGACCGCCAAATTGCCCTGGTGTACACCTTTGTCACCCCATTACTCAATCCTCTGATTTACACCCTTCGGAATAAAGATGTGAAAGGTGCACTGAGGAACTCCATATTCCATAAAGCGGTCTGA
>AcoCah_genomic_PVKX01002725.1_Seq_331|OR1
ATGAATCAAGGAAACCAAACCACCATCTCCGAATTCATCCTGCTGGGTCTCTCCAACCAGGCTGAGAAACAGCAACTTATCTTTGTGATTTTCCTGAGTATGTACCTGGTCACTGTAGTTGGAAACAGTCTCATCATTCTGGCCATTGGCTTGGATATACATCTTCACACACCCATGTATCTTTTCCTTGCCAACCTATCCTTTGCTGATATTTCCTCCTCTTCCACCTCAGTCCCAAAAATGCTATTTAATATTCGGACTAAGAGTCAGTCAATCTCCTATGAGGGCTGCATCACACAGATGTACTTTTCTATTGTGTTTGTTGTCATTGATAATTTTCTTTTGGGGGTCATGGCTTATGATCGTTTTGTGGCTATCTGCCACCCTCTGAATTATACAAACATCATGCACCCTAGGTTCTGTCTTTTGCTCACTGTCTGTCCATGGACTCTTAGCAATATTGTTGCCCTAACACATACACTTCTCGCAAATCAGTTGGTTTTTTGCAACCACAATACCATTCAACACTTCTTCTGTGACTTGGACCCTCTGCTCAGACTTTCCTGCTCAGATGCAACTATCAATGAACTTGTGAAATTTATTGTGGGTCTATCAGTCATCACCTTTCCTTTTGCTCTTATCCTCTTATCCTATGTCTGCATCATCAGGGATGTACTGAGAATTTCATCCATAGAGGGAAAATGGAAGGCATTCTCTACCTGTGGTTCTCACCTGACAGTTGTATTCCTCTTCTATGGCACAATTGTAGGGGTTTACTTTTTTCCTTCATCTACTCACCCTGAGGACACAAACAAGATTGGTGCAGTACTCTTCACTGTGGTGACACCCATGATGAACCCCTTCATCTATAGCCTGAGGAATAAAGATATGAAAGGTGCCTTGAGAAAGCTCATCAATAAAATACGTCCCCAGCCTTTGATGTCATAA
>AcoCah_genomic_PVKX01013356.1_Seq_341|OR6
ATGACACAATTGGTGGCCAGCCAGAATCAAACTATGGTGATCGAGTTCCTCTTCTCCGTGTTCCCACCTCTGTACCAAGGCGGCCTCTTATTTTTCATTCTCTTGCTTCTTGTCTATGCGTTCATCATATCAGGAAATCTAGTGATCTTTGTGGCTGTACAGCTGGATATGGCCCTACACACACCCATGTATTTCTTCATCAGTGTGCTGTCCTTCCTGGAGATCTGGTATACCACAACCACCATTCCCAAGATGCTCTCCAGCCTAGTCAGTGAGAAGAAGACCATCTCCCTGGCTGGCTGCCTCATGCAGATGTACTTTTTTCATTCCTTGGGTATCACAGAAGGCTGTGTCCTGACAGCCATGTCCATTGACCGGTACATAGCTATCTGCTACCCTCTCCGTTACCCAACCATCATGACTTCCAAACTTTGTGTCCAACTAACAGCTGGATCCTGCTTCTGTGGCTTCCTTCTGGTACTCCCTGAGATTGCATGGATTGCTACTCTGCCTTTCTGTGGCTCCAACAAGATCCATCAGATCTTCTGTGATTTCACCCCTGTGCTCAGTCTGGCCTGTACAGACACATCTCTGGTGGTCATTGTGGATGCTATCCATGCAGTAGAGATCCTGGCCTCCTTCCTTGTAATTGCCCTGTCCTATATGCGGATCATTGTGGTAATTTTGAGGATGCCCTCAGCAGAAGGTAGGCACAAGGCTTTCTCCACTTGCGCAGCTCACCTTGCTGTTTTCTTGCTGTTTTTCAGCAGTGTGGCTGCCATGTATTTGAGATTCTCGGCCACCTACTCAGTCTTCTGGGACACAGTAATTGCTGTCACTTTTGTTATCCTTGCTCCGTTTCTCAACCCCATTATTTATAGTCTAAGAAACAGAGAAATGAAAGATGCTATTGGGAGGCTTTTTCTTCAGAGGAGAGCTCAGAAGTAG
>AcoCah_genomic_PVKX01012692.1_Seq_381|OR8
ATGGCTTCTAGAAATATATCTCATGTCACTGAGTTCATTCTTGTCGGTGTTTCTGACCGTCCAGAGCTGCAGCTACCCCTTTTCGTTCTCTTCTTCATCATCTACATGCTGACCGCAGCAGGGAACCTGGGCATCATCACCCTCACCACCGTGGACTCGCGACTGCAAACTCCCATGTACTTCTTCCTCAGACACCTGGCAGTCATCAACTTCGGCAACTCCACTGTCATTGCTCCTAAAATGCTGGTCAACTTCTTAGTCACCGAGAAAACCACCTTATACTACGAATGTGCCACCCAGCTGGGAGGATTCCTGGTTTTCATTGTAGCAGAGATCTTCATGTTGGCTGTGATGGCCTATGACCGCTACGTGGCCATCTGCAACCCTCTGATGTACATGGTTGTGGTGTCTCGGCGGGTCTGCCTTCTGCTGGTGTCCCTCACATACTTCTATGGCTTTTGCACAGCTATTGTTGTTTCATCCTGTGTGTTCTCTGTGTCTTATTGCTCCTCAAAAAAAATCAACCATTTTTACTGTGACAATGTTCCTCTCTTAGCACTGTCCTGTTCTGACACCTACCTACCCGAAACTGTAGTCTTTATATCTGCAGCTACAAACTTGTTTTTTTCCATGAGTATAGTGTTAGTATCTTATTTCAACATTGTGTTGTCTATCCTAAGGATCCGTTCATCAGAAGGAAGGAAAAAAGCCTTTTCCACCTGTGCTTCCCACATGATGGCTGTCACCGTTTTCTATGGGACACTGCTATTTATGTATTTGCAACCTCAAACTAACCACTCACTAGATACTGATAAGATGGCCTCTGTGTTTTATACATTGGTGATCCCGATGCTGAACCCCATGATCTACAGCCTGAGGAACAAGGATGTGAAGGCTGCTTTAAAGAGACTAGTGACAAGTCCATGTGATTCTTTCAAAGCACTGTAA
>AcoCah_genomic_PVKX01024001.1_Seq_406|OR1
ATGAAGACTAACCGGAGAATCATGTCTGAGTTCATCCTCCTGGGGCTCCCCATCTGGCCAGAGGACCAAGCCATGTACTATGCCCTGTTCCTGGCTACGTACCTGACCATGGTGCTGGGGAACCTGCTCATCATCCTACTCATCAGGATGGACTCTCACCTCCACACCCCCATGTACTTCTTCCTCAGCCACTTGGCCTTCACTGACATCTTCTCATCAGTCACAGCTCCAAAGATGCTCATGAATATGCTGACACACAGCCAGTCCATCTCATATGCTGGGTGTGTTTCCCAGGTGTACTTTTTCTTATTGTTTGGGTGTATTGACAACTTCCTACTGACCTCCATGGCCTATGACAGGTATGTGGCCACCTGCCACCCTTTGCACTACACCTCCATCATGAGTCAGAGCCTCTGTGTCCTGCTAGTGATGGTATCCTGGGTGTTTTCCTCTACTAATGGCCTTGTGCACACTCTCCTCTTTGCTCGACTTTCTCTCTTTAGAGACAACATTGTCCATCATTTCTTCTGTGACCTCTCTGCCTTGTTGAAGCTGTCCAGCTCAGATACCACCATCAATGAACTTGTCATCTTCACTTTAGCAGTGGCAGTCATTACCGTGCCATTCATATGTATCCTGATCTCTTATGGGCACGATGGAGGGATTCCCTCCATCAAGGGAATCTGCAAAGCCTTGTCCACGTGTGGCTCTCACCTCTGTGTAGTTTCTTTGTACTATGGAGCCATCATTGGGTTATATTTTTTCCCCTCCTCCAATAACACTAATGACAAGGATGCCATTGTGGCTGTGATGGATAGTGTGGTCACGCCCATGCTGAATCCCTTTATCTATAGTCTGAAGAATCGGGATATGAAAGGAGCACTAAGAAATTTCCTCAGCAGGAGAGTGTGTTTACAGCGACGGGCATGGTCTTCCCGCTTTATTTGA
>AcoCah_genomic_PVKX01020860.1_Seq_471|OR1
ATGAAGACAAGAAACCACAGTAGTGTTTCTGAATTTCTCCTCCTGGGCCTCTCTGAGCATCAGGAGCAGCAACCTTTCCTTTTTGGCATCTTCTTGGTCATATACCTGGTCACCATCATGGGGAATATGCTCATCACCCTGGCCATTGGCTTTGATCCACACCTCCACAGCCCTATGTACTTCTTCCTGGCCAACCTCTCCCTCACTGACCTCTGTCTATCATCTACCACAGTCCCCAGGATGCTAGTGAACATCCAAGCCCACAGGCACAACATCCCCTATGCTGGATGCCTGTCTCAGATCTATTTCTTCCTGTGGTTTATTGGACAAGATGTTTTCCTCCTGGCAGTGATGGCTTATGACAGGCTTGTAGCCATATGCTATCCCCTTCACTACACCTTGGTAATGAGTCCCAGATGCTGCATCCTGCTGGTGGTCATATCACTAATTCTTTCCCACTCATATGCTCTAACCCACACCACTCTCTTGGCTCAGTTATCCTTCTGCATGGACAACATCATTCCCCAATTCTTTTGTGAACTGCTTCCCCTATTGAAGCTCTCATGTTCCAACACTTATGCCAACCAATGTGTGCTTCTCTACTGGGGAGGGGCATTAACTATCTTGATTCCTTTGTTAATCATTGTTTCATATGTCCGCATTGTGGCAGCCATTGTGAGAATCCCATCGGTCAGTGGAAGATGGAAGACCTTCTCCACCTGTGGGTCCCATCTCTCAGCAGTTTGCCTGTTCTATGTGTCTGCTATTGGGGTGTATTTCATTCCATCTGCTTCTGATTCAGCCAGCAAGGACAGGATTGCAGCAGTGATGTACGCTGTAGTGACCCCCATGCTGAATCCATTCATCTATAGCCTGAGAAACAAAGACATGATGAATGCCTTGAGAAGATTCCTTAGCAGAAGTGCACTGCAACCTCCACAGGGATAA
>AcoCah_genomic_PVKX01005256.1_Seq_621|OR2
ATGGAGCTCTGGAACTCTACCTTGCAAACTAGCTTCATCTTGGTGGGGATTCTGGATGACAGTGGCTTTCCTGAACTGCTCTGTGCTACAATCACAGGCCTGTATATGTTGGCTGTGGCCAGCAATGGACTGCTGCTCCTGGTCATCACAGTGGATGCCCGGCTCCATGTGCCCATGTACCTTCTACTCAGACAGCTCTCTCTCATTGACCTCCTCTTCACATCAGTTGTCACTCCTAAGGCTGTTGTGGATTTCCTGCTCAGAGACAACACCATATCCTTTGAGGGATGTGCCCTTCAATTGTTTTTGGCAATGACACTGGGTGGAACAGAGGACCTTCTTCTGGCCTTCATGGCCTATGACAGGTATGTGGCCATTTGTCATCCTCTAAACTACATGATCTTCATGAGTCCAAAGGTCTGCTGGCTCATGGTGGCCACATCATGGATCCTGGCATCACTTAGTGCACTAGGTCACACTGTGTACACGATGCACTTTCCTTTCTGCATGTCCCAGGAAATTAGACATCTGCTCTGTGAGGTTCCTCCATTGTTGAAGTTGGCTTGTTCTGACACGTCTCAATATGAGCTAATGGTTTATGTGACAGGCGTGATATTCCTGTTGCTCCCCCTTTCTGCAATTGTTACCTCCTACTCACTAATTCTGCTCACTGTGCTGCACATGCCCTCAAATGAAGGACAGAAGAAGGCCCTTGTCACTTGTTCTTCCCACTTGACCGTGGTTGGGATATTCTATGGGGGTGCCACTTTCATGTATGTGCTGCCGAGTTCCTTCCACAGCCCTAAGCAAGACAATATCATCTCTGTCTTCTATACAATTGTCACCCCAGCTCTGAACCCCCTAATCTACAGCCTGAGGAATAAGGAGGTAATTGGAGCTTTTAGAAGAGTCTTGGGGAGGCATATTCTGCCAGCACACTCCATTTAG
>AcoCah_genomic_PVKX01009194.1_Seq_629|OR2
ATGGAGTTCCGGAACTTGACTTTGGGAAGTGGCTTCATCTTGGTGGGGATTCTGGATGACAGTGGCTCTCCTGAACTACTCTGTGCCACTATTACAACCCTGTACATGTTGGCTTTGACCAGCAATGGGCTGCTGCTTCTGGTCATCACCTTGGATGCTCGGCTACACGTGCCCATGTATCTCCTACTCGGGCAGCTGTCTCTCATGGACCTCTTCCTGACATCAGTTATCACTCCCAAAGCTGTCATGGATTTTTTACTCAATGACAACACCATCTCCTTTGGAGGCTGTGCCCTTCAGATGTTCCTTGAATTGGCACTGGGTGGAGCAGAGGACTTGCTTCTGGCCTTCATGGCTTATGACAGGTATGTGGCCATTTGTCATCCACTGAACTACATGATCTTCATGAGGCCAAATGTCTGCTGGTTTATGATCGCCACATCATGGATATTGGCATCAGTGATGGCCCTAATATTTACCTTCTACACCATGCAGTATCCCTTCTGCAAATCCCGGCAGATCAGACATCTGTTCTGTGAGATCCCTCCATTGCTGAAGCTGGCCTGTGCGGACACCTCCGCATATGAGCTGACAGTTTATTTGGCAGGCGTCTCTGTCTTGATTCTCCCTTTTGCTGTTATTTTGGCCTCCTATGCACGCATTCTTTCTACTGTGCTCCACATGCCCTCAAATGAGGGAAGGAAGAAAGCCCTTGTTACCTGTTCTTCTCACCTGATTGTGGTTGGGATGTGGTATGGAGGTTCCTCATTCATGTATGTTCTCCCCAGTCAATTCCACAGTCCCAAACAAGATAATATCTTCTCTGTTTTCTATACTATAGTCACTCCGGCTCTGAACCCCCTCATCTACAGCCTGAGGAATAAGGAAGTCACTGGGGCTTTAAGGCGGATTCTTGGAAAACGGTTGCTTCCAACAGAACCCACTTAA
>AcoCah_genomic_PVKX01002090.1_Seq_14|OR52
ATGCTTGGAGATAACTTCACCATCATCCATCCAACTGTTTTCATCCTACTTGGAATCCCAGGCCTGGAGCAGTACCACACCTGGCTTTCTATCCCTTTTTGTCTCATGTACATCACAGCAGTCTTGGGCAATGGAGCCCTCATCCTGGTTGTCCTGAGTGAACGCACCCTCCATGAGCCCATGTATGTCTTTCTATCCATGCTGGCTGGCACTGACATTCTCCTGTCAACTACCACTGTGCCCAAGGCCTTGGCTATCTTTTGGTTCCATGATGGGGAGATCCCCTTTGATGCTTGCATTGCTCAGATGTTTTTCATCCATGTTGCTTTTGTGGCAGAGTCAGGAATCCTTCTGGCCATGGCATTTGACCGCTATGTGGCTATTTGTACTCCTCTGAGATACTCAGCCATCTTAACTCCTATGGCAATTGGAAAAATGACCCTGGCCATCTGGGGACGGAGCATCGGAACCATTTTCCCTATCATATTCCTGCTAAAGAGGCTGTCGTACTGCAGGACCAATGTTATTCCACACTCTTACTGTGAGCATATTGGTGTAGCCAGACTGGCTTGTGCCGACATCACCGTCAATATCTGGTATGGCTTCTCAGTGCCAATGGCTTCAGTTTTGGTAGATGTTGCACTCATCGGTATTTCTTACACTTTGATCCTCCAGGCTGTGTTTAGACTTCCTTCCCAGGATGCCAGGCACAAGGCTCTCAACACCTGTGGTTCCCACATTGGGGTCATTCTCCTTTTCTTCATACCGTCATTTTTTACTTTCCTTACTCATCGCTTTGGCAAGAATATCCCCCACCATGTACACATTCTTCTAGCCAACCTCTATGTGTTAGTTCCCCCCATGCTTAACCCTATCATCTATGGTGCGAAGACCAAGCAAATTAGGGATAGCATGATGCAAATGTTGTCAGCTGTGTGGAAGTCCTGA
>AcoCah_genomic_PVKX01037044.1_Seq_71|OR2
ATGAGCACTCAACACTGGAACTACTCCGCTACCGGCTTTGTCCTGACAAGCCTTTTTAACAACAGCCAGACACACCTGTTCCTGTTCAGCATGGTGGTGTTGGTCTACATCCTGGCCATGGCTGGCAACACGGCCATGGTCCTTCTGATTTGGATGGACGCCCGACTCCACACACCCATGTATTTCCTCCTCAGCCAGCTGTCCTTTCTGGACATCTTCTTTACGTCCGTCACTGTCCCCAAGATGATAGTAGGCTTTCTCTTTGGTTGGACAAGCATCTCCTTTGGGGGCTGTGGGGCACAGATGTTTTTCTTCATGTTCCTGGGAGCTGCAGAGTGCCTCCTGCTGGCCCTCATGGCTTATGACCGCTATGTGGCCATCTGCAACCCTCTGCGCTACCCAGTGCTCATGAGCCGCCGGGTGTGCCTGCTCATGGTTGTGGCCTCCTGGCTGGGAGGATCCCTCAACGCCTCCGTTCAGACTTCCCTGACCCTTCAGTTCCCCTACTGCGGCTCTCGAAAGATCTCCCACTTCTTCTGTGAGGTGCCGTCGCTGCTGATGCTGGCCTGTGCAGACACCGAAGCCTACCAACAGGTACTATTTGTGACAGGCGTGGTGGTCCTCCTGGTGCCCATTACCTTCATCACCACCTCCTATGCCCTCATCTTGGCTGCTGTGCTCCGGATGCGCTCTGTGGAGGGGCGTCAGAAGGCCCTGGCCACATGCTCCTCCCACCTGACAGTCGTCAACCTCTTCTATGGGCCCCTGGTCTATACCTACATGTTACCTGCTTCCTACCACTCCCCAGGCCAAGATGATGTCGTATCTGTCTTTTACACCGTTCTCACGCCCATGCTTAACCCCGTCATCTACAGCCTCAGGAACAAGGAAGTAACAGGGGCAATGAAGAAAGCTGTGGGAAGGTGTGGGGCCAGTAGGAATGCATGA
>AcoCah_genomic_PVKX01015553.1_Seq_95|OR51
ATGAACTCCAATGCTTCCCAAACCAATCACCACAGTTTCACTCTGACAGGCATCCCAGGGATGCCAGAAAAGAACCCATGGATGGCCTTTCCCCTGGGGTTTCTCTACACACTAACCCTCCTGGGAAATGGCACCATCCTAGCAGTTGTCAAGGTAGAGCAGAGCCTCCATGAGCCCATGTACTACTTCCTCTGCATCTTGGCTCTGACCGATGTCAGTCTCTCCATGTCCACCTTGCCCACTATGCTCAGTGTCTTCTGGTTCAACGCCCCCGAGATTCCCTTTGATGCATGCATCACCCAGATGTTCTTTATTCATGGATTTGGAGTAGTAGAATCTGGAGTCTTAATGTCCATGGCCTTTGACAGATTTGTGGCGATCCGAGACCCTCTGCGTTATGCTTCCATCCTCACTCATGGCCTTATTGGAAAGATTGGACTGGTTGTCTTTGCCCGGGCAGTCTGTGTGGTCTTCCCTGTGCCCTTTCTTATAAAACGGCTGCCCTTCTGTCGTTCTAATGTCTTATCTCACTCATACTGTCTTCACCAAGATGCAATGAGGTTAGCCTGTGCCAGCACCCGTGTCAACAGCCTCTACGGCCTCATCGTCGTCATCCTCACATTAGGGCTCGATGCTCTCACCATTCTCTTCTCTTACGTACTCATCCTGAAGACAGTGCTGGGCATTGCTTCCCGGGCCGAGAGGCTCAAAGCCCTCAACACCTGCCTCTCGCACATCTGTGCTGTGCTTCTCTTTTATATCCCACTTATAGGTGCTACCATGATCCACAGATTTGGGAAACATTTATCACCAGTTGTGCATATGCTCATGGCCAATATCTACCTTCTCCTTCCCCCTGTGCTGAACCCCATTGTCTACAGTGTGAAGACCAAGCAGATACGTAGACGGATCATCCAAGTGTTCCAAGGGAAAAAGAACATGGCCTAG
>AcoCah_genomic_PVKX01020823.1_Seq_20|OR52
ATGCAGCACATAAACCACAGCCATCAGAACCCAAGCTCCTTCCTGCTCATGGGAATCCCCGGCCTGGAGGCATCCCACTTTTGGATTGCGTTTCCTTTTTGCTCCATGTATGCCCTGGCGGTTCTTGGCAACATGGCAGTTCTGTTGGTGGTGCGCTCTGAGACTTCACTGCACCAGCCCATGTACCTGTTCCTGTGCATGCTGTCCACTATTGACCTGGTGCTCTGCACCTCCACTGTGCCCAAGCTCCTCGCACTCTTTTGGGCAAATGCAGCTGAGATTGCCTTTGGGGCCTGTGCTGCCCAGATGTTCTTCATTCATGGGTTCTCAGCTGTAGAATCTGGTATCTTGCTATCGATGGCCTTTGACCGCTACTTGGCCATCTGCCGGCCACTGCACTATGGGTCGTTGCTGTCCCTAGAGTCAGTGAGCAAGTTAGGGGCTGCTGCTCTGCTTCGTGGCTTGGGACTCATGACCCCACTTACTTGCCTACTGGCGAGGCTGAGCTACTGCAGCCGAGTGGTGGCACACTCCTACTGTGAGCACATGGCTGTGGTGAAGCTGGCTTGCGGGGGCACACAGCCAAACAATATATATGGCATCACAGCAGCCACACTAGTAGTAGGAACCGACTCCATTTGTATTGCCATATCCTATGCACTCATCCTCCGGGCTGTGTTGGGCCTCTCCTCCAAGGAGGCCAGAGCTAAGACCTTTGGCACTTGTGGCTCCCACCTAGGTGTCATCCTTCTCTTCTACACACCAGGGCTCTTCTCGTTCTACACACAGCGTTTTGGCCAACATGTACCCAGGCATGTGCACATCCTCCTGGCTGACCTCTACCTGGTTGTACCGCCCATGCTCAACCCCATCATCTATGGCATGAAAACCAAGCAGATCCGAGATGGAGCACTCCGACTACTGAAGAGGGGTCCTGCCCAGTCATAA
>AcoCah_genomic_PVKX01028594.1_Seq_103|OR8
ATGGCTCAGATAAACTGCACGCAGGTGACAGAGTTCATTCTTGTGGGCCTCACAGATCACCAGGAGTTGAAGCTGCCCCTCTTCCTAGTGTTCTTTTCCATCTATCTTTTTACAGCAGTTGGCAACCTGGGTTTGATTCTGGTCATCAGAACAGATGCAAGACTCAACACACCCATGTATTTCTTCCTCAGCAACCTGGCTTTTGTCGACTTCTGCTACTCCTCTGTCATCACACCCAAGATGCTTGGCAATTTCCTGTACAAACAAAATGTGATATCCTTCAACGCATGTGCTGCCCAGTTAGGCTGCTTCCTAGCTTTCATGACAGCTGAGTGTTTGCTACTGGCTTCCATGGCCTATGACAGGTATGTGGCCATTTGTAACCCTCTACTGTATATGGTCCTCATGTCCCCAGGAATCTGCCTTCAGCTTGTAGCTGCTCCCTATAGTTATAGCTTCCTGGTAGCACTGTTCCATGCCATCCTCACCTTTCGCCTCTGCTATTGTCACTCCAACGTTATCAACCACTTCTACTGCGATGACATGCCTCTGCTAAGGCTAACTTGTTCAGACACTCATTCCAAACAGCTATGGATCTTTGCCTGTGCTGGCATCATGTTCATTTCCTCTCTTCTCATTGTTTTTGTATCCTATACATTCATTATTTCTGCCATCCTGAGGATGCGCTCAGCTGAGGGAAGACGCAAGGCTTTCTCCACCTGTGGTTCTCACATGCTGGCAGTGACCATTTTCTATGGAACCCTCATTTTTATGTACTTGCAGCCCAGTTCTAACCACTCTCTAGACACAGACAAAATGGCTTCTGTCTTCTACACAGTGATCATCCCAATGTTGAACCCCTTAATCTACAGCCTAAGGAACAAGGAAGTGAAGGATGCCTTGAAGAAATTAATTATCAGTTGGAATCAAACATTTATGTCATGA
>AcoCah_genomic_PVKX01034596.1_Seq_216|OR10
ATGAAGAACGGAAGCCTGCCCCTCTGCACTGAGTTTACGTTGGTGGCCTTTTCTTCTCTGGCAGAGCTGCAACTTGTCCTCTTCTTCGTGTTCCTGGCCATCTACTTGTTTACCTTGGGGGGAAACTTCATCATCATCTGTGTGATCTGGGCCACCCCTTCCCTGCACACTCCCATGTACTTCTTCCTGACCAACCTCTCCTTTCTGGAGATGTGCTACATCAGCAGTGTGGTGCCTCAGATGCTGGTGCACCTGCTGGTGCAGCCCAAGACCATAAGCGTGGGGGGCTGTGCAGCTCAGATGTATGTATTCACCATCTTGGGGCTGACAGAATGCTGCCTTCTGGCAGCCATGGCTTACGATCGCTTTGTGGCTATTTGCTACCCACTGCATTACACTCTGCAGATGGGCCCTTCTGTCTGTTTGAAGTTGGCTGGGGCCTCTTGGATGACTGGGATCCTGGTAGAATCAGCTCAGACCACCTGGATCTTCACTCTTCCCTTCTGTGGAGCAGGAACGATTCAGCACTTTTTTTGTGACATCATGCCTGTGGTGAAGCTAGCTTGTGTGGATACTTCCCAGAATGAAATTGTGCTATTTGTTGTTTCTCTGATCTTCATTATGAGTCCCTGTGTCTTCATTCTGTGCTCTTATATCCGCATTATTCTAACCATCTTGAGAATGCCCTCAGCAGCGGGAAGACACAAAGCTTTCTCCACCTGCTCTTCTCATATCCTGGTCGTTTCTCTTTTCTATGGCACTGCCTTGTTCACTTACCTGCAGCCCAAGAGTTCGCACACTCCAGACACTGACAAGGCTACTGCTCTCATGTACACTGTGGTCACCCCTGCTCTGAATCCCGTTATCTACACTTTGAGGAACAAGGAAGTGAAAGAAGCCTTTCAAAGGGTGACACAGAGGAAACTTCTTAGACAAATAGACTAG
>AcoCah_genomic_PVKX01006417.1_Seq_301|OR2
ATGAGCAACTACACTGGCCTGTCAGATTTCACCCTGGTGGGACTCTTCAGTCAAGCCAAACACCCTGCCCTGCTTGCTGTGGTCATATTTGTGGTTTTCCTGATGGCCTTGTCAGGGAACGCCCTCCTGATCCTTCTGATAGTCTCTGACACACACCTCCACACTCCCATGTACTTTTTCATCAGCCAGCTGTCCCTCATGGACATGATGTACATTTCTGTCACTGTGCCCAAGATGCTCATGGACCAGATCCTGGGGAGCCACAAGATCTCAGCTGCTGCCTGTGGGATGCAGATGTTCCTGTACTTGACACTTGTAGGTTCAGAATTTTTCCTTCTGGCTGCCATGTCTTATGACCGCTATGTGGCCATCTGTCACCCACTCCGTTATCCTGTCCTCATGAACCGTAGAGTGTGTCTCCTCCTGACATCTGTCTGTTGGTTCCTGGGATCCTTGGATGGCTTCATGCTGACCCCTGTCACCATGACCTTCCCATTCTGTGGGTCCCGGGAGATCCACCACTTCTTCTGTGAGGTCCCCGCCGTGACAAAGCTGTCCTGCTCAGACACCTGGCTCTCTGAGACCCTCATGTACCTGTGCTGTGTGCTCATGCTCCTCATCCCTGTGACGGTCATCTCCAGCTCCTATTCGTCCATCCTCCTCACTGTCCTCAGGATGAACTCAGCAGAGGGCAGGAAGAAGGCCTTGGCCACCTGCTCCTCCCACATGACTGTGGTCATCCTGTTCTATGGCGCTGCTGTCTACACCTACATGCTCCCTGCCTCCTTCCACACCCCTGAGAAGGACATGGTGGTGTCTGTGTTTTACACAATACTCACGCCTCTGTTGAATCCACTAATCTATAGCCTTAGGAATAAGAATGTCACAGAGGCTATGAAGAAGTTGTTCATTGTGAGACCCCTCTTTCAGGAAACAATGAAGTAA
>AcoCah_genomic_PVKX01013801.1_Seq_562|OR4
ATGCATCCCTCGAACCACTCCCAGGTGGCAACGTTTGTCCTTCTGGGCCTCTCTCAGGTACTGGAGCTTCGGCTCCTCTTCTTCATTGTCTTCTCAGCGGTGTATCTTTTGACTGTCACTGGCAATCTTTTTATTGTAGCCATAGTGGCCTCTGACCCACGCTTGCACACAACTATGTATTTTCTCTTAGGCAACCTTTCATTCTTGGACTTCTGCTATTCTTCCATCACTGCTCCCAGGATGCTGGTTGACTTGCTCTCACGCAGCCCCACTATTTCCTTTGGCGCGTGCCTGACACAGCTGTTCTTTTTCCACTTCATTGGAGGCATCAAGATATTCCTGCTGACTGTCATGGCCTATGACCGTTACATTGCCATTTCCCAGCCCCTGCGCTACACACTTATTATGAATCAGACAGTCTGTGGGCTTTTCATGGCAGCCTCATGGGTGGGAGGGTTTATACACTCCATTGTACAAGTTGGACTGACTATCCACTTACCATTTTGTGGTCCTGACAAGCTGGATAACTTTTACTGTGATGTGCCTCAGCTGATCAAATTGGCCTGCACTGATACCTTTGTCTTAGAGCTTCTGATGGTGTCTAACAATGGCCTGGTCACTCTCATGTGCTTTCTGGTGCTGCTGGGCTCCTACACAGCACTGCTTGTGATGCTCCGAAGTCACTCAAGGGAGGGTCGCAGCAAGGCCCTGTCTACCTGTGCCTCTCATATTGCTGTGGTGACTATAATTTTTGTGCCTTGCATCTACATCTATGCCAGGCCTTTTAGGACATTCCCCATGGACAAGGCGGTTTCTGTGCTATACACAATGGTCACCCCCATGTTGAATCCTGCCATTTATACCCTGAGAAATAAAGAAGTGATTGCAGCCATGAAGAAGCTGTGGAGAAGGCAGAAGGATTTTCTTGGTTCCTCAGAACATTAA
>AcoCah_genomic_PVKX01001950.1_Seq_919|OR52
ATGGGGCCAGCTAATAAGTCCCAACTCTCCCCAAGCACCTTCTGGCTGATGGGCATCCCTGGCCTGGAGCATCTCCATGTCTGGATTGGGATTCCCTTCTGCTCCATGTACATGGTGGCAGTGATGGGCAATGTGACCATCCTGGCTGTGGTGAGAGCAGAGCGCAGCCTCCACGAGCCCATGTTCCTCTTCCTGTGCATGCTGTCTGTCACTGACCTGGTCCTCTCCACATCCACACTGCCACGCATGCTCTGCCTCTTCTGGATGGGAGCCCATGACATAGCCTTCGATGCATGCCTTGCCCAGATGTTCTTCATCCACAGCTTCACAGCCATGGAATCTGGCTTCTTCTTGGCCATGGCCATTGACCGCTATGTGGCCATCTGTGACCCACTGCGCCATGCCACAATTCTCACGCACAGTCGCATCGCCAAAATGGGAGCGGTAGTGGTGCTGCGGGGGGTAGGCTTCTTCTCCCCACACCCCATCCTGCTCAAGCAGCTGCCCTACTGCAGAACTCGAATCATTGCACACACCTACTGTGAGTTCATGGCTGTGGTGAAGCTGGCGTGTGTGGACACAGGAGCAACCAAGCGTTACAGCCTCAGCGTGGCCTCTGTTATTGGCTCCTGTGACGGTTTCTTCATTGCCCTCTCTTACGTTCTGATCCTCCGTGCTGTCTTCCGTCTTCCATCTCGAGAAGCAAGTCTTAAAGCCTTAGGCACTTGTGGCTCCCATGTTTGTGTAATCCTTGTTTTCTATTCTACAGCTGTCTTTACCTTCCTGACCCACCGTTTTGGTCACAATGTGGCCCCCCAAATTCATATCTTTATAGCCAATATGTACCTTCTAGTACCCCCATTTCTTAACCCCATCGTTTATGGCATTAGGACAAAGAAAATTAGAGAATATGTTCTTAGTTTTCTTAGAATAAAAGTTTCCTGA
>AcoCah_genomic_PVKX01007282.1_Seq_19|OR51
ATGCCATTCTTCCATAACTCCACCTCTCCTACTTTTCTCCTGACTGGCGTCCCCGGCCTGGAATGGGCTCATTCCTGGATCTCCAGCCCCTTCTGCTGCCTCTACTTCACTGCCTTATCTGGCAACTCAGTGATCCTGTTCGTGGTCCTTACTGAGCAGACTCTCCAAGAGCCCATGTCCTACTTCCTGTCCACGCTGTCGACCACTGACATTGGTTTGTGTATCTCTACTATGGTGCCAGTGCTCGGAATATTCTGGCTCAACGCCCGGGAGATCAGCTTCAACGCCTGCTTGTCCCAGATGTTTTTCATTCACCTCTTCACGTTCATGGAATCCTCGGTGCTCCTGGCTATGGCCTTTGATCGTTTTGTGGCCATCTCCAACCCCTTGAGATATGCCACCATTCTGACTCATGCAAGGATTTCACAAATTGGCCTGGCGGTCGTTACTAGGGCAACTGTCATTTTGACCCCACTGGTCCTGCTCCTTAAGCGTCTGTCTTTCTGCCGTAGCCATGTGCTCCATCATTCCTACTGCTTCCACCCCGATGTGATGAAGCTCTCATGTTCAGACACAAAGATCAACAGTGCGTTTGGACTAACTGCGATTATTTCCTCTGCTGGCGTGGACTCGATCTTTATCCTGCTCTCTTATGTCCTGATCATCCGCTCGGTTCTTAGCATCGCATCCCCTGGGGAAAGGAAGAAGGCCTTCAGCACCTGCGTTTCTCATATCACTGCAGTGGCTATCTTCTATATCCTCTTGATCAGCCTGTCCTTTGTCCACAGATTTGGAAAACACGCCCCACCCTATGTGCCTACTCTCATTGCAAATGTGTACTTGCTCATCCCTCCAGTGATGAACCCCATCATCTACAGCGTGAAAACAAAGCAGATTCAGAAAGCTATTCTCAGGCTTCTACACTGCAAAGGATCTCACATTTAA
>AcoCah_genomic_PVKX01001921.1_Seq_21|OR51
ATGCTAGGCTTGAATGACACTCCCTTCCAGCCAGACACATTACAGCTGACAGGCATTCCTGGGATGCACAGAGGCCAAGCTTGGATTGCCCTGATTTTCTGCTTCCTCTACTTCATCTCCATTGCAGGCAACCTCAGCATCCTTGCTCTGGTCATCCGGGAACCTCCTCTGCACCAACCCATGTACTACTTCCTCTCTATGCTCTCTCTCAATGATCTGGGAGTGTCCCTATCTACACTTCCCACGGTGCTTGCTACCTTCTGTTTTAATTACCGCCATGTTGGTTTTGATGCCTGTCTGGTTCAGATGTTCTTCATTCACACGTTTTCTTTCATGGAGTCGGGCATACTTCTCGCCATGAGCTTTGATCGTTTTGTGGCTATCTGTGACCCACTGCGCTATTCCACGGTGCTTACCAATAGCCGCATCTTGGCTATGGGTCTGGGTATCCTTACCAAAAGTTTCACTACCCTCTTCCCTTTCCCCTTTCTCGTAAAGCGATTGCCCTTTTGCAAGGGCAACGTGTTGCATCACTCATATTGCCTTCATCCAGATCTGATGAAAGTGGCCTGTGGAGATATCCATGTTAACAATGTATACGGACTCTTTGTGGTCATTTTCACATACGGTGTGGACTCAGTTTTCATCCTTCTGTCCTATGCATTGATCTTGAGAGCTGTGTTGGTCATTGCATCCCAGGAACAGCGACTCAAGGCACTCAACACTTGCATATCGCACATCTGTGCAGTGCTGGCCTTTTATGTGCCCATAATTGCTGTCTCTATGATCCACCGCTTCTGGAAAAGTGCTCCAGCTGTTGTTCACGTTATGATGTCCAATGTCTATCTGTTTGTACCCCCCATGCTCAACCCCATCATCTATAGTGTGAAGACCAAGGAGATCCGCAGAGGGATCCTAAAGGTCTTCCGTAAGTCTGAGATCTGA
>AcoCah_genomic_PVKX01001921.1_Seq_22|OR51
ATGAGAAGTGAAGCCCACAACAGCTCCGGGTTGCCTCCTTTCATCTTGACAGGACTGCCAGGACTGGAGAGCTCCCAGCACTGGTTGTTTCTGCTCCTCGGTGTCCTCTACACAGTCTCCATAGTGGGCAACGCCCTGATCCTTTTCATCATCAAGGAGGAACAGAGTCTGCATCAGCCCATGTACTACTTCCTGTCTCTGCTGTCAGTCAATGACCTGGGCGTGTCTTTCTCCACACTGCCCACAGTCTTGGCTGTGTTTTGCTTCCACTTAAGAGAAATCAGTTTTAATTCTTGCATGTCCCAAATGTTCTTTATCCACCTTTTCTCTTTCATGGAGTCTGGGATTCTGCTGGCCATGAGCTTTGATCGCTATGTAGCCATCTGTAACCCTCTGCGCTATTCCACAGTGCTCACCGATGCCCGGGTGATGTGGATGAGCTTGTGTGTTTTCCTTCGAAGTTTCTGCATGGTTTTCCCCTTACCTTTCCTTCTAAAGAGGTTGCCCTTCTGCAAGGCTAATGTGCTCTCCCATGCCTACTGCCTGCATCCAGATATGATTCGCCTGCCTTGTGGTGATATTACTATTAATAATATATTTGGTTTGTTCATAGTTATCTCTACCTTTGGACTCGATTCTGCACTCATTTTCCTGTCTTACGTTCTCATACTTCGCTCTGTCCTGGCTATTGCCTCCAGGGAAGAAAGACTGAAGACCCTAAACACATGTGTGTCCCACCTGTGTGCTGTGCTTATCTTCTATGTGCCCATGGTAGGTGTGTCCATGGCTGCTCGCTATGGGAGGCATGCCCCACGGTATGTCCATACGCTCCTGTCGCTCGTTTATCTGTTTGTTCCTCCTATGCTCAACCCTGTTATTTATTCCATCAAAACCAAGGAGATTCGTAGGAGGCTTTCTAAAATCCTGCTGGGGACCAAAATTTGA
>AcoCah_genomic_PVKX01001921.1_Seq_26|OR51
ATGAGGAGCCTCCACACTAACACCTCAAGCACTTCCAGCTTCATCCTCACAGGCTTCCCAGAGATGGAGAGTCTGGAGCACTGGCTGGCTGCCCTCCTCTTGCTGCTGTATCTTATCTCCATTGTAGGCAATGCCCTGATTCTCTTCATCATAAAGGAGGAACAGAGCTTGCACCAGCCAATGTATTACTTCCTGTCCCTTCTATCTGTCAATGACTTGGGGGTGTCCTTTTCTACACTGCCCACGGTGCTGGCTTCTATGTGTTTTCACATCCCAGAGACTGCCTTCGATGCTTGCCTGGCCCAGATGTTCTTCATACACTTTTTTTCTTGGACAGAGTCTGGGATTCTACTGGCCATGAGTTTTGACCGGTATGTTGCCATCTGTAACCCTTTGCGCTATTCCTCAGTGCTTACTGATGCCCATGTGGCCCATATGGGTATGTCTATCATCATCCGCAGCTTCTGTATGGTCTTTCCACTTCCATTCCTCCTGAAGAGGCTGCCCTTCTGTAAGGCCAATGTCTTGACCCATTCCTACTGCTTACACCCAGACCTTATACGCCTACCCTGTGGAGATACCACCATCAACAGCATGTATGGGCTGTTCATTGTCATCTCTGCCTTTGGTGTAGATTCATTGCTCATCCTCCTTTCTTATGTGCTCATTCTGCGTTCTGTGCTGGCCATCGCCTCCCAGGAAGAGAGGCTTAAGACACTCAACACGTGTGTGTCACATATCTCTGCTGTGCTCATCTTCTATGTGCCCATGATTAGTGTGTCAATGGTCCACAGGTTTGTAAAGAATGCCCCAGAGTGTGTACACAAGTTCACATCCCTGGTCTATCTCTTCGTGCCTCCAATGCTCAATCCTATCATCTACTCCATCAAGACAAAGGAGATCCGCAGGAGGCTTCACAAGATGTTATTGGGCACCAAGTTCTGA
>AcoCah_genomic_PVKX01001921.1_Seq_27|OR51
ATGAGAAGTGAAGTCCACAACAGCTCTGGGTTGCCTCCCTTTATCTTGACAGGACTGCCAGGGCTGGAGAGCTCCCAGCACTGGTTGTTTCTGCTCCTCGGTGTCCTCTACACTGTCGCCATAGTGGGCAATGCCCTGATTCTTTTCATCATCAAGGAGGAACAGAGTCTGCATCAGCCCATGTACTACTTCCTGTCTCTGCTGTCAGGGAATGATTTGGGAGTGTCTTTCTCCACACTGCCCACGGTCTTGGCTGTGTTTTGCTTCCACTTAAGAGAAATCAGTTTTAATTCTTGCATGTCCCAAATGTTCTTTATCCACCTTTTCTCTTTCATGGAGTCTGGGATTCTGCTGGCCATGAGCTTTGATCGCTATGTAGCCATCTGTAACCCTCTGCGCTATTCCACAGTGCTCACCGATGCCAGGGTGTTGTGGATGAGCTTGTGTGTTTTCCTTCGAAGTTTCTGCATGATTTTCCCTTTACCTTTCCTTCTAAAGAGGTTGCCCTTCTGCAAGGCTAATGTGCTCACCCATGCCTACTGCCTGCATCCAGATCTGATTCGTCTACCTTGTGGTGATACTTCCATTAATAACATATTTGGTCTGTCCATCGTCATCTCTACCTTTGGACTTGATTCTGCACTCATTTTCCTGTCTTACGTTCTCATACTTCGCTCTGTCCTGGCTATTGCCTCCAGGGAAGAAAGGTTGAAGACCCTAAACACATGTGTTTCCCACCTATGTGCTGTGCTCATCTTCTATGTGCCTAAAGTAGGCGTGTCCATGTTCGCTCGCTATGGGAGGCATGCCCCACATTATGTACACACCCTCCTGTCACTTATCTATCTCTTTGTTCCTCCAATGCTCAACCCTGTCATCTATTCCATCAAAACCAAGGAGATTCGTCGGAGGATTCGCAAAATCCTGCTGGGGAACAAATTTTGA
>AcoCah_genomic_PVKX01001950.1_Seq_64|OR52
ATGGGGCCAGCTAATAAGTCCCAACTCTCCCCAAGCACCTTCTGGCTGATGGGCATCCCTGGCCTGGAGCATCTCCATGTCTGGATTGGGATTCCCTTCTGCTCCATGTACATGGTGGCAGTGATGGGCAATGTGACCATCCTGGCTGTGGTGAGAGCAGAGCGCAGCCTCCACGAGCCCATGTTCCTCTTCCTGTGCATGCTGTCCGTCACTGACCTGGTCCTCTCCACGTCCACACTGCCACGCATGCTCTGCCTCTTCTGGATGGGAGCCCATGACATCGCCTTTGATGCATGCCTTGCCCAGATGTTCTTCATCCACAGCTTCACGGCCATGGAATCTGGCTTCTTCTTGGCCATGGCCATTGACCGCTATGTGGCCATCTGTGACCCACTGCGCCATGCCACAATTCTCACGCACAGTCGCATCGCCAAAATGGGAGCGGTAGTGGTGCTTCGGGGGGTAGGCTTCTTCTCCCCACACCCCATCCTGCTCAAGCAGCTGCCCTACTGCAGAACTCGAATCATTGCACACACCTACTGTGAGTTCATGGCTGTGGTAAAGCTAGTGTGTGTGGACATAGGAGCCACCAAGCGTTACAGCCTCAGTGTTGCTTTTGGCATTGGCTCCTGTGATTGTTTCTTCATTGCCATCTCCTACGTTCTGATCCTCCGTGCCGTCTTCCGCCTTCCATCTCGAGAAGCAAGTCTTAAAGCCTTAGGCACCTGTGGCTCTCATGTCTGTGTCATTGTTGTTTTCTATTCCACAGCTGGGTTTACCTTCTTGACCCACCGCTTTGGCCACAATGTGGCCCCCCAAATTCATATCCTAATAGCTAATATGTACTTATTGGTTCCACCATTTCTTAACCCCATTGTTTATGGTATTAGGACAAAGAAAATTCGAGAGTATGTTGTTAGTACTCTAAGAATGAAAGGTGGCTGA
>AcoCah_genomic_PVKX01007861.1_Seq_80|OR52
ATGAATACTGTAAACCACACTGGTATAAGCAACCCTGTCTTCCGCTTGCTGGGCATCCCCGGCCTAGAGGACCAGCATGTGTGGATTTCCATCCCCTTCTTCATCTCCTACATCACTGCCCTGCTTGGGAACAGCCTGCTCATCTTCATTATCCTCACAAGGCCTAGTCTCCATGGACCCATGTTCCTCTTCCTCTGCATGCTGGCAGGAGCAGACATTGTCCTCTCCACATGCACAGTTCCCCAGGCCTTGGCCATCTTCTGGTTCCGAGCTGGGGAGATCTCCCTGGATCGCTGCATCACTCAACTCTTCTTCATCCACTCCACCTTCATCTCTGAGTCAGGGATCTTGCTGGTGATGGCATTTGACCGTTACATTGCCATCTGCTACCCCCTGAGGTACACCACTATTCTCACAAACTCCCTGATAGGGAAAATTGGAGTGACCATCTTCCTGAGAAGCTATGGCACGATTTTTCCTATAATATTTCTTCTGAAGAGATTGACTTTCTGCAAAAATAATATTATTCCACATACCTATTGTGAACATATAGGCTTGGCTAAATATGCATGTAACAGCATCCGAATAAACATTTGGTATGGGTTTTCAGTCCTAATATCAACAGTGGTCTTAGATGTTATGTTAATTTTTGTTTCCTATGTGCTGATCCTCCGTGCCATCTTCCACATGCCTTCCCAGGATGCTCGCCACAAAGCTCTCAACACATGTGGCTCCCATGTCTGCATCATTATCCTCTTCTATGGGCCTGGGATCTTCACGACACTTACTCAGAGGTTTGGGCGCAACATTCCACCTCCCATCCACATCCTGCTGGCGAATGTCTGCATTCTGGCCCCACCTATGCTGAACCCCATCATTTATGGAATCAAGACCAAGCAAATCCAGGAGCAGGTGGTTCACATCTTGTTTACAAGACATAAGTGA
>AcoCah_genomic_PVKX01007861.1_Seq_87|OR52
ATGGATACTGTAAACCACACTAGTATTAGTTACACATTCTTTCACTTGCTGGGCATCCCCGGCCTAGAGGACCAGCACGTGTGGATTTCCATCCCCTTCTTCATGTCCTACGTCACTGCCCTGCTTGGGAACAGCCTGCTCATCTTCATTATCCTCACAAGGCCTAGTCTCCATGGACCCATGTTCCTCTTCCTCTGCATGCTGGCAGGAGCAGACATTGTCCTCTCCACATGCACAGTTCCCCAGGCCTTGGCCATCTTCTGGTTCCGAGCTGGGGAGATCTCCCTGGATCGCTGCATCACTCAACTCTTCTTCATCCACTCCACCTACATCTCTGAGTCAGGGATCTTGCTGGTGATGGCATTTGACCGTTACATTGCCATCTGCTACCCCCTGAGGTACACCACTATTCTCACAAACTCCCTGATAGGGAAAATTGGAGTGGCCATCTTCCTGAGAAGCTATGGCACGATTTTCCCCATAATATTTCTTCTGAAAAAACTGACTTTTTGTAGAAGCAACATTCTTCCACACACAGCTTGTGAGCACACTGGCCTGTCCAAGTATGCTTGTAATGACCTTCAGGTGAATATCTGGTATGGATTTTTTGTTTTAATGTCAACAGTAACTTTAGATGTTGTGCTAATATTTATTTCTTATATGCTGATTCTCCATGCTATCTTCCGCCTTACATCCCAAGATGCTCGCCACAAAGCTCTTAATACTTGTGGATCCCATGTTTGTGTCCTCATGCTCTTTTATGGGCCTGGGATCTTCTCAACCCTCTCACATCAGTTTGGACACCAGATCTCAAGCGATGTCCATGTCCTACTTGCCAATGTCTGCATCCTGGCGCCACCAATGCTGAATCCCATCATTTATGGTGTCAAGACCAAACAAATTCGAGACCTAGTGACTCATGTCTTGTTTCTGAAGGTAATATGA
>AcoCah_genomic_PVKX01001950.1_Seq_104|OR52
ATGCCATTGTCCAATACTACCAATCTACATCCCAGAATCTTTCTTCTCCTTGGCATTCCAGGGATGGAAGCCATACACCCATGGCTATCAGGGCCTTTCTGCCTCATCTACCTGGGCGCTCTCTTAGGGAACTTCTTTATTCTCTTTATTGTCCGAATAGATTCCAATCTGCATGAGCCCATGTATTTCTTCCTCTGCATGCTCTCGGTGACTGACCTGATCCTCTCCACAACCGCCACGCCTAAAATCCTCAGCAACTTTTGGTTCCGTGACAGAGAGATCTATTTTGAAGCCTGTCTGATGCAAGTGTTTCTCATTCACTCTCTGTGCAGTATGGCCTCGGGGTTTATCTTGGCCATGGCCTTGGACCGCTATGTGGCTATCTGCAACCCTCTGCGGCACTCCACTATCCTGACTCACAGAGCCATCCGGAATTTGGGGATGGCCATTGTCTTCCGCGGCATGCTGTTTTTCAGTCCTCAGCCACTCATGCTTCGCGGGCTTCCCTACTGTAGAACAACCATTATCCGTCACACATACTGTGAATTTATGGCTCTAATCAAGCTGGCTTGTGCAGAGACCCGCATTTTCAGATTATACAGTCTAACTGTTGCCTTCCTGACAGGTGGCTTAGATTTCATATTGATCATATGCTCCTACACTCTGATCCTTTACACTGTCTTCCGTCTTCCATCCAAAGAAGCTCGGCTGAAGACCTTGGGCACATGTGGATCACATGTTTGTGTGATCTTAGTAGCCTATACTCCAGCCTTTTTCTCCTTCCTCACGCACAGATTTGGTCGTAATGTGGCCCCTCACATCCATATCTTCGTGGCTAATATTTACCTTCTTGTTCCTCCTTTAGCAAACCCAATGATCTATGGCATTAGAACCAAGAGAATCAGAGAACGTTTTCTGCAAATTTTGACATCTAAAAAATTATAA
>AcoCah_genomic_PVKX01001950.1_Seq_107|OR52
ATGCCCTCATGTAATAACTCTATATCTCAACCCTTGATATTCATCCTGGCTGGAATCCCAGGCCTGGAATCTTCCCATGGATGGTTCTCTGTGCCTTTTTTCTTGATATTTGTAATAACCATCATAGGAAATGTCACCATCTTAAATATCATTCGGATAGAAAAGAGTCTCCATGAACCTATGTTTCTCCTTTTGGCTATGCTATCAGTTGTGGACTTGTGCCTGGTTACAGTCACTGTACCCAGAATGCTAGGAATCTTCTGGATGAATGCCAAAGAGATCAGCTTCGATGCCTGCCTCACACAGATGTTTTTTATCCCTTCCTTTTATGTCATGGAATCAGGAATTCTCTTGGCCATGGCTTTTGATAGATTTGCAGCTATCTGGTACCCTTTGAGGTATACAACCATCCTTGACAGCGACATGCTGGTGAAGATGGCACTAATTATACTGGCAAGGGCAGTGGCAGTGCTGACCCCTGCACCCATCCTGATAAAAAGGCTGAAACGATTCCAAACCCAGGTCATTAGTTATTCCTACTGTGCATACATGGCTGTTTTGATGATTGCTTGTGGAGATATTTCCAACCATGTTATCTATGGCCTGATGGTTATTGTAGCATCTGTAGGTGTTGATCTACTTTTTGTCATTCTGTCCTATGTGCTAATCCTTTGTGCTGTCTTTCACATTCCATCTTGGCAAGCCAGGAGCAAAGCTCTCAGCACATGTGGTTCTCATCTTTGTGTCATTGGTCTGTTTTATTCTCCAGTTGTCTTTTCTGTCTTAGCCCAGATTTTAGGCTATCATATGGCTCCCTATTTACAGATTATAATTGACAATTTGTATTTCCTGGTGCCTCCCATGGTCAACCCCATAATATATGCAGCACGTACCAAACAGATCCGGGAACGGTTGTTGCAGGTACTCAACTGCCAGAGAAACTGA
>AcoCah_genomic_PVKX01009065.1_Seq_102|OR5
ATGGAGAATATTTCAGAGGTTTCTGAATTTATTCTTGTGGGGTTAACAGATGCCCCAGAGCTGCAGATCCCTTTGTCGATTGTCTTCACTCTCATTTATTTGGTCACACTAATTGGGAATCTTGGCATGATCATGCTGATTCTGTTGGACTCCCGACTTCACACTCCCATGTACTTTTTCCTCAGTAACCTCTCCCTGGTGGACTGCGTTTATGCCTCAGCAATCACTCCCAAGGTAATGGAAGGGTTTTTCACAGGAAATAAGATCATATCCTACAATGCGTGTGCAGCCCAGATGTTCTTCTTTGTAGCCTTTATTGCTACTGAGAGTTTGATTCTGGCCTCAATGGCCTACGACCGCCATGCAGCAGTGTGCAAACCCCTGCATTACACTACCATCATGACAAGTACCACTTGCATCCTAATTGTCACCTGTTGCTACATGTGTGGAATATTGCAATCCTCCATCCATGTCGCCCTTGCATTTCGTCTGCTCTTCTGTCATTCCAATGTGATCAATCACTTTTTCTGTGACATTCCTCCACTGCTACATATTTCTTGTTCTGATACCTACACAAATGAGGTCACTCTCCTTATCTTGGCTACACTGGATGTTGTTTTCACTCTCTTGGTTATCTTGAACACTTACCTGCTCATTTTCATCGCTATCCTGAGGATGCGTTCAGCTGAGGCACAGAGGAAGGCCTTCTCTACCTGTGCATCCCACCTTGTCACTGTGTCCATATTCTTTGGCTCACTTATATTCATGTATTTGCAGCCCAGCTCCAGCCACTCCATGGACACAGACAAAATAGCATCTGTATTTTACACCATGGTCATTCCTATGCTGAACCCTGTGGTGTACAGCCTGAGGAACAAAGAAGTAAAAAATGCATTCAAGAAAGTTGTTGGGAAAGTAAAGTCTTCACTGAACATAACCAACTAA
>AcoCah_genomic_PVKX01009065.1_Seq_115|OR5
ATGGAGAACATTTCAACAGCAATTGAGTTTTTTCTTGTGGGATTAACAGACGCCCCAGAACTTCAGATCCCATTATTTGTCATTTTCACTTTCATCTACTTGATCACACTGATTGGGAACCTGGGGATTATCATGCTGATTCTCCTGGACTCCCGACTCCACACCCCCATGTACTTTTTCCTCAGTAACCTCTCCCTGGTGGACTGCGTTTATGCTTCAGCTGTCACTCCCAAGGTAATAGAAGGGTTTCTCACAAGAAATAAGATCATATCCTACAATGCATGCGCTGCCCAGATGTTCTTCTTTGCAGCCTTTGCTATTATTGAAAGTTTCATCCTGGCCTCAATGGCCTTTGATCGCCATGCAGCAGTGTGCAAACCCCTGCATTACACTAGCACCATGACAAGTATCACATGTGTCCTAATGGTTTCTGTCTCCTACATTTGTGGGATCCTGCAATCCTGCATTCATGTTGCCTTTACTTTCCAGCTCTCCTTCTGTCATTCCCATGTCATTAACCACTTTTTCTGTGACATTCCTCCCTTGCTTGCTATTTCTTGTTCTGATATCTATAAAAACGAGATCACCCTCTTTACATTAGCGTCATTTGATGTTGCTTTCAGTCTCTTTGTTATCTTGAACTCTTACCTGCTTATTTTTGTTGCAATCCTGAAGATGCACTCAGCTGAGGGCCGAAAGAAGGCTTTCTCCACCTGTGCTTCCCACATCACCACTGTTTCCATCTTCTTTGGGACAATCATCTTCATGTACTTACAGCCCAGCTCTAGTCACTCCATGGACACTGACAAAGTGGCTTCTGTCTTCTACACCATGATTATACCCATGCTTAACCCTCTTGTCTACAGCCTGAGAAATAAAGAGGTCAAGAATGCATTCCAGAAAGTCATTGGAAAAACAAAGTCTGCATTTGTCTCAGACAGATAA
>AcoCah_genomic_PVKX01009065.1_Seq_125|OR5
ATGCAGAATATATCAGAAGTAACTGAATTTATTCTTGTGGGGTTAACTGATGCCGAAGAGCTGCAGGTCCCTTTATTTATCATCTTCACTTTGATTTATTTGACTACATTGGTTGGGAACCTTGGGATGATTGTGCTGATTCTCCTGGACTCCAGACTCCACACTCCCATGTACTTTTTCCTCAGTAACCTCTCCCTGGTGGACTGTGTTTATGCCTCAGCTGTCACTCCCAAGGTAATAGAAGAGTTTCTCACAGGAAGTAAGATCATATCTTACAATGCATGTGCTTCCCAGATGTTCTTCTTTGCAGCCTTTGCTACTATTGAAAGTTTCATCCTGGCTGCAATGGCCTTTGACCGTTATGCAGCAGTGTGCAGACCCTTGCATTATTCCACCACCATGACAACTACAATATGTGCCCTGCTTATTGCTGGTTCTTATGTCAGTGGACTCTTACAGTCTTCCATCCATGTTTCCTTCACTTTTCATCTCCCCTTCTGCCATTCCAATGTGGTGAATCACTTTTTCTGTGATATTCCCCCACTGTTATCTCTTTCTTGCTCTGATATTTACACAAATGAAATTATACTCTTCATGTTGGCAGCATTCAATGTTGCTTTTACTCTATTGGTTATATTGACCTCTTACCTACTTATTTTTGTTGCAATTCTGAGGATGAACTCAACTGAGGGTCAAAGGAAGGCCTTCTCCACCTGTGCATCCCACCTCACCACTGTTTCCATATTCTATGGCACAATCATCTTCATGTACTTACAGCCCAGCTCCAGTCACTCTATGGACACTGACAAAATGGCATCCGTGTTCTACACCATGGTCATCCCCATGCTGAACCCTCTTGTTTACAGCCTGAGGAACAAAGAAGTAAAGAATGCGTTCAAGAAGGTTTCTGTAAAAGCTTTTTCTTCACTGGGATTATTCAATTAA
>AcoCah_genomic_PVKX01002725.1_Seq_133|OR9
ATGGCTGGGAGAAATTATACCTTCGTGACTGAGTTCTTTCTGACTGCATTCACTGAGCATCCTGAGTGGGGCCTCCCTCTCTTCCTTTTGTTTTTGAGTTTCTACCTCTCTACCCTGATGGGAAATACAGGAATGATCATCCTGATCCAGAAGAACCGCAAACTTCAAACACCAATGTACTTCTTCCTCAGCCACCTTTCCTTTGTGGACATTTGCTACTCCTCTGTTATCATCCCGCAGATGCTGGCTGTGCTGTGGGAACATGGCACAACCATCTCCCAAGTTCGCTGTGCAGCTCAGTTCTTCCTCTTTACCTTCTTTGCTTCCATCGACTGCTATCTCTTGGCAATCATGGCCTATGACCGCTATGTGGCTGTGTGCCAACCATTGCTTTATGTTACCATCATGACAGAAAAAGCCCGTGTAGGCTTAGTAACTGGGGCCTATGTGGCTGGTTTCTCGAGTGGCTTTGTTCGGACTGTCACAGCCTTTACTCTCTCCTTCTGTGGAAACAATGAGATCAACTTTATATTCTGTGACCTCCCTCCTTTGCTGAAACTTGTATGTGGGGACAGCTACATCCAGGAAGTGGTGATTATTGTCTTTGCCATTTTTGTCATGCCTGCTTGCATTGTGGTGATCTCTGTGTCCTATCTGTTCATCATTGTGGCCATCATGCAAATCCGCTCTTCTGGGGGCCGAGCCAAGACTTTCTCTACCTGCACCTCCCACCTCACTGCTGTAGCTCTCTTCTTTGGTACCCTTATCTTCATGTACCTGAGAGATAATGCAGACCAGTCATCAGAAGGGGACAGAGTTGTGTCTGTGTTCTATACAGTAGTGACACCCTTACTAAATCCACTCATCTATAGTCTGAGGAATAAAGAGGTAAAAGAGGCCATTATGAAATCTCTGAGAAGATCAAAGATCTCTGGAAGGCCCTAA
>AcoCah_genomic_PVKX01034131.1_Seq_197|OR5
ATGTCACACTTGGAGAATAGCACTAAGCTGACTAAATTTAAACTTTTGGGATTGACTGACAACCCAGAGCTGGAAGTCCCCCTGTTCATAACATTCACGCTCATCTATCTCATCACACTGATGGGGAACCTAGGGATGATTGTGTTGATATGGCTGGACTCTCGTCTCCACACCCCCATGTATCTTTTCCTCAGTAACCTCTCTCTGGCAGACTGTGTTTACTCCTCAGCTGTGACTCCAAAAGTGATGGCTGGGCTTCTCACAGGGGATAAAGTTATCTCCTATGAGGGATGTGTTGCTCAAATGTTCATTTTTGTGGCTTTTGCCAGTGTTGACTGTTTCTTACTTGCTGTCATGGCTTTTGATAGGTATGCTGCAGTGTGCAAGCCCTTACATTACACTACTACCATGACTGCTAGTGTGTGTGCCCACATGGTGATTGGCTGTTATTCTTGGGGCTTGTTTGAGTCTGCTGTCCATACTGGGTTCACCTTCTCCCTCTCCTTCTGCTCTGCTAATATGATTCATCACTTTTTCTGTGATATCCCTCCAATATTGGCACTTTCCTGCTCTGATATCTATGTGAATGAGGTTGTACTATTTATTTTAGCTTCGTTCAATGTCTTCTTTGCTCTGATGGTTATCTTGACCTCCTATGCATTCATATTCATTGCTATCCTGAGGATGCGTTCAGCAGATGGACGGAAGAAAGCTTTCTCTACTTGTGCATCCCATCTCACTGCTGTGACAATATTCTATGGAACTGTAATTTTCATGTATTTACAGCCCAGTTCTAGTCACTCCATGGACAATGACCAAATGGCATCTGTGTTCTATACCATAGTAGTTCCCATGTTGAACCCAATTGTCTACAGCTTAAGGAATAAAGAGGTTCATAATGCTTTTAGGAAAGTTGTTGTGAAAATGAAAACTTTGCTGAGCTAA
>AcoCah_genomic_PVKX01033517.1_Seq_272|OR2
ATGATAGGACACGAAAACCACACAGCCAGCAGTGACTTCATCCTTCTGGGACTGTTCTCTTCTTCCCAGACAAGCTTAATTTTTTTCTCATTTATATTTTTCATTTTTAATATGACCATAATAGAAAACGCCCTCATGATCCTCCTAATCCACAGGGATTCTCGACTCCACACCCCAATGTATTTCCTGCTCAGCCACCTCTCTTTCATGGATATCTTGCACATTTCCAACATCGTGCCTAAGATGATCGCCAACTTTCTCTCCGGCAGCAGAACTATTTCCTTTGCAGGCTGTGGCTTCCAGATATTCCTGTCTCTCACCTTGCTAGGTGGTGAGTGCCTTCTCTTGGCAGCCATGTCCTATGACCGATATGTGGCCATCTGCCACCCACTTCGTTACCCTGTCCTGATGAGGGACAACTCCAGCGGGCTGATGGCTGCAGGCTCCTGGCTTGTGGGGGTTCTCAACTCCACGGTCCACACGGCTTTTGCACTCCACTTTCCCTTCTGCCGCTCGAGGGCCATTGATCACTTTTTCTGTGAAGTCCCTGCCATGTTGAAGTTGTCATGTGTAGACACATCACACTACGAGCGAGGAGTTTATGTGAGTGGCATTATATTCCTGCTGATTCCGTTTTCCATGATTTCTATATCCTATGTGCAAATTCTCCTCACTGTCTTCAAAATGCAGTCATCAGGAGCTCGGCAAAAGTCCTTTTCCACCTGCTCCTTCCACATGGTTGTGGTGATAATGTACTATGGCCCATTCATTTTCACATATATGAGACCTCGCTCATATCACACTCCAGGCCAGGATAAGATCCTGGCAATATTCTATACCATCCTGACACCCACACTCAACCCAATAATCTACAGCTTTAGGAATAAAGATGTCCTGATGGCTGTGAAAAACATGGTCCAGAGTAATTTTTTGAATAAAAAATGA
>AcoCah_genomic_PVKX01011022.1_Seq_444|OR5
ATGTTTCTGGCAGACATAAATCTAACTTCTGAGGTCACATTTACCCTCTTGGGCTTCTCAGATTACCCTGAACTGCAGGTTCCCCTCTTCTTGTTGTTTCTGGCAATATACAGCTTCAGTGTGGTAGGTAATCTGGGCATGATGATGATCATCAAGATTAACCCCAAACTGCACACCCCCATGTACTTCTTCCTCAGCCACCTCTCCTTTGCGGATTTCTGCTATTCTTCCATCATTGCTCCCAAGATGCTGGTGAACCTTGTTGTAGAAGACAGGACCATTTCATTTTCAGGATGTATAATGCAATTCTTTTTGTTTTGTACATTTGTAGTGACTGAACTAATTCTGTTTGCTGTGATGGCTTATGACCGCTTTGTGGCTGTCTGCAACCCCCTGCTTTACACAGTTGTCATGTCCCAGAGGCTCTGTGCCCTGCTGGTGTTTGGGTCATATGCGTGGGGAGTGCTGTGCTCCTTGACACTCACCTGTTCTGCTTTAAAGTTATCTTTCCAGGGGTTCAACACAATCAATCACTTCTTCTGTGAACTGTCATCCCTGATAGCCCTCTCTTGCTCTGATTCTCATCTCAGCCAGCTACTTCTTTTTATTGTTGCCACTTTCAATGAGATCAGCACACTGCTCATCATTCTCACGTCATATTTGTTTATTATTATCACTGCCCTGAAGATGAGTTCATCTAGTGGGCATCGCAAAGTCTTCTCCACCTGTGCTTCTCACATGACAGCCATCACCATCTTCCATGGGACCATACTATTCCTGTACTGTGTGCCCAACTCCAAGAACTCCAGGCACACTGTCAAAGTGGCCTCCTTGTTTTACACAGTGGTGATCCCCATGCTGAACCCCTTGATCTACAGTCTCAGAAATAAAGATGTCAAAGACACAGTCAGTAAAATATTGAGTGTAAGATATTTTTCTCAGTGA
>AcoCah_genomic_PVKX01000924.1_Seq_483|OR5
ATGGCTTTCTTGAAGGATGGGAACCACACTGTAGTGGCAGAGTTCATTTTATTGGGCTTAACAGATGACCCCGTCCTTAGACTCATCCTCTTCACCATCATCCTGTGCATCTACCTGGTGACTGTCTCTGGGAACCTCAGCACCATCCTTCTCATCAGAGTCTCTTCCCAGCTCCATCACCCCATGTACTTTTTGCTCAGCCATTTGGCTTCTGTTGACATAGGCATTTCATCTTCTGTCACACCCAATATGCTTGTCAACTTCCTAGTGGAAAGAAATACCATCTCTTACTTTGGATGTGGCATCCAGCTCAGTTTAGCTGATTTCTTCGGGTCAGTTGAATGCTTCCTTCTGGCTTCCATGGCTTATGATCACTTCATGGCAATCTGCAACCCACTGGTTTATTCCACCAAAATGTCCACACAGGTCTGTATCCAGCTGGCTGTAGGATCTTACATAGGGGGTTTTCTTAATGCTTCCATCATTGCAGTTTCCTTTTTCTCCTTTCTCTTTTGTGGACCTAATAGAATCAATCACTTTTTCTGTGATTTTGCTCCTTTAATAGAACTCTCCTGTTCTGATGCCAGCGTCTCTGGAGTTGCCATCTCACTTTCTGCTGGCTCAATCACTATTACCACACTCTTTGTCATAGTCATATCTTATTTTTATATCCTCATCACCATCTTGAAGATGCGCTCCACTGAGGGCCGTCAGAAAGCCTTTTCCACTTGCACCTCCCACCTCACTGCTGTCACTCTCTACTATGGGACCATCACCTTCATTTATGTGATGCCGAAGTCAAGCTACTCCACTGACCAGAACAAGGTTATGTCTGTGTTCTACATGGTGGTGATCCCCATGTTAAACCCCCTCATCTACAGCCTCAGAAGTAAAGAGATTAAAGGTGCTCTGAAGAGATTATTTTATAAGCAAACATTTGCATAG
>AcoCah_genomic_PVKX01007328.1_Seq_506|OR12
ATGGAGAACGCCTCTTCAGTGGATGAGTTCCTCTTGCTTGGCCTGACCAGTGTTCAAGAGCTGCAGCCCATCTTTTTTGTGGTGTTTTTAACCATTTACTTGCTGAGTTTGGTTGGAAACGGAGTGATATTAATGACCATCACTTTGGAGAGAAGACTCCACTCCCCTATGTACTTCTTCCTAGGAAACCTTTCCTGCCTGGATATGTGTTACTCTTCGGTGACTCTTCCCAAGGTTCTCATCAACCTTCTCTCCAGGCACAGGACCATATCTTTCCTAGGCTGTATCACTCAGCTGCACTTCTTCCACTTCCTGGGAAGCACGGAGGCCGTCTTGCTGGCTGTGATGGCCTTTGACCGTTTTGTGGCCATCTGTAGCCCACTCCGCTACTCTGCTATCATGAGTCCTCAGTTGTGTGTCCTGTTGTCAGCCATGGCCTGGCTCACCAGCTTCCTCTATGCTCTGATGCATTCTGTTATGACTGCTCACTTGAACTTTTGCCATTCTCACAAACTCAGTCACTTCTTCTGTGATGTCAAGCCCCTCTTAGAAGTGGCCTGTGGCAACACAGCGCTAAACCAGCACCTTCTTTCCATTGTTACAGGCAGTATATCTATGGGTGCCTTTCTCCTCACACTCCTTTCCTACTTCTACATCATTGTCTTTCTTCTGCTCAAGAACCAGTCCTGCAGAATGCTTAAGAAGGCTCTGTCCACTTGCACCTCCCACTTTATGGTGGTTTGTCTTTTTTATGGGCCGGTTGGCTTCACATACATCCGCCCTGCTACAGCGTCAGCCTCTTCCATGAGTGAGGATCGGATGGTGGCTATCATCTATAGCGCGGTTACCCCAGTGCTGAACCCACTGATATATACTCTTAGAAACAAAGAGGTGATGTTGGCTCTGAAAAAGATCTTTGGGAAAAAATTGTTTAAAGGCAAATAG
>AcoCah_genomic_PVKX01035391.1_Seq_555|OR12
ATGGAGAATGCCTCTTCAGTGGATGAGTTCCTCTTGCATGGCCTGACCAGTGTTCAGGAGCTGCAGCCCATCTTTTTTGTGGTGTTTTTAACCATTTACTTGCTGAGTTTGGTTGGAAACGGAGTGATATTAATGACCATCACTTTGGAGAGAAGACTCCACTCCCCTATGTACTTCTTCCTAGGAAACCTTTCCTGCCTGGATATTTGTTACTCTTCGGTGACTCTTCCCAAGGTTCTCATCAACCTTCTCTCCAGACACAGGGCCATATCTTTCCTAGGCTGTATCACTCAGCTACACTTCTTCCACTTTCTGGGAAGCACGGAGGCCATCTTGCTGGCTGTGATGGCCTTTGACCGTTTTGTGGCCACCTGTAGCCCACTCCGCTACTCTGCTATCATGAGTCCTCAGTTGTGCGTCCTGTTGTCAGCCATGGCGTGGCTCACCAGCTTCCTCTATGCTCTGATGCATTCTGTTATGACTGCTCATTTGAACTTTTGCCATTCTCACAAACTCAGTCACTTCTTCTGTGATGTCAAGCCTCTCTTAGAAGTGGCCTGTGGCAACACAGCGCTAAACCAGCACCTTCTTTCCATTGTTACAGGCAGTATATCTATGGGTGCCTTTCTCCTCACACTCCTTTCCTATTTCTACATCATTGCCTTTCTTCTGCTCAAGAACCAGTCCTGCAGAATGCTTAAGAAGGCTCTGTCCACTTGCACCTCCCACTTTATGGTGGTTTGTCTTTTTTATGGGCCGGTTGGCTTCACATACATCCGCCCTGCTACAGCGTCAGCCTCCTCCGTGAGTGAGGATCGGATGGTGGCTATCATCTATAGCGCGGTTACCCCAGTGCTGAACCCACTGATATATACTCTTAGAAACAAAGAGGTGATGTTGGCTCTGAAAAAGATCTTTGGGAAGAGGTTGTTTAAAGGCAAATAG
>AcoCah_genomic_PVKX01015768.1_Seq_714|OR4
ATGGGACAAAGACACAATGTTACAGAGTTTGTTCTCCTTGGTCTCACTCAGGATCCTGCTGGAAAAAGAGTGTTGTTTGTCATGTTTTTACTCATCTACGTCGTGACAATAGCAGGTAACTTGCTCATCATGGGGGCAGTGATTGCCAGCCCCTCCTTAGGGACTCCAATGTACTTCTTCCTTGCCTATTTGTCACTTCTGGATGCCGTTTATTCTACTACCATTTCACCGAAGCTGATGGCAGACTTGCTGTGTGATAGGAAGACAATTTCCTTCCCAGCTTGCATGACTCAACTCTTTTTAGAGCACCTACTTGGTGGTGCTGAAGTATTCCTTCTAGTGGTGATGGCCTATGATCGTTATGTGGCCATCTGTAAACCACTACATTATTTGACCATCATGAATCGGCGGGCTTGCTTCCTGTTATTGGTGGTGTCCTGGGCTGGAGGCCTTGCACATTCTGTGGCTCAACTTCTCTTTGTATACAACCTTCCCTTCTGTGGTCCAAATGTCATTGACCACTTTATCTGTGACATGTACCCATTATTAGGACTTGCATGCACTGATACATACCTTATCGGCCTCACTGTGGTTGCCAATGGTGGAGCAATATGTATTTTAGTCTTTATCATTCTCATAATCTCCTATGGAATCATCTTAAGATCTCTTAAGACTCACAGTCAGGAAGGGAGGCGCAAAGCCCTGTCCACCTGCAGCTCTCACATCATGGTGGTTGTCCTCTTTTTTGTTCCCTGTATTTTCATGTATGTCAGACCTGTTTATAACTTTCCTATTGATAAGTCCATTACTGTTTTTTATACAGTTATCACTCCCATTTTGAATCCTTTAATATATGCCCTGAGAAATTCAGAGATGAAAAAGTCTATGGAAAATCTATTGTGTAAGGTTTTGTCTATAGACAAAATAAGAATATCTTCTCGCTGA
>AcoCah_genomic_PVKX01028420.1_Seq_3|OR11
ATGAATAGATCAGCAACACATGTTGTAACAGAGTTTGTTCTCTTGGGTTTCCCTGGTTCCTGGAAGATACAAATTTTCCTCTTCGTGTTGTTTTTGGTGGTTTATGTCTTGACTTTGCTGGGAAATGGAGCCATCATCTGTGCAGTAAGATGTGACTCACGTCTACATACCCCAATGTACTTCCTCCTGGGCAATTTTGCCTTCCTTGAAATCTGGTATGTTTCCTCCACTATTCCTAACATACTAGTCAACATTCTCTCTAAGACCAAGGCCATCTCATTTTCGGGGTGCTTCCTCCAGTTCTATTTCTTCTTTTCACTGGGTACAACTGAATGTCTCTTCCTGGCAGTGATGGCCTATGACAGGTACCTGGCCATTTGCTGCCCATTACACTACCCTGCCATCATGACCAGGAGGCGTTGTGGCATACTGGTATCTTCATGCTGGCTTGTTGGATTCCTTGGGTACCCAATCCCTATCTTCTCCATCTCCCAACTTCCCTTCTGTGGCTCTAATATCATTGATCACTTCCTCTGTGACATGGACCCATTGATGGCTTTGTCCTGTGCCCCAGCTCCTATCACCGAATTTATTTTTTATGCCCAAAGTTCCTTTGTCCTATTTTTCACTATTGCGTACATTTTTCGATCCTATATTTTGTTGCTCAGGGCTGTTTTTCAGGTTCCTTCTGCAGCCGGCCGGCTAAAGGCCTTCTCTACGTGTGGTTCTCATTTAGCTGTGGTGTCACTCTTCTATGGGACAGTCATGGTAATGTATGTGAGTCCTACATACGGCATTCCAACTTTGATGCAGAAGATCCTCACACTTGTGTACTCTGCAGTGACTCCTCTCTTTAACCCTCTGATCTATAGTCTTCGTAACAAGGACATGAAACTTGCTCTAAGAAATGTTTTGTTAGGAATGAGAATTGTCAAAAATACATGA
>AcoCah_genomic_PVKX01006781.1_Seq_134|OR5
ATGACAGGAGGGAGGAATAGCACTGCCATCACCAAGTTCATTCTTGTTGGATTCTCAGATTTTCCCAGGCTCAAGCTGGTCCTCTTTGTTGCCTTCTTGGGAACTTACCTCTCTACAGTGGCATGGAACCTGGGCCTCATTATCTTGATTAGGATTGACCCTTACCTACACACACCTATGTACTTCTTCCTCAGCAATCTGTCATTTTTAGATTTCTGTTATGTTTCATCTACAACCCCTAAAATGCTCTCAGGGTTCTTCCAGAAGCCCAAATCCATCTCCTTTGTTGGGTGCACCATGCAGTACTTCATCTTCTCAAGCCTGGGTCTTGCCGAGTGTTGTCTTCTGGCAGCCATGGCTTATGACCGGTATGCAGCCATTTGTAACCCTCTGCTCTACACAGCCATCATGTCCCCCTCCCTCTGTGTGCAGATGGTGGTTGGAGCCTACATCACTGGTTTCTTTGGTTCATTGATGCAACTGTGTGCTATACTTCAGCTCCACTTCTGTGGGCCAAACGTTATAAACCACTTCTTCTGTGACCTGCCTCAGTTATTAGTCCTCTCCTGCTCTGAAACCTTTGCCCTTCAAGTCCTCAAGTTTGTAATAGCAGTGATTTTTGGGGTGGCATCTGTCTTGGTCATCCTGATATCCTATGGTTATATCGTTGGGACAGTCCTGAAGATCAGCTCAGTAGAAGGCAGATCCAAGGCTTTCAATACTTGTGCGTCTCACTTGACAGCGGTCACCCTCTTTTTTGGATCAGGACTCTTTGTCTATATGCGCCCTAGTTCTGATAGTTCCCAGGGTTATGACAAGGTGGCGTCAGTCTTCTATACAGTAGTGATTCCCACATTGAATCCTCTGATTTACAGTCTGAGGAACAAGGAAATCAAAGATGCTCTTAAGAGATGTAAGAAGAGGTGCTTTCCCCATTGCCGCTGA
>AcoCah_genomic_PVKX01005423.1_Seq_305|OR5
ATGGCTTTCTTGAAGGATGGGAACCACACTGCAGTGACAGAGTTCATTTTATTGGGCTTAACAAACGACCCTGTCCTTAGAGTCATCCTCTTCACCATCATCCTGTGCATCTACCTGGTGACTGTCTCTGGGAATCTCAGCACCATCCTTCTCATCAGAGTCTCTTCCCAGCTCCATCACCCCATGTACTTTTTTCTCAGCCACTTGGCTTCTACTGACATAGGCTACTCATCTTCTGTCACACCCAATATGCTTGTCAATTTCCTGGTGGAGAGAAGCACCATCTCATACATTGGGTGTACCATCCAGCTTGGCTCAGGTGCATTTTTTGGGACACTTGAATGCTTCCTTCTGGCTACCATGGCTTATGATCGCTTTATAGCAATCTGTAGCCCACTAATGTATTCAACCAAAATGTCCACACGAGTCTGTGTGCAATTGCTTGTAGGATCTTACATAGGGGGCTTTCTTAATGCTTCCTCCTTTCTTCTTTCCTTCTTTTCTCTTCTCTTCTGTGGACCAAATAGAGTCAATCACTTTTTCTGTGATTTGGCTCCCTTGGTAGAGCTTTCTTGTTATGGTGGCAATGTTCCCATAGTTCCTGCCTCATTTTGTTCTGCCTTTGTCATTATAGTCACCGTGTTTGTCATAGCCGTCTCCTACACCTACATCCTCATCACCATCCTGAAGATGCGCTCCACCGAGGGTCGCCACAAGGCCTTCTCCACCTGCACCTCCCACCTCACTGCAGTCACTCTGTTCTATGGAACCATCACATTCATCTATGCGATGCCCAAGTCCAGCTACTCCACTGACCAGAACAAGGTGGTGTCTGTGTTCTACATGGTGGTGATCCCCATGTTGAACCCCCTTATCTACAGCCTCAGGAATAATGAGATTAAAGGTGCTCTGAAGAGACAAGTTGGTAGAAAAATATTCTCTTAA
>AcoCah_genomic_PVKX01000924.1_Seq_338|OR5
ATGGCATTTCTGGAGGATGGAAACTACACTGCAGTGACAGAGTTCATTTTATTGGGCTTAACAGATGACCCCGTCCTTAGAGTTGTCCTCTTCACCATCATCCTTTGCATCTACCTGGTGACTGTGTCTGGGAACCTCAGCACCATCCTTCTCATCAGAGTCTCTTCCCAGCTCCATCACCCCATGTACTTTTTTCTCAGCCACTTGGCTTCTACTGACATAGGCTACTCATCTTCTGTCACACCCAATATGCTTGTCAACTTCCTGGTGGAGAGAAACACCATTACATACCTAGGGTGTGGCATTCAGCTTGGCTCAGCTGCTTTCTTTGGGATAGTTGAGTGCTTTGTTCTGGCTGCCATGGCTTATGATCGCTTTGTGGCAATCTGCAACCCACTGCTCTATTCAACCAAAATGTCCACGCAAGTCTGTGTCCAGTTGCTTGTAGTAGCATACGTAAGCAGTTTTCTTGCTGCTTCCTCCTTCGCCCTTTCCTTCTTCTCTTTTTTCTTCTGTGGTCCAAATAGGATCAATCACTTTTTCTGTGATTTTTCTCCTTTAGTTGAACTCTCCTGTTCTGATGACAGCGTCTCTGTTGTTCTTGCCACTGTTTCTGATGGCATTGTCATCCTGATCACAGTGCTTATCATTACCGTCTCCTACACCTACATCCTCGTCACCATCCTGAGGATGCGCTCCGCCGAGGGCCGCCACAAGGCCTTCTCCACCTGCACCTCCCACCTCACTGCGGTCACTCTCTACTATGGAACCATCACATTCATCTATGTGATGCCCAAGTCCACCTACTCCACTGACCAGAACAAGGTGGTGTCTGTGTTCTACATGGTGGTGATCCCCATGTTGAACCCCCTCATCTACAGCCTCAGAAGTAAGGAGATTAAGGGTGCTCTGAAGAGACACCTTGCTACGAAAATATTTTCCTAG
>AcoCah_genomic_PVKX01009287.1_Seq_4|OR4
ATGGAAAAGAGGAACAATGTGACTGAATTTATCCTCTTGGGTCTCACTCAGAACCCAGAGAGCCAAAAAGTTCTGTTTGTCGTATTCTTGCTCATCTACATTGTGACTGTAATGGGCAATCTGCTCATCATGGTGACCATCATGGCCAGCCAGAGCCTGGGATCCCCTATGTACTTTTTCCTGGCTTATTTGTCATTTATAGATACTGTCTATTCTACTGCCATTGCTCCCAAAATGATCATGGACTTGCTTTATGAAACAAAGACAATTTCCTTCCGGGCTTGCATGACTCAAGTTTTTATAGATCATTTATTTGCTGGAGCTGAGGTCATTCTTCTGGTGGTGATGGCCTATGACCGTTATGTGGCCATCTGTAAACCTCTTCATTATTTGACCATCATGAACAGGCGGGTTTGTGTTCTTATGCTGTTGGGGGCCTGGATTGGGGGCTTCCTTCACTCATTGATTCAGTTCATCTTTATTTATCAGCTTCCTTTCTGTGGCCCGAACATCATTGACAGCTTTGTATGTGATATGTATCCCTTGCTAAAACTGGCTTGCACGAATACTTACCTCATTGGGCTCTGTATGATCGCCAATGGAGGGGCAATTTGTACTGTCACCTTTTTAATTCTCCTAGTTTCCTATGGCATCATTTTACACTCCCTCAAGGCACATAGTCTGGAAGGGAGGCGCAAAGCCTTGTACACATGTGCATCCCACATCACTGTGGTCATTTTATTCTTTGTTCCCTGCATCTTCCTATATGCAAGGCCTACTTCCACATTTCCCATCGATAAGTCTGTGACTGTGCTTTTAACCTTCATAACTCCAATGTTGAACCCTTTGATCTACACCCTGAGGAATACAGAAATGAAAAATGCCATGAGGAGACTTTGGAGCAAAAAATCTATCTCAGTTGTGAGTGGGCTATATCAGTCTTGA
>AcoCah_genomic_PVKX01017627.1_Seq_24|OR4
ATGGGACAGAGTAACAATGTCACAGAATTTGTCCTCCTGGGGCTCACACAGGATCCTACTGGGCAAAAAGCATTGTTTGTCATGTTTCTGCTCATGTACATTGTGACAATTGTGGGCAACTTGCTCATTGTGGTGACAATTATTGCCAGCCCTTCCCTGGGCTCCCCGATGTACTTCTTTCTTGCCTTTCTTTCACTCATGGATGCTGTTTATTCGACTGCCATCTTGCCCAAGTTGCTTAAAGACTTAGTTAGTGATAAAAAGACCATCTCCTTCACAGCCTGTCTGGTTCAGCTGTTTGTGGAGCACTTATTTGGTGGTGCTGAGGTCTTCATTTTGGTGGTGATGGCTTATGATCGCTATGTGGCCATCTGTAAGCCACTGCACTATTTAACCATCATGAATCAACAAGTTTGTATCTCATTTTTGGTAATAGCCTGGGTTGGAGGTTTTGCACATGCTCTGGTTCAAGTTCTCACCATATATAAACTTCCTTTCTGTGGACCTAATGTCATTGACCACTTTGGCTGTGACATGTACCCATTATTGGCACTTGCATGCACTGACACTTATTTTATTGGCCTCACTGTAGTTGCTAATAATGGAGCCATGTGTATGGTGGTCTTTGTCCTTCTTCTATTCTCCTACGGAATCATCTTAAGCTCCCTTAAGACTCACAGTCAGGAAGGGAGGCGCAAAGCCCTGTCCACCTGCAGCTCCCACATCATGGTGGTAGTCCTCTTCTTTGTCCCCTGCATATTCATGTATGTCAGACCTGTCTCCAACTTCCCTATTGATAAATCTATTTCTGTTTTCTACACAGCTATCACCCCCATGTTGAATCCTTTAATATATACATTAAGAAATTCAGAGATTAAAAATTCAATGGGAAAGCTCTGGTGTAAAATGTTAAGTATAGATAGAGTAAGAATTTCTCTTTGCTGA
>AcoCah_genomic_PVKX01017627.1_Seq_27|OR4
ATGGGACATAATAACAATGTCACTGAATTTATCCTCCTGGGTCTCACTCAGGATCCTGCTGGACAAAAAGCATTGTTTGTGATGTTTTTACTCATCTACATTGTGACCATAGGAGGCAACCTGCTCATTGTGGGGACAGTGATTGCCAGCCCCTCACTGGGCTCCCCGATGTACTTCTTTCTTGCCTTTCTATCACTCATGGATGCTGTTTATTCGACTGCCATCTTGCCCAAGTTGCTTAAAGACTTAGTTAGTGATAAAAAGACCATCTCCTTCACAGCCTGTCTGGTTCAGCTGTTTGTGGAGCACTTATTTGGTGGTGCTGAGGTCTTCATTTTGGTGGTGATGGCCTATGATCGCTATGTGGCCATCTGTAAGCCACTGCACTATTTGACAGTCATGAATCGACAGGTTTGCATTCTCTTGTTGGTGGTGTCCTGGGCTGGAGGATTTGCTCATGCTTTGCTTCAAGTTATCTCTGTGTATTTACTTCCTTTCTGTGGACCCAATGTCATTGACCACTTCGCGTGTGACATATACCCATTATTAGGACTTGCATGCACTGACACCTACTTCATAGGTCTCACTGTTGTTGGCAATAATGGAGCAATGTCGATAGTGGTTTTCATCTTTCTCCTCATCTCCTATGGCATCATTCTAAACTCTCTTAAGACTCACAGTCAGGAAGGGAGGCGCAAAGCCCTGTCCACCTGCAGCTCCCACATCATGGTGGTTGTCCTCTTTTTTGTTCCTTGCATTTTCATGTATGTTAGACCTGTTTCCAACTTTTCCATTGATAAATACATTACTGTGTTTTATACAGTTTTCACTCCCATGTTGAATCCTTTAATATATACCTTGAGAAATATGGAGATTAAAAATTCTGTGGCAAAGCTGTGGAGTAAAATGTTCACTACAGGCACAATAAGAACTTCTCCTCACTGA
>AcoCah_genomic_PVKX01008622.1_Seq_28|OR4
ATGGGACAGAAAAACAATGTTACAGAGTTTATCCTCCTGGGTCTCACTCAGGATCCTGCTGGGCAAAAGGCATTGTTTGTCATGTTTTTACTCATCTACATTGTTACCATAGGAGGCAACCTGCTCATTGTGGGGACAGTGATTGCCAGCCCCTCTTTGGGCTCCCCGATGTACTTCTTTCTTGCCTTTCTGTCACTTATGGATGCTGTTTATTCCACTGCCATCTTGCCCAAGTTGCTTAAAGACTTAGTTTGTGATAAAAAGACCATCTCCTTCACAGCCTGTCTGATTCAGCTATTTGTAGAGCACTTGTTTGGTGGTGCTGAGGTCTTCATTTTAGTGGTGATGGCCTATGATCGCTATGTGGCTATCTGTAAGCCACTGCATTATTTGGCCATCATGAATCGACAGGTTTGTACTCTTTTGTTGGTGATGTCCTGGGCTGGAGGATTTACTCATGCTCTGCTTCAAGTTATCTCTGTGTATTTACTTCCTTTTTGTGGACCTAATGTCATTGACCACTTTGGCTGTGACATGTACCCATTATTAGAACTTGCGTGCACTGACACTTACTTCATTGGCCTCACTGTCATTGCTAATGGTGGAGCCATGTGTATAGTGATCTTTATTCTCCTCCTTGTCTCCTACGGAATTATTCTAAATTCTCTTAAGACTCACAGTCAGGAAGGGAGGCGCAAAGCCCTGTCCACCTGCAGCTCCCACATCACGGTGGTTGTCCTCTTTTTTGTTCCCTGCATTTTCATGTATGTTAGACCTGTTTCCAACTTTCCCATTGATAAATTTATTACTGTGTTCTATGCAGTTTTCACTCCCATGCTGAATCCTTTAATATATACCTTGCGAAACATGGAGATTAAAAATTCTATGGCAAAACTGTGGAGTAAAGTGTTCACTCCAGGCATAATAAAAATTTCTCCTCGCTGA
>AcoCah_genomic_PVKX01034498.1_Seq_33|OR4
ATGGGACATAATAACAATGTCACTGAATTTATCCTCCTGGGTCTCACTCAGGATCCTGTTGGACAAAAAGCATTGTTTGTGATGTTTTTACTCATCTACATTGTGACCATAGGAGGCAACCTGCTCATTGTGGGGACAGTGATTGCCAGCCCCTCCTTGGGATCCCCGATGTACTTCTTTCTTGCCTTTCTATCACTCATGGATGCTGTTTATTCGACTGCCATCTTGCCCAAGTTGCTTAAAGACTTAATTTGTGATAAAAAGACCATCTCCTTCACAGCCTGTCTGGTTCAGCTGTTTGTGGAGCACTTATTTGGTGGTGCTGAGGTCTTCATTTTGGTGGTGATGGCCTATGATCGCTATGTGGCCATCTGTAAACCACTGCACTATTTGACTGTCATGAATCGACAGGTTTGCATTCTCTTGTTGGTGGTGTCCTGGGCTGGAGGATTTGCTCATGCTCTGCTTCAAGTTATCTCTGTGTATTTACTTCCTTTCTGTGGACCCAATGTCATTGACCACTTTGGCTGTGACATGTACCCATTATTAGGACTTGCATGCACTGACACCTACTTCATAGGTCTCACTGTTGTTGGCAATAACGGAGCAATGTCGATAGTAGTTTTTATCTTTCTCCTCATCTCCTATTGCATAATTCTAAACTCTCTTAAGACTCACAGTCAGGAAGGGAGGCGCAAAGCCCTGTCCACCTGCAGCTCCCACATCATGGTGGTTGTCCTCTTTTTTGTTCCTTGCATTTTCATGTATGTTAGACCTGTTTCCAACTTTTCCATTGATAAATATATTACTGTATTTTATACAATTTTTACTCCCATGTTGAATCCTTTAATATATACCTTGAGAAACATGGAGATTAAGACTTCTATGGCAAAGTTGTGGAGTAAAATGTTCACTACAGGCACAATAAGAACTTCTCCTCACTGA
>AcoCah_genomic_PVKX01004333.1_Seq_38|OR4
ATGGGAAAGAATAACAGTGTTACAGAATTTATCCTATTGGGTCTCACTCAGGATCCTGTTGGGCAAAAAGCATTATTTGTCATGTTTTTACTCATGTACATTGTGACCATGGCAGGCAACTTGCTAATTATGGTGACCATCATTGCCAGCCCCTCCTTGGGCTCCCCAATGTACTTCTTCCTCGCCTCTTTATCAGTCATGGATGCTATTTATTCCACTGCCATCTCTCCCAAGTTGATTATAGACTTACTCTATAATAGAAAGACCATCTCCTTCACAGCTTGCATGGGTCAACTCTTTGTAGAACACTTATTTGGGGCAACTGAGATCTTCCTTCTGGTGGTAATGGCCTTTGATCGCTATGTTGCCATCTGTAAGCCACTGCACTATTTGGCCATCATGAATCATCGGGTTTGTATCCTCCTGTTGGTGGCAACCTGGATTGGAGGGTTTTCACACTCTGCGGCTCAAGTTCTCTATGTTTATGACCTTCCTTTCTGTGGCCCCAATGTCATTGACCACTTTGCCTGTGACATGTATCCATTGTTGGTGCTTGTGTGCACTGACACATACTTCCTTGGTCTTACTGTCATTGCCAATGATGGAGCAATCTGTATGGTGGTCTTTATTATTCTCTTAGCTTCCTATGGAATCATTCTAAACTCTCTTAAGACTCACAGCCAGGAAGGGCGGCGCAAAGCCCTGTCCACCTGCAGTTCTCATATCATGGTGGTCATCCTATTTTTTGTTCCTTGCATTTTCATGTATGTGAGACCTATTTCCAATTTTCCTATTGATAAATCAGTAACTATTTTTTATACAGTTGTCACTCCCATGTTGAACCCACTAATATATGCCTTGAGAAATTCAGAGATAAAAAGTTCTATGTTAAAACTCTGTTCTAAAATGTTGCATTCAAATAGAATAAAGAAGTCAAATTGCTAA
>AcoCah_genomic_PVKX01000214.1_Seq_88|OR4
ATGGGCCAGATAAACCACACCAACGTGAAGGAATTTGTCTTCCTGGCACTCACCCACTTCCGAGAACTGGAGTTCTTTTTGTTCGCCGTCTTCTTTCTTGTGTACGTAACAACTGTGCTGGGAAACGCACTCATTGTGGTTACCATAACCTCTGAGTCTCGCCTCCACACTCCTATGTACTTCCTCTTGAGGAACAAATCCGTTCTCGATATTATTTTCTCATCTATCACAGTTCCCAAGTTCCTGGTGGGTCTTTTATCAGAGAGGAAAACCATCTCCTATAATGGTTGCTTGACACAGATCTTTTTCTTCCACTTTGCTGGCGGGGCAGATATTTTCTTCCTCTCCGTGATGGCCTATGACAGATACCTTGCCATTGCTAAACCCCTACACTATGTAACCATTATGAGGAGAGAGGTATGGATGGCCTTAGTGGTAGCCTCCTGGGTGGGTGGTGGTTTGCACTCCATTGTCCAGATAATTCTAATGCTTCCACTCCCCTTCTGTGGCCCCAACACTTTGGATGCCTTTTACTGTGATGTACCTCAGGTGGTGAAGCTGGCCTGCACGGACACTTTTGTTCTTGAACTTCTTATGATCTCCAACAATGGGCTGGTGACCCTGCTGTGGTTCCTCCTGCTCCTGGGCTCCTATACCATCATTCTATTTATGCTCAGATCCCATTCTGGGGAGGGACGGAGCAAGGCTCTCTCCACCTGCACCTCCCACATCATGGTGGTGACTCTCCATTTCGTGCCCTGTGTTTACATCTACTGCCGACCCTTCACGACCCTGCCCATGGACACAGCCATATCTATCAATAACACTGTCATCACCCCCATGCTAAACCCTATGATCTACACTCTCCGGAACCAGGAGATGAAGTCAGCCATGAGGAGACTGCAAAGGAGGCTGGGGCCTTCTGAAAGCAATAAGCTTGGGTAA
>AcoCah_genomic_PVKX01016190.1_Seq_532|OR6
ATGAGAAACCACACAGAAACCACAGAGTTTGTTCTTCTGGGACTGTCGGATGACCCTAAGCTCCAGGTTGTGATCTTCGTCTTCCTCTTCATCACCTACACTCTCAGCATCACAGGCAACCTGACCATCATCACTCTCACCTTGATGGATTCTCACCTCCAGACCCCCATGTATTTCTTCCTCAGGAATTTCTCTGTCTTAGAAGTATCCTTCACAACTGTCTGCATACCCAAGTTCTTGGGCACCATAATCTCAGGGGATAAAACCATTTCCTTCAACAACTGCATAGCTCAGTTATTTTTTTTCATCCTTTTGGGAGTCACTGAATTTTACCTTCTAGCCGCCATGTCCTATGATCGTTACATTGCCATCTGCAAGCCCCTGCATTACCTGACCATCATGAGCCAGAGGGTCTGCACAACGCTTGTCTTTGCTTGCTGGCTGGTTTCTTTCTTAATCATCTTCCCTGCACTCATGTTGCTCCTGCGGCTTGATTACTGTGGGTCCAATGTCATTGATCACTTTACCTGTGATTACTTTCCCCTGCTTCAGCTTTCCTGTTCAGATACAAAGTTCCTGGAAACGATGGGGTTTTCCTGTGCTGTCTTTACTCTAATGTTCACTTTGGCATTAATATTTCTGTCCTACACATATATCATCAGAACAATTGTGAAGATTCCTTCTGCTAGCCAGAGGACAAAGGCCTTTTCCACGTGTTCTTCCCACATGATTGTCATCTCCATCTCTTATGGCAGCTGCATTTTTATGTACATTAAACCCTCAGCAGCAGATAGAGCATCTTTGACCAAGGGAGTTGCCGTGCTAAATACCTCAGTAGCCCCCATGTTAAACCCCTTCATTTATAGCCTGAGGAATCAGCAAGTCAAACAAGCCTTTATGAACATGGCAAGGAAGATGGTCGCTTTCACCAAGTTTATGAAATGA
>AcoCah_genomic_PVKX01003244.1_Seq_106|OR13
ATGAGCAATCGAACGCACGTCACACAATTCATCTTCCTGGGATTTTCCAACCACCCCAGACTACAGGGCATCTTCTTCCTGGTCTTCCTGTCTATTTATCTGACAACTCTCCTGGGAAACACGCTCATAATGATGTCCACCAGGGTCAGCCCTGCTCTCCACACTCCAACGTACTATTTTCTCAGCAACTTGAGCTTCCTAGACATCTGCTACACGTCCACCACCATTCCAGTCATGCTGGTAAACTTCTTCAGAGAGAAGAAGACCATCTCCTATGAGGGCTGCCTCTCCCAGATTTTCTTCTTTGTGACATGTGCGGGAACTGAATGTGTCTTGTTGGCTGCCATGGCTTATGACCGCTATGTGGCCATTTGCCGCCCTCTTCAGTATCCCATTCTCATGAGTGTGAAGGTCTGTGCTAGCTTGGTGGCCGGGTCCTGGCTGTGTGGCTTGGTGAATTCTGTGACTCACACGGCACTGACAGCCACACTCACTCTGTGTGGACCCAACCAGATCAGCCACTTTCTCTGTGACATCCCACTGCTCCTGAAGCTGTCCTGCTCAGACACCTCTGTCAACGAGTCTGTGCTCCACGTGGCCAGTGCCACCATCGGCCTGAGCCCCTGCCTGTTCACTGCAGGCTCCTACGTGCTCATCATCTCTGCCATTCTTAGGATCCCCTCTGCTCAGGGCAGGAGAAAGGCCTTCTCCACCTGCGCCTCACACCTCACTGTGGTGGTGGTCTTTTACGGAACAGCCAACTTCAACTATGACAGACCCAGTGAAGGTTACTCCCTGGACATGGACATCTTGGTGTCTGTGTTCTTCTGTGTTGTGACCCCCATGTTGAATCCCCTCATCTACAGCCTGAGAAACAAGGAGGTCAAGGGTGCCCTGAGAAAGCTGGCTGGAGGGTGTGGGTTCCCCGGCAATAACAATGCTTAG
>AcoCah_genomic_PVKX01002077.1_Seq_284|OR2
ATGGAAACCAACAACAGAAGCTCTGAGACAGACTTCATCCTTCTGGGATTCTCCAGTCGACCCCAGTTGGAGCACATCATCTCTGCGGTCGTCTTTGTCTTCTATGTTGTGACGTTGGTGGGAAACACAACCATCATTCTAGTGTCCTTTCTGGACCCTCAGCTCCATACGCCCATGTATTTCTTCTTATCTAACTTGTCTTTTGTGGACCTCTGCTATACAACTAGCATCGTCCCACAGATGCTGGTAAACCTCTGGAGCTCAAATAAGTCTATCACATACGGAGGGTGTGTGCTCCAGTTCTTCTTTGCCCTGGACCTGGGAGCCACAGAGTGTCTCCTCTTGGCTGTGATGGCCTATGACCGCTATGCTGCTGTCTGTCAACCTCTTCACTACACAGTAATAATGCACCCTGTTCTTTGCCAGAAGATGGTGCTGTCAGCCTGGTTGGGTGGTCTTGGCAGTGCCTTGATTCTTTGTTCCTTGACTTTGAAGTTGCCAAGGTGTGGGCACCGGGAAGTGGATAATTTTTTCTGTGAGATGCCAGCACTGATAAAGATGGCTTGTGTTTATTCCAGGGTTATTGAGATTGTTGTGTTCACTCTTGGAGTTATATTTCTTCTGGTTCCTCTATCACTAATCCTCATCTCATACGGAGTTATCACTCAAGCTGTGATGAAGATCAAGTCAGCATCAAGGTGGAGGAAGGTTCTTAACACGTGTGGTTCCCACCTCACGGTAGTGACCCTGTTTTATGGAACACTCATTTATATGTACATGAAGCCACAGAATACCATATCCCACGAGGAAGGACAGTTTTTTACCCTTTTTTACACAATTGTCACTCCCAGCCTTAACCCTTTGATCTACACCTTAAGAAACAAAGATGTAAAGAGTGCAGTGAAGAGAGTTCTAGGAATTGGCAAACATTCTGCCAAAGGGTGA
>AcoCah_genomic_PVKX01007754.1_Seq_14|OR10
ATGAAGGAACAGAATGACAGCTCTGTGGCGGAGTTCATCCTTCTGGGCTTTTCTCACCTTCCTGAACTCCAAGTACACATGTTTAGAGTTTTCTTGGTTATTTATCTGGTGACTCTGACAGGAAATGCCACCATTGTCACTGTCATCTTTCTGGACCGGAGCCTGCACATCCCCATGTACCTGTTCCTGCAGAACTTGTCTGTGGTGGAAGCGAGCTTCAGCACAGCCATTATGCCTGAAATGCTGGTGGTTCTGACTAGTGAGAAGGCGACCATTTCCTTTGGGGGATGTTTTGCGCAGATGTATTTCATTCTTCTCTTTGGTGTGACTGAGTGTTTTCTCCTGGGGGCAATGGCTTTTGATCGATTTGCTGCAATCTGCCACCCTCTATCCTACCCGGTGATTATGAACAAAAGGGTCTTCATGAAACTAGTGACATTCTCATGGGTCTCTGGGATCATGGTAGCTACTGTGCAGACCACATGGGTGTTTAGCTTCCCTTTCTGTGGTCCTAGGAAAATTAATCATATATCATGTGAAACCCCAGCAGTGCTGGAGCTCGCATGCGCAGACACGTTCTTGTTTGAGGTCTATGCCTTCACAGGCACCATTTTGGTCGTCCTGGTTCCCTTCCTGTTGATTCTCTTGTCTTACACTCGAATTCTCTTTGCCATCCTAAAGATGCCATCCACCACAGGGAGGCAGAAGGCCTTTTCCACATGTGCCTCTCACCTCACATCTGTTATCCTCTTCTATGGCACAGCGTGCATGACTTATTTGCAGCCTAAATCCAGGCTCTCACCAGACACCAAGAAACTGATGTCACTGGCTTACTCTTTGCTGACCCCTCTGCTGAATCCACTCATCTACAGCCTGAGAAACAAGGAGATGAAAAGAGCTGTGGTGAAAGTATTGGAAAGAAAAGTGGCTTTACACACAATCTGA
>AcoCah_genomic_PVKX01022591.1_Seq_31|OR10
ATGGAGTGTGTAAATGAGACTGTGGTCCAGGAGTTCATCTTCCTGGGCTTCTCGTCTCTGGCCGAGCTGCAGCTGCTGCTCTTCGTCGTTTTCTTGCTCCTTTACCTGTTTACCCTGAGCACCAATGCCGTGATTGTTTCCACCATTGTGCTGGACAGAGCCCTGCACACCCCCATGTACTTCTTCCTTTCCGTCCTCTCCTGTTCAGAGACCTGCTACACCTTTGTCATCGTGCCCAAGATGCTGGTTGACCTGCTATCTCGGAAAAAGAGCATCTCCTTCCTTGGCTGTGCCGTCCAAATGTTCACCTTCCTCTTCCTCGGCTGCTCCCACTCCTTCCTCCTGGCAGCGATGGGTTACGATCGCTACGTGGCCATTTGCCACCCTCTGCGCTACACGGTGATCATGGGGCACAGGGTGTGCGTGGGGCTCGTAGCCGCTGCCTGTGTCTGTGGCTTCACTGTGGCACAGACAATCACGTCCTTGGTGTTTCGCCTGCCCTTCCACTCTGCCAATCAACTCCATCACTTTTTCTGTGACATCTCCCCCGTTCTCAAATTGGCTTCGCATCGCTCCCACTTCAGTCAGATTGTCATCTTCCTGCTCTGTGCGCTGGTCCTGGTTGTCCCTCTGTTGCTAATCTTGGTGTCGTATATTCACATTATTTCTGCCATCCTCCAATTTCCCTCCACCCTAAGCAAGTACAAAGCGTTCTCCACCTGCGCCTCTCACCTCATTGTTGTCATAGTGCATTATGGATGCGCCTCTTTTATCTACCTGAGGCCCAAGTCTGGCTACTCTTCAAGCCAGGATGCGCTGATATCGGTGTCCTACACTATCCTAACTCCGTTATTCAACCCAGTGATCTACAGCTTGAGAAACAAAGAATTCAAAGCAGCTCTTCATAGAGTTAGAGGAAGAGCAGTTACCCTAAGACAATGTTAA
>AcoCah_genomic_PVKX01003830.1_Seq_36|OR1
ATGACAGGAGGGAACCAAACTGTCATCTCCCAGTTTCTCCTCCTGGGTCTGCCCATTCCCCCAGAGCACCAGCACCTGTTCTATGCCCTGTTCCTGGCCATGTACCTCACCACCGTCCTGGGGAACCTCATCATCATCATCCTCATTAACCTGGACTCCCATCTCCACACACCCATGTACTTCTTTCTCAGCAACTTGTCCTTCTCTGACTTCTGCTTTTCCTCTGTCACAATGCCCAAGTTGCTGCAGAACATGCAGAGCCAGGACACATCCATCCCCTATGCAGGCTGCCTGGCACAACTGTACTTTTACCTGTATTTTGCCGACCTTGAGAGCTTCCTCCTCGTGGTCATGGCCTATGACCGCTATGTGGCCATCTGTTTCCCCCTGCATTACACCAGCATCATGAGCCCCAAGCTCTGTGTGAGTTTGGTGGTGCTGTCCTGGGTGCTGACCACATTCCATGCCATGCTGCACACCCTGCTCCTGGCCAGATTACCCTTTTGTGAGGACAATGTGATTCACCATTTTTTCTGTGACATATCTCCTTTGCTGAAGCTGGCCTGTTCTGACACACACGTTAATGAGTTGGTGATATTTATCATGGGAGGTCTTGTCATTGTCATCCCCTTTCTGCTCATCATTGTGTCCTATGCACGAATCGTATCCTCCATCCTCAAGGTTCCTTCTGCTCGAGGCATCCGCAAGGTCTTCTCCACCTGTGGCTCCCACCTGTCTGTGGTGTCCCTGTTCTATGGGACAATTATTGGTCTGTACTTGTGTCCATCAGCTAATAACTCTACCGTGAAGGAGACTGTCATGGCCATGATGTACACGGTGGTGACTCCCATGCTGAACCCCTTCATCTACAGTCTGAGGAACAGGGAGATGAAAGGAGCCCTCAAAAGAGTCCTTTATAAGAAGAAAACTCCCTTCTGTCTGTGA
>AcoCah_genomic_PVKX01000449.1_Seq_43|OR10
ATGAAACACACAGACATCAGGGAAGAGGACAATGCTTCCACAGTGACACAATTTCTTCTTCTTGGATTTTCAGACCTACCTAACCTCCAGCGCTTTCTGTTTGGGATGTTTTTCATAATGTACTGCATTATCCTAATTGGAAATAGCTTCATAATTGTGATAACCAGGCTTGATCCTGCATTACACAAACCCATGTATTTTTTCCTGGTCAACTTTTCATTTCTTGAAATCTGTTATGTATCAGTCACTCTCCCTAGGATTCTGTACAGCATTTGGACCCAGAACAGAAACATTTCTTTTCTGGCCTGTGCCACACAAATGTGTTTCTTTCTAATGCTGGCAGCCACTGAAAGTATTCTTTTGGCTGTGATGTCCTATGACCGCTATGTGGCCATCTGCAACCCTCTGCACTATCCTATGGTCATGAACCCAGCAAGGTGCACACAGCTGGCACTAGTATCCTGGTTTGGTGGAATGCCATTCCAGCTCGGGCAAACCTGTCAGATATTCTCTCTACATTTCTGTAATTCTAACCAAATAGACCACTTCTTCTGTGACATACCCCCTGTACTTAAGTTGGCCTGTGGAAACACTTCTGTTAATGAGCTGTATGTATATATAGTTGCTGTCTTGCTTGCTGCCATTCCCTTTATGTTAATACTATCATCTTACAGCAAAATCATTGCCACCATCCTGAGGTTGCCAACTGCTGAAGGACGAGCAAAAGCCTTCTCCACATGCTCTTCCCACCTGGTGGTGGTGGTTTTGTTTTTTGGCTCTGCATCTATTACTTACTTAATGCCAAAATCAACTCATTCTGCAGTAAGTGACAAACTGCTCTCTCTGTTCTACACCATTGTGACCCCCATGTTCAATCCCATGATATACAGCCTTAGGAACAAGGAAGTGATTGCAGCTATGAGAAGATTATTGCTTAGAACATAG
>AcoCah_genomic_PVKX01014140.1_Seq_44|OR10
ATGAAACAAGAAGATTTTGAGGCTGAAGGCAACATTTCCACAGTAATACAGTTCGTCCTGCTGGGCTTCTCTTCTCTTCCCAACCTCCAAGGGATTCTGTCTGCAGTGTTTTCCATCATTTACATGATTATCCTCATTGGTAATTGCCTCATAATATTAGTAACTAGGCTTGACTCTACATTGCAGAAACCCATGTATTTTTTCCTGGCAAATTTTTCCTCTTTGGAAATCTGTTATGTATCAGTTACTGTCCCAAGGATTCTATTCAACATTTGGACACAAGATAGAAACATTTCTGTGGTAGCTTGTGCTGTGCAGATGTGTTTCTTCCTTATGTTGGGAACTGATGAATGCTTCCTCCTGGCTGTGATGTCCTATGACCGCTATGTGGCCATTTGCAATCCTCTTCACTATCCTCTAGTCATGAATCCAAGAAAATGCACTCAACTGGCAGCAGGCTCCTGGCTCAGTGGCATCCCAATTCAGATTGGGCAGACCTGCTGGATATTTTCTATGCATTTCTGCAATTCTAATAAAATAGACCACTTTTTTTGTGACATACCACCCATTCTCAAGCTGGCCTGTGGGGACACTTTGGTTCATGAGCTGTCTGTTTATGTCGTCGTGATGGTGGTGGCTGCACTCCCCTTTATACTGGTGCTTACATCCTACAGCAAAATCATTGCCACCATCCTGAGGTTGCCAACAGCCAAAGGGCGGGCCAAAGCCTTCTCTACATGTTCTTCCCACCTGTTGGTAGTGGTTTTGTTTTATGGGTCTGGTACTATTACCTACTTGAGGCCAAAGTCCATGCAGTCTCCTGGTACTGACAAACTGCTCTCTCTGTTCTACACCATTGTGACTCCCATGTTCAATCCCTTAATATACAGCCTTAGAAACAAGGATGTGATTGCAGCTCTGAGAAAATTAATTCTCCAAAAATAG
>AcoCah_genomic_PVKX01000449.1_Seq_69|OR10
ATGGAACACACAGAGAAGAAGACAGAGGATAATGCTACCACGGTGACACAGTTTTTCTTCCTTGGGTTCTCTGAACTTCCCAGCCTACAAGGATTTCTGTTTGGCATGTTCTCCATAATGTATGTGATTATCTTAATAGGAAACGGCTTCATAATTGTGATAGTCAGAATTGACCCTGCACTACAGAAGCCCATGTATTTTTTCCTTGTCAATTTTTCACTTCTGGAAATCTGTTATGTATCAGTCACTCTCCCTCGGATTCTGTACAATCTTTGGACTCAAGATAGAAGAATTTGTCTTCTGGCCTGTGCTATTCAAATGTTTTTCTTCCTAATTCTGGCAGCAACTGAGTGTTTCCTCCTGGCCGTGATGTCCTATGACCGTTATGTGGCCATCTGCCATCCTCTGCACTATCCTGTGATCATGAACCCAGCAAGGTGCACTCAGCTGGCAGCAGGGTCCTGGCTTGGAGGCATCCCCGTCCAGATAGGACAAACCTGTCAGATATTCTCTCTGCATTTCTGCAATTCTAATAGAATAGAGCACTTCTTCTGTGACGTTCCCCCGATTCTCAAGCTGGCCTGCGGGGACACTTCAGTGCATGAGCTGTCTGTCTACTTAGTGGCTATGCTATTTGTTGCCTCTCCGTTTGTGATGATACTTGCGTCTTATACCAGAATCATCGCCACAGTTCTTAAGTTACCGACGGGCAGAGGTCGGGCCAAAGCCTTCTCCACGTGCTCGTCACATCTGCTGGTAGTAGTTTTGTTTTTTGGGTCAGCTACCATTAACTACTTGAGGCCAAAGTCCATTCACTCTGCAGGAACTGATGAACTGCTCTCTCTGTTCTACACCATTGTGACCCCCATGTTCAATCCTCTGATATACAGCCTCAGGAACAAGGAAGTGATCGCCGCACTGAAAAGACTTTTACTTAAAATATAG
>AcoCah_genomic_PVKX01024739.1_Seq_109|OR5
ATGGAAGAAAAGAATGGGACTGTGGTGACTGAGTTTCTCTTTCAGGGCCTCACGAATCATCTCTATCAGAAGATTATACTCTTCATAATGCTTATATTTGTTTATCTCATCACCTTGGGGGGTAACTTGGGCATGCTCGCTCTCATATGGGTGGACCCAAGGCTGCACACACCTATGTACTTTTTTCTCAGCCACCTGTCCTTCGTAGATATGTGCTCTTCTTCTTCCATAGCTCCCAGGATGCTGTGTGACATCTTTACTGAGAAAAAAGCCATCTCCTTTGTGGGTTGTGCTGTGCAGCTGTGGCTCGTTGGTCTTTTTGTGGGAACTGAATGCTTCCTCCTCGCTGCTATGGCGTATGATCGGTACACAGCCATCTGCAAACCCTTGCTGTACACTCTCATCATGTCCAAGAAGGTCTGTGTGCAGTTTGTCCTAGGGCCTTACGTTCTAGCTGCTGTAAATATCACAACTCACACAACACTGACTTTTTGCTTGCCGTTCTGTGGCCCAAACACTATCAACCACTTTTTCTGTGATATTTCCCCACTGCTTTCCCTAGCATGTGCTGATGCCTCGATCAACAAGATAGTGCTTTTTGTCTTTGACGGGGCAATAGGAGTGCTTAGTGGCCTGATTATCGTAGTTTCCTACATTTGTATCATGATCGCCATCTTGAAGATCCAGACCGCCGATGGGAGGATGAAAGCCTTCTCTACTTGTTCCTCTCACTTGGCAGCTGTCTCCATCCTGTACGGGACTCTTTTCTTCATCTATGTCCGACCTAGTACCAATTCTTCGCTTGATACCAATAAAATTATTTCCCTGTTCTATACTGTCATGATCCCCATGCTGAACCCCCTCATCTACAGCTTGAGGAACAAGGAAGTGAAAGATGCCTTCAGAAGAAAAGTACAAAGAAAACATTTCCCAACAGATTGGTAA
>AcoCah_genomic_PVKX01007661.1_Seq_119|OR2
ATGGGAAGAGACAACCAGACCTTTGTAGATGAGTTCTTGTTACTGGGTCTTTCACAGGATGCACAGACACAGATCTTCCTGTTTGTTCTCTTCTTCATCATTTATGTACTGACTGTAACTGGAAACCTGCTCATCATTGTCCTCATCCTCATGGATTCTCGCCTTCACACCCCCATGTATTTTTTTCTTAGAAACCTGTCTTTTGCAGATCTCTGTTTCTCAACTAGCATCGTTCCTCAAGTGTTGTCCCACTTCCTGGCAAAAAGGAAAACTATTTCTTTTGGGGGCTGTGTGACACAGGTAATCGTCTCCCTTCAGATTGGGTGTACAGAGTGTGCGCTGCTGGCGGTGATGTCCTATGACCGGTACGTGGCTGTGTGCAAGCCCCTGCACTACTCCACCATCATGACCCAACAACTGTGTCTTCAGTTGGCCCTAGGGTCCTGGGCCAGTGGGCTCCTAGTTTCCCTGGTAGATATTAGTGTTGCTTTCCATCTTCCCTATCGAGGGCAGAACATGGTCAGCCATTACTTTTGTGAACTTCCTGCGCTCTTGAAGGTGGCTTCAGCAGACACTTACAGCACAGAAATGGCCATCTTTGCCATGGGTGTGGTAATCCTCCTAGCACCTGTCTCCCTCATCCTCATCTCCTACTGGAACATCCTCTCCACTGTGGTCCAGATACAGTCTGGAGATGGGAAACTTAGGGTTTTTTCGACCTGTGGTTCCCACCTCATTGTTGTTGTCCTCTTCTACGGGTGTGCAATATTTAACTATATGCAGCCAAACACCAAAACCACGAAGAAACAGGATAAGATAATATCTGTGTTCTATACAGTGGTGACTCCAATGCTAAACCCCATAATTTATAGTCTGAGAAACAAAGATGTCAAAAGTGCTTTCAGGAGACTAGCTGCAAGAATGTTCTTCTTTCAGAAGCTGTGA
>AcoCah_genomic_PVKX01003830.1_Seq_129|OR1
ATGACAGAAGTGAACCAAACTGTTGTCTCCCAGTTTCTCCTCCTGGGCCTGCCCATCCCCACAGAGCGCAAACACCTGTTCTATGTGCTGTTCCTGGTCATGTACATCACCACAGTCTTAGGAAACCTTATTATTACCATCCTTATTATACTGGACTCCCATCTCCACACACCCATGTATTTGTTTCTCAGCAACTTGTCCTTCTCTGACCTCTGCTTTTCCTCTGTCACAATGCCCAAGTTGCTACAGAACATGCAGAGTCAAGTGCCATCCATCCCCTATGCAGGCTGCCTGGCTCAAATATACTTCTTTCTGTTTTTTGGAGACCTTAGCAACTTCCTCCTTGTGGCCATGGCCTATGACCGCTATGTGGCCATCTGCTTCCCCCTCCATTATAACAGCATCATGAGCCCCAAGCTCTGTGTGAGTCTGGTGGTGCTGTCCTGGGTGCTGACCATGTTCCATGCCATGCTGCACACCCTGCTCATGGCCAGGTTGTCTTTCTGTGAAAACAATGTCATCCCTCACTTTTTCTGTGACATGTCTGCTCTGCTAAAGCTGTCCTGCTCTGACACACATGTTAATGAGGTGGTAATATTTATTGTGGTCAGCATCTTTCTTGTCCTTCCATTTGCACTCATTATCATGTCCTATGTAAGAATTGTGTCTTCCATTCTCAAGGTCCCCTCTTCTCAAGGCATCTATAAAGCCTTCTCTACCTGTGGATCCCACCTGTCTGTAGTGTCACTGTTCTATGGAACAGTCATTGGTCTGTACTTATGTCCTTCAAATAATAATTCTACTGTGAAAGACACTGTCATGTCTTTGATGTACACTGTGGTGACTCCCATGCTGAACCCATTCATCTACAGCCTGAGGAACAGAGACATAAAAGGGGCTCTGGAAAGAATCTTTTGCAAAAAGAAAATTCAACTAAACCTGTAA
>AcoCah_genomic_PVKX01000924.1_Seq_132|OR5
ATGGCTTTCCTGGAGGATGGGAACCACACTGCAGTGACAGAGTTCATTTTATTGGGCTTAACAGATGATCCTGTCCTTAGAGTCGTCCTCTTCACCATCATCCTGTGCATCTATCTGGTGACTGTGTCTGGGAACCTCAGCACCATCCTTCTCATCAGAGCTTCTTCCCAGCTCCATCACCCCATGTACTTTTTTCTCAGCCACTTGGCTACTGTTGACATAGGCTACTCATCTTCTGTCACACCCAATATGCTTGTCAACTTCCTGGTGGAGAGAAGCACAATCTCTTACCTTGGGTGTGCCATCCAGCTTGGCTCAGCTGCTTTCTTTGGAACAACTGAATGCTTCCTTCTGGCTGTGATGGCTTATGATCGCTTCATGGCAATCTGCAATCCACTGCTGTATTCCACCAAAATGTCCACGCAAGTCTGCATCCAGTTGGTTGTAGGATCTTACATAGGGGGTTTTCTTAACACTTCCTGCTTCACCCTTTCTTTCTTTTCTTTTCTATTCTGTGGACCAAATATAATCAATCATTTTTTCTGTGATTTTGCTCCTTTGATGGAACTCTCCTGTTCTGATGCCAGTGTCTCTGGAGTTGTCATCTCATTTTCTGCTGGCACAGTCACTATGACCACACTCTTTGTCATAGTCATATCTTATGTTTATATCCTCATCACCATCCTGAAGATGCGCTCCACCGAGGGTCGCCACAAGGCCTTCTCCACCTGCACCTCCCACCTCACTGCGGTCACTCTCTACTACGGGACTGTTACATTCATTTATGTGATGCCCAAGTCCAGCTACTCTGCAGACCAGAACAAGGTTGTATCTGTGTTCTACATGATGGTGATCCCCATGTTGAACCCCATCATCTACAGCCTCAGGAATAATGAGATGAAGGATGCTCTGAAGAGACAGTTTAGTAAAAAACCATTTTCTTAA
>AcoCah_genomic_PVKX01023413.1_Seq_133|OR5
ATGGAAGAAGAGAATCAGACTGCAGTGCTTGAGTTTCTCTTCCTGGGTCTTACAGATGACCTTCATCAGAAGATTGTCCTCTTCATCACATTTTTTGTCATTTATCTTGTCACCCTTGTGGGTAACATGGGCATGATCACTCTCATATGGGTGGACTCTAGGCTGCACACACCTATGTACTTTTTCCTCAGCCACCTGTCCTTTGTAGATGCGTGCTCCTCTTCTTGTGTAGCTCCGAAGATGCTGTGTGACATTTTTGCAGAGAGCAAAGCCATCTCTTTCATGGGCTGTGCGGCACAGATGTGGTTCTTTGGTTTATTTGTGACAACTGATTGCTTCCTCCTGGCTGCTATGGCATATGATCGGTACACAGCCATCTGTAATCCCTTACTGTACACTGTCATCATGTCCAAGAAGGTCTGTGTGCAGTTTGTCCTAGGACCTTATGTCCTAGCTGCTATAAACATCACAACTCATACAACCTTGACTTTCTGCTTATCATTCTGTGGTCCAAATACCATAGATCCTTTCTTCTGTGATGTTTCCCCACTGCTTTCATTAGCGTGTGCTGACACATGGATTAACAAGGTAGTGCTTTGTGTCCTGGCTGGAGTGATAGGAGTTCCCAGTGGTTTGATAATCATGGTCTCCTACACGTGCATTCTGGTGGCTATATTAAAGATCAAGACTGCTGATGGAAGGAAGAAAGCCTTCTCCACATGCTCGTCTCACCTGGCAGCTGTCTCAATTCTTTATGGAACACTTTTCTTCATCTATGTTAGACCTAATGCAAGTTCCTCCCTGGATATTAATAAAGTGATCTCCTTATTTTATACTGTGGTGATCCCCATGTTGAATCCCCTCATCTACAGCTTGAGGAACAAAGAGGTGAAAGGCGCATTCGGGAGAATACTGGAGAAGAAGAACTTCTTAATAGATGCATAA
>AcoCah_genomic_PVKX01032725.1_Seq_137|OR1
ATGAGGTTCAAGAACCAGAGCAGTGTGTCTGAGTTCCTCCTCCTGGGGCTCCCCATCAGACCAGAGCACTGGGGCATCTTTTTCACCCTATTCCTGACCATGTACCTGACCACAGTTCTGGGGAACCTGCTCATCATCCTGCTCATCAGGGTGGACCATCGCCTCCACACCCCCATGTACTTCTTCCTCAGCCACTTGGCCTTCACGGACATTTCCTTTTCCTCTGTCACTGTCCCAAAGATGTTAACAAAAGTGAAGAGCCAGCACATACCCATCACCTATGAAGGCTGTGTTTCACAGACATACTTCTTCATACTCTTTGCTGACTTGGACAGTTTCCTTATCACATCAATGGCCTATGACAGGTATGTGGCCATCTGTCACCCTCTGCACTACACCTCCATCATGAGTCAAAGTCTTTGTGCTAGACTAGTAGTTGTGTCCTGGGTCATAGCTTCCACTTGTGCTCTTTTGCACACTCTCCTCCTAGCCCAGCTTTCCTTCTGTGCTGACCACACTGTCCCCCACTTCTTCTGTGACCTGGGTGCCCTTCTCAAGTTGTCCTGCTCTGACACATCGCTCAACCAATTGGTAATCTTCACAGCAGGTTTGGCTGCCATTATGCTCCCATTTCTATGCATCCTTGGTTCTTATGGCCATATTGGGTTCACGATTCTCAAGGTTCCCTCAGCCAAGGGCATCTGCAAAGCCTTGTCCACTTGTGGGTCCCACCTCTCAGTGGTGGCTCTCTATTATGGGTCAATTATTGGCCTCTATTTTCTGCCACCATCCCACAGTACCAATGACAATAATGTAATTGCAGCAGTGATGTACACAGTGGTCACTCCCATGCTGAACCCTTTCATCTACAGCCTGAGAAACAAAGACATGAAAGGGGCTTTAAGAAAACTCTTGAGTAAGAAGACAGAGTTTTCCAGCCGATAA
>AcoCah_genomic_PVKX01016546.1_Seq_187|OR5
ATGGCTTTCCTGGAGGATGGGAACCACACTGCAGTGACAGAGTTCATTTTATTGGGCTTAACAGATGACCCCGTCCTTAGAGTTGTCCTCTTCATCATCATCCTGTGGATCTACTTGGTGACTGTGTTTGGGAACCTCAGCACCATCCTTCTCATCAGAGTCTCTGCCCAGCTCCATCACCCCATGTATTTTTTTCTCAGCCACTTGGCTTTTGCAGACATAGGCTACTCATCTTCTGTCACACCCAATATGCTTGTCAACTTCCTGGTAGAGAGAAACACAATCTCCTACATTGGTTGTGCCATCCAGCTTGGTTCAGTTGTCTTCTTTGGATCAACTGAATGCTTTATTCTGGCGGCCATGGCTTATGATCGCTTCGTGGCAATCTGCAACCCATTGCTTTATTCCACCAAAATGTCCACACAAGTTTGTGTTCAATTGCTCCTAATTGCTTACATAGGTGGTTTTCTTAACACATGGTCTTTTACTGTGTGTTTCTATTCATTAGTCTTCTGTGGACCCAATGAAGTCAACCACTTTTTCTGTGATTTTGCTCCATTAATAGAGCTGTCCTGTTCTGATGTCAGTGTCTCTGCAATTGTTCCCTCATTCACAGCTGGGTCCATTATTATGGTGACAGTGTTTGTAATAGCTGTTTCCTACATCTACATCCTCATCACCATCCTAAAGATGCGCTCCACCGAGGGTCGCCACAAGGCCTTCTCCACCTGCACCTCCCACCTCACTGCAGTCACTCTGTTCTATGGAACCATCACATTCATCTATGTGATGCCCAAGTCCACCTACTCCACTGACCAGAACAAGGTGGTGTCTGTGTTCTACATGGTGGTGATCCCCATGTTGAACCCCCTCATCTACAGCCTCAGGAATAATGAGATTAAGGGTGCTCTGAAGAGACAGATAGGCAGGAAAATATTTTCTTAG
>AcoCah_genomic_PVKX01015057.1_Seq_235|OR2
ATGGGAAGGAACAATGGCAGCTCCCTACAGGCCTTCATCCTGGTGGGCTTTTCTGATCGGCCTAGACTGGAGATGATTCTATTTGCTTTTATTTTAGTCTTTTACGTCCTCACTCTGTTGGGCAACACCGCGATCATCTTCCTGTCAGTCATAGACTCCAGGCTCCACATGCCCATGTACTTTTTTCTTGGGAACCTATCTTTCCTGGACCTTTGCTTTACCACCAGCATTGTCCCCCAGCTGCTGTGGAACCTTTGGGGGCCAGATAGGAGCATCACCTACCACGGCTGTGTAGCTCAGCTCTACATCTACATGGTGCTGGGCTCCTCCGAGTGCGTCCTCTTGGCGGTTATGTCCTACGACCGCTACGTGGCCGTCTGCCGGCCCCTGCACTACACTGTCATCATGCACCCACGCCTCTGCCTGCAGCTGATGAGTGTGGCCTGGTGCTGTGGCTTCCTAAACTCGTTTGTCATGTGTCCTCAGACGATGCAGCTCTCCCGGTGTGGGCATCGAAGGGTGGACCACTTTCTCTGCGAGATGCCTGCCCTTATTGCCATGTCCTGTGAAGACACCACGCTTGTGGAGGCTTGCGCTTTCGTCCTGGGGGTGGTGCTTCTCCTGGTGCCCCTCTCCCTCATCCTTCTCTCTTACGGCATGATTGCCGCCGCTGTGCTGAGGATTAAATCAACGGCAGGGCGCAGGAAGGCCTTCAACACCTGCTCTTCGCACCTGATTGTGGTCTCGCTCTTCTACGGCACCATCATCTACATGTACCTGCAGCCAGCCAACAGCTACTCCCAAGATCAAGGAAAATTTCTGACTCTGTTCTACACCATCGTCACGCCCAGTGTCAACCCCCTCATCTATACTCTGAGGAACAAGGACGTGAAGGGGGCAGTGCGGAAGCTCCTGGGATGGGAGAAAGGGGCTGGAGAATCTTAA
>AcoCah_genomic_PVKX01046999.1_Seq_340|OR5
ATGGCTTTCCTGGAGAATGAAAACCACACTGCAGTGACAGAGTTCATTTTATTGGGCTTAACGGATGACCCCGTCCTTAGAGTTGTCCTCTTCACCATCATCCTGTGCATCTACCTGGTGACTGTGTCTGGGAACCTCAGCACCATCCTTCTCATCAGAGCCTCTTCCCAGCTCCATCACCCCATGTACTTTTTTCTCAGCCACTTGGCTTTTGCAGACATAGGCACCTCATCTTCTGTCATACCAAATATGCTTGTGTCCTTCCTGGTGGAAGGAAACACGATCTCCTACCATGGATGTGCCATCCAGCTTGGTTCAGCTGCTTTCTGTGCGGGACTTGAATGTTTCCTTCTGGCTGCCATGGCTTATGATCGATTTGTGGCAATTTGCAACCCACTGCTTTATTCCACCAAAATGTCCACACAAGTCTATGTCCAGTTGCTCCTACTGGTTTACATTGGTGGTTTTCTCGATGGCTGTTCTTTTATTGTTTGTTTCTATCCATTGGTCTTCTGTGGACCCAATGAAATCAATCACTTTTTCTGTGACTTGGCTCCATTATTAAAATTATCATGTTCCAATGTCAGTTTCACTGTAGCAGTTCTCTCATTTACAGTTGGATTCATTATTGTGGTGACAGTGTTTGTTATAGGCATCTCTTACACCTACATCCTCATCACCATCCTGAAGATGCGCTCCACTGAGGGTCGACAGAAGGCCTTCTCCACCTGCACCTCCCACCTCACTGTGGTGACTCTTTACTATGGGACTGTGACATTCATTTATGTCATGCCCAAGTCAAGCTACTCCACAGATCAGAACAAGGTAGTGTCTTTGTTCTATATGGTAGTGGTCCCCTTGTTGAACCCCATCATCTACAGCCTCAGGAATAATGAGATTAAGGGTGCTCTGAGGAGACAACTTGCTAGGAAAATGTTTCCATAG
>AcoCah_genomic_PVKX01027606.1_Seq_352|OR5
ATGACACAGGGAAACAGCACTGATGTCACTGCCTTCTATCTCCTGGGATTTGGGGTCCAGCGTGACATTCAGCGTGTCCTCTTCATTGTGTTCCTTCTCATCTATGTGACGTCCATGCTGGGTAACACTGGCATGATCATCCTCATCAACACTGACTCCAGACTGCAGACTCCCATGTACTTCTTCCTACAACATCTGGCTTTTGTTGATATCTGTTACACATCTGCCATCACTCCCAAGATGCTGCAAAACTTCATGGTAGAAGATAAATCAATAACATTTAGGGGATGTATAATACAACTATTCATTTACGCAATATTTGCAACCAGTGACTGTTACCTCCTCGCTGTTATGGCAGTGGACCGGTATGTGGCAATCTGCAAGCCTCTTCGCTACCCCATAATCATGTCTCGACAAGTCTGTATGCATTTGGTAGCTTTTTCTTATCTCATGGGATCAATCAATTCCTCAGTACACACAGGATTTACATTTTCACTGTCCTTCTGTACCACAAAAATCAATCACTTTTTCTGCGACATTCCCCCAATTGTCACTCTTTCATGCTACAACAATGACATGAACTTCATGCTAATTTTGATTTTTGTTGGCTTTAACCTGATGTTCACTGTGTTGGTCGTTATCTTTTCCTACATCTACATCATGGCCGCCATCCTAAAGATGTCCTCTACTGCTGGGAGGAAGAAAACCTTCTCCACCTGTGCCTCCCACCTGACAGCCGTCACCATTTTCTATGGAACCCTGGCTTACATGTACTTACAGCCTCATTCTGACAATTCTGAGGAGAAGATGAAAGTGGCCTCTGTGTTTTATGGCATTGTGATTCCCATGCTGAACCCTCTGATCTACAGCTTGAGAAACAAGGAAGTAAAAGATGCTATAAGAGCCACGGGGAAAAAGTTCTTTAAATTGGATTTAAATTATTAA
>AcoCah_genomic_PVKX01022745.1_Seq_496|OR2
ATGGGGACTTCAAATGTGTCAACAAGTTCAGATTTCACCCTGGTGGGACTCTTCAGCCACACGGGGCCCCACCTCGCCCTCTTCTTCCTCATGGCCATTACGTTCACCACAGGCCTGCTTGGTAACACCATCCTGATTTTCCTGATCGCCACAGACTCCAGGCTCCACACGCCCATGTACTTCCTGCTCAGCCAACTCTCGCTTCTGGATGTCGGCTTCCCACTAGTCACCATCCCCAAGATGGTGGCGGACTTCCTGCAGGGAGAGAACGCCATAACCTTCGGGGGATGCGCCACCCAGATGTTCTTCCTCATGCTCATGGGTGTCTCCGAGGGAGTCCTTCTGTCCCTCATGTCTTATGACCGCTACGTGGCCGTGTGCCAACCGCTGCATTACCAGGTGCTCATGAGAAGCCACGTGTGTCTGGCGATGGTGGGCGCATCCTGGTTCTCAGGTGCGCTGGTGGCCTCGGTCCAGACCTCCATCACCCTGCAGTTCCCCTACTGTGCCTCGCATACCGTGGACCACTTCTTCTGTGAGCTGCCGGCTCTCCTCAAGCTGTCATGTTCGGACACTTCAGCCTATGAGATGGCGCTATCCATCTCTGGGGTGCTAATCTTACTGCTGCCCCTGTCTCTCATCTTCACCTCCTACGGCCACGTTCTAGGGGCCGTGCTGCGCATGCGTTCAGCCGAAGCGAGACACAAGGCTTTCACCACATGCTCCTCACACGTGGCTGTCGTGGGTCTCTTTTACGGGGCTGCCGTATTCATGTACATGGTCCCAGGTAGCTACCACTCCCCACAACAGGACAACGTGGTGTCCCTCTTCTACAGCCTCATCACCCCAGCCCTCAACCCGCTCATCTACAGCTTGAGGAACAAGGAAGTTCGAATGGCCTTGGTGAAGGTCATGGGCAGGGCTGACGTCAGGGCAAAGCGATGA
>AcoCah_genomic_PVKX01012187.1_Seq_549|OR8
ATGAGTACCTGGAATTACACACATAAGCCTTATTTCATCCTAATGGGTCTGACAGATTCCAAGGAGATACAGCTGGTTCTGTCTGTGCTGTTTCTCCTGATATACCTGATCACTGTTCTGGGCAACATAGGCATGATACTGATCATCCGTCTAGATGCTCAGCTTCACACCCCGATGTACTTCTTCCTCACCCATCTGTCGTTACTTGATCTCAGTTACTCAACTGTCATCACCCCCAAAACTTTAGCAAATCTGCTGACTTCCACTAAGAACATTTCCTTCATGGGCTGCTTCACTCAGATGTACTTTTTTGTCCTTTTGGCAGCCACTGAGTGTTTCCTTCTGTCGTCAATGGCCTATGACCGGTATGTAGCTATCTGTAATCCTTTACACTATTCAGTTGTTATGTCCCACAGATTCTGCAGTGCCCTCCTCACTGGGTCGTATGTGTTTGGAGCTCTGGATTCCACTGTCAATATGTTATGCATGGGCACACTAGATTTCTGCAACTCCAATGTCATCCATGACTTTTTCTGTGACACGTCCCCACTTATAGCTCTGTCTTGCAGCAATACACATGATATTGAATTCATTATATTCACTTTTGCTGGTTCCACCCTACTGTTGTCCCTTATCACAATATCTGCATCCTATGTGTCGATTCTCTCTACTATTTTGAAGATCAATTCTACTTCAGGAAAACAGAGGGCTTTCTCAACTTGTGCCTCTCACATCCTGGCAGTCACCATATTTTATGGTACCATGATCTTTACTCATTTAAAATCAAATAAATCCTTCTCCTTGGGAAAGGATCAAGTGGCTTCTGTGTTTTACACCATTGTGATCCCCATGCTGAACCCACTCATTTATAGTCTCAGAAACAAGGAAGTAAAATGTGCTCTTAGTAGAATTATAAAGAAAAGAGAGAGAATTCTGGATAAATAA
>AcoCah_genomic_PVKX01003692.1_Seq_582|OR10
ATGGATCATGTTAACTACACCTGGACCCAGACTTTCACCCTTGCTGGTTTCACTGCCACTGGCACCCTCCGACCACTGGCCTTCCTGGGGAGCCTATGCATCTATCTCCTCACACTTGCAGGGAACTTGTTCATCATTGTCTTGGTTCAGGCAGATTCAGGGCTGTCCACACCCATGTATTTCTTTATCAGTGTCCTCTCCTTCCTGGAACTCTGGTACGTCAGCACCACGGTGCCCACCTTGCTACATACTCTGCTCCACGGCCGTTCACCCATCCCATCGGCTGCATGCTTTGTCCAGCTGTATGTCTTCCACTCTTTGGGCATGACTGAGTGCTACCTCTTAGGTGTCATGGCTCTGGACCGCTACCTTGCTATCTGCCGCCCATTGCATTACCATGCACTCATGAGCAGACAAGTACAGATATGGCTAGCAGGTGCCACTTGGGTGGCTGGATTCTCAGCTGCCGTGGTGCCTGCCAGTCTCACTGCCAGTTTACCCTACTGCCTGAAAGAGGTGGCCCATTACTTTTGTGACCTGGCACCACTAATGCGGTTGGCATGTGTGGACACAAGCTGGCATGCTCAGATTCATGGGGCAGTGATTGGTGTGGCCACTGGATGCAATTTTGTCCTCATCCTGGGACTCTATGGGGGTATTCTGACAGCGGTCCTGAAACTGCCTTCAGCTGCCAATCGTGCGAAAGCCTTCTCCACCTGTTCCTCCCACATGACAGTAGTGGCACTGTTCTATGCTTCCGCTTTTACTGTATATGTTGGCTCACCCCAGAGCAGACCTGAGGGCACTGACAAGCTTATTGCTTTAGTGTATGCTCTCCTGACTCCATTCCTCAACCCCATCATCTATTCTCTTCGCAACAAAGAGGTGAAGGAGGCTGTGAAAAGGGTCAGTGACAAGATCAGGACTTTGTTGAGGGACACTTAA
>AcoCah_genomic_PVKX01038570.1_Seq_734|OR5
ATGGTGCCAACAGAAGGAAATGTGAGTGTGGAGATTATGTTTGCCCTTTTGGGCTTCACGGACTACCCTGAGCTTCAGATACCACTTTTCCTGATCTTTCTTTTCATGTATATCATCACTGTAGTGGGAAACCTTGGGATGATTGTGCTCATCAAAATCGACCCCAAGTTCCACACTCCCATGTACTACTTCCTTAGCCACCTTTCCTTTGTTGACTTCTGCTACTCAACCATCATCACACCCAAGCTGCTTGAGAATTTGGTCCTGGCTGATAAAACTATTCTCTACTTCAGCTGCATGTTGCAGTACTTCCTGTCCTGCGTGGCAGTGGTGACTGAGTCTTACTTGCTAGCAGTGATGGCCTATGATCGCTTTGTGGCCATCTGTAATCCCTTGCTGTATACTGTGGCCATGTCACAGAGGCTGTGCATCCTGCCTGTGATGGGATCATATATGTGGGGCACATTTGCCACCTTCATTCTCCTCTGCTTTGCTCTCCAGCTGAAGTTCTCAGGATTTAATGTGATCAACCACTTTTTCTGCGAATATACTGCCCTCATTGCTGTCTCTAGTTCTGATATACACATCCCCAGCCTGCTACTCTTTTGTTTTGCAACCTTTAATGAAGTGAGTACACTACTGATCATTCTCACTTCTTACGTGTTCATTTTTGTGACGGTACTGAAGATCAAATCTGCTAGCGGACGTCACAAAGCCTTCTCTACCTGTGCCTCCCACCTGACTGCCATCACCATATTTCATGGCACCATACTTTCCCTGTACTGTGTTCCTAACTCCAAAAACTCTAGGCAGGTGGTCAAAGTGGCTTCTGTCTTTTACACAGTTGTCAACCCCATGTTGAACCCTCTGATCTACAGCCTGAGAAACAAAGATGTGAAGGAGGCTTTTCAGAAATTAGTGGGCACAAAGGTTCCACTTCACTGA
>AcoCah_genomic_PVKX01012885.1_Seq_778|OR1
ATGGCTGTGACAAACCTCACATACCAACCACAGTTCCAGCTCCTTGGCTTAATGGATGGTGCGGATGCCCACCCGCTGCTGTTTCTGCTTTTCCTTAGCATCTACCTGCTCAATGCCCTGGGTAACCTAAGCATGGTGGTACTTGTGAGGTCGGATGGGGCTCTGTGTTCCCCCATGTATTATTTCCTGGGTCACCTGAGCCTTGTGGACGTCTGCTTTACTACAGTCACTGTCCCCAGACTGCTGGCCACTTTGCTACAGCCTGGCCAGGCTGTGTCCTTCCAGGCTTGCTTTGTCCAGATGTACTTCTTTGTAGCACTGGGCATCACTGAGAGCTACCTCTTGGCAGCCATGTCCTACGACCGTGCAGTGGCCGTGTGCCGGCCGCTGCATTACAGTGCCATCATGACACCCTGGCGCTGCCTTTTGCTGGTGGCTGCATCCTGGGCTGTGTCCCATCTGCACTCCCTGCTACATACACTGCTCATCTCCGCGCTCTCCTACCCATCTTCTGCCCCAGTGCGCCACTTTTTTTGTGACATGACAGTGATGCTGAGCTTGGCAACCTCTGACACATCAGCTGCAGAGACTGCCATCTTCTCAGAAGGCCTGACAGTGGTACTGACCCCTCTGCTCCTTGTATCCCTCTCCTATACATGCATCCTTGTGGCAGTGCTCAGAGTGCAGACCACAGGGGGCCGGCGCCGTGCATTCTCCACTTGTGGTGCCCATCTGGTGGTGGTGTCACTTTTCTTTGGCTCAGTCCTTTCTGTCTACTTCCGGCCATCATCCTCCTACTCAGCTCCCTATGACCGCATGGCCAGCGTGGTCTATGCAGTGGTCACACCAACCTTGAACCCTTTCATCTACAGTCTTCGTAATAAAGAGGTCAAAGGAGCCCTAAAAAGGGGTTTCAGATGGAGAGCTGCAGCCCAAGTTGAGTAA
>AcoCah_genomic_PVKX01015601.1_Seq_3|OR6
ATGAGAAATTCCACAGCAGTAACGGAGTTTATTCTTCTTGGACTGACAAACGACCCACAGTGGCAGCCTGTGATTTTCACGTTTCTCCTTGTCACCTACATGCTAAGTGTGACTGGAAACCTCATCATTATCACCCTAACCCTCTCAGATGCCCATCTGATGACTCCTATGTACTTCTTCCTTCGCAATTTCTCTCTCTTAGAAATATCGTTCACATCTGTCTGCATTCCTAGATTCCTTGTTACTGTTGTGACAGGAGATAGAACCATTTCTTACAATGGCTGTGTGGCTCAGCTGTTCTTTTTCATTTTCTTGGGAGTGACGGAATTTTACCTTCTGGCTGCCATGTCCTATGACCGCTACGTGGCCATCTGCAAGCCTCTACACTACACGACCATCATGAGCAACCGTGTGTGCATTCTCCTTGTCTTCAGCTCATGGTTGGCAGGGTTCCTGATCATCTTCCCGCCAATTATCCTTCTTCTGCAGCTGGACTTCTGTGCCTCCAACATAATTGACCACTTCATCTGTGACTCTTCTCCAATGTTGCAGCTTTCTTGCTCAAACACTCGCTTCCTAGAGCTCATGGCATTTTTGTTAGCTGTGGTAACGCTCATGGTCACCTTGACATTAATTATTCTCTCTTACACATATATCATCCGGACAATTCTGAGAATACCTTCTGCAAATCAAAGGAAAAAGGCCTTCTCCACCTGCTCCTCCCACATGATCGTTGTCTCCCTATCTTACGGCAGCTGCATCTTCATGTACATCAAGCCTTCTGCAAGGGAGAGGGTGACTTTAAGCAAAGGAGTAGCTGTGCTCAATACCTCAGTGGCTCCTCTCCTGAACCCCTTCATCTATACCCTGAGGAACCAGCAAGTGAAGCAAGCCTTCAAAACTATGGTCCAGAGGATCCTCTCTTCTTCAAAGAAATTAACATGA
>AcoCah_genomic_PVKX01025619.1_Seq_17|OR6
ATGAGAAACCACACAGAAACCACAGAGTTTGTTCTTCTGGGACTGTCGGATGACCCTAAGCTCCAGGTTATGATCTTCGTCTTTCTCTTCATCACCTACACTCTCAGCATCACAGGCAACCTGACCATCATCACTCTCACCTTGATGGATTCTCACCTCCAGACCCCCATGTATTTCTTCCTCAGGAATTTCTCTGTCTTAGAAGTATCCTTCACAACTGTCTGCATACCCAAGTTCTTGGGCACCATAATCTCAGGGGATAAAACCATTTCCTTCAACAACTGCATAGCTCAGTTATTTTTTCTTATTCTATTTGGAGTCACTGAATTTAACCTCCTAGCTGCCATGTCCTATGATCGTTACATTGCCATCTGCAAGCCCCTGCATTACCTGACCATCATGAGCCAGAGGGTCTGCACAATGCTTGTCTTTGCTTGCTGGCTGGTTTCTTTCCTAATCATCTTCCCTGCACTCATGTTGCTCCTGCGGCTTGATTACTGTGGGTTCAATGTCATTGATCACTTTGCCTGTGATTACTTTCCCCTGCTTCAGCTTTCCTGTTCAGATACAAAGTTCCTGGAAACGATGGGGTTTTCCTGTGCTGTCTTTACTCTAATGTTCACAATGGCGTTAATATTTCTGTCCTACACATATATCATCAGAACAATTGTGAAGATTCCTTCTGCTAGCCAGAGGACAAAGGCCTTTTCCACGTGTTCTTCCCACATGATTGTCATCTCCATCTCTTATGGCAGCTGCATTTTTATGTACATTAAACCCTCAGCAGCAGATAGAGCATCTTTGACCAAGGGAGTTGCTATGCTAAATACCTCAGTAGCCCCCATGTTAAACCCCTTCATTTATAGCCTGAGGAATCAGCAAGTCAAACAAGCCTTTATGAACATGGCAAGGAAGATGGTCGCTTTCACAAAGATCATGAAATGA
>AcoCah_genomic_PVKX01012604.1_Seq_56|OR5
ATGGCGGGTGAGAACTACACAAGGATCACAGAATTCATTTTCATTGGCTTGAGATGCCACCCTAAGCTTCAGGTCTTCCTGTTCTTGCTCTTTCTGCTTTTTTACCTGATTACCATGACGGGGAACTTGGGTATGATCATTCTTATCCGTGTAGATTCTCGACTTCACACCCCCATGTACTTTTTCCTCAGCCACCTTTCATTTGTGGACATCTGCTTCTCATCAGTCGTGGGCCCAAAGATGCTCATGGACTTCTTTGCAGACAGAAAAGCCATATCTTTTCTGGGCTGTGCCTTGCAGCAATGGTTCTTTGGTTTCTTTGTGGCCATTGAGTGCCTACTCTTGGCGTCCATGGCCTATGACCGCTACGTGGCCATCTGTAACCCACTGCTGTATTCGGTGGCCATGTCCCAGAGACTCTGCATACAGCTGGTGGTAGGACCCTATGCTGTTGGTTTCTTCAACACCATGACCCATACAACAGCTGCTTTCAGACTTCCCTTTTGTGGCTCCAACATTATCAATCACTTCTTCTGTGACATGTCTCCTATCCTTTCTCTCATATGTGCTGACATATGGATCAACAAACTGCTGGTTTTCATCGTGGCGGGAGCTGTATTGGTTGTCAGCAGCACCACCATCATAATCTCCTACTTTCATATCCTCATCGCCATCTTGAGGATCCGCTCCGCTGAAGGGAGGAGGAAAGCCTTCTCTACCTGCTCGTCCCATGTCACAGCCGTCTCCATTTTGTATGGGACTCTGTTCTTCATCTACGTGCGGCCAAGCGCTATTTCTTCTCTGGACCTCAACAAGGTGGTATCTGTGTTCTACACAGCGGTGATTCCCATGCTCAATCCACTCATCTACAGCCTGAGGAATAAAGAAGTGAAAGCGGCCATGGGCCGGACGGTTGCCAAGGCCAAAATTTTCTTTAAAAATTAA
>AcoCah_genomic_PVKX01028594.1_Seq_287|OR5
ATGGCCAAAGGCAACCACTCAACAGTGACAGAGTTCATCCTCTTGGGACTTACAGAAGACCCTGAACTTGAGGTCATTCTCTTTGTGATCCTTCTAATCATCTACTTGTTTACTGTCATGAGTAACCTAGGATTGGTCTTGTTAATCCAAGTCAGTCCACAGCTTCAGTCCCCCATGTACTTTTTCCTCAGCCATCTGGCCTTTGTTGATTTTTGTTATACCTCCTGTGTCACTCCAAATGCTCTGGTGAACTTTCTGCGTGAGGTTAAAAGCATATCGTTTTACGGATGTGCCGCTCAAGTGTGTTTCTTCACCACATTTTCTGTGTGTGAAGTCTTCCTGCTGTCTGTGATGGCCTATGACAGATATGTGGCCATCTGCAACCCTTTGCTCTATGTTGTTCTCATGCCAAGGAGACTCTGCTTTCAAATAGCTACTATCACATACATTTATGCACTTGTCACAGCACTTGTTCAAACAGTGACGACATTCCTTTTGTCATTCTGTGACTCCAACCTAGTGAACCAGTTCTTCTGTGAGGACATTCCTCTTATGGCCCTAGCTTGCTCCAGCACTCAGGTCAAGGAGCTGATGCTGCTGAGCATGGCTGGGTTCAACGTGTGCTGCTCTCTCCTCATTGTCCTCATCTCCTACCTTTTCATCGTCTCTGCAATCCTAAGGAAGCATTCCGGGGAAGGGAGGCAAAAAGTCTTCTCCACCTGTGCTTCTCACTTGTCTTCTATTGCCATTTACTATGGGACGATCATTTTTATGTATTTACAACCTGAATCAAGCCATTCCCTAAATACAGACAAATTTGCTGCTGTTTTCTATGTAGTAGTGATCCCGATGCTAAACCCATTAATTTATAGCTTAAGGAATAAAGAGGTTAAGAATGCATTTAGGAGAAGTATAGAAAAGATTCCTCTTAATATTAGTAAATGA
>AcoCah_genomic_PVKX01011376.1_Seq_468|OR9
ATGTTGGGGAATTACACTAGTGCCACTGAATTTTATCTTGTTGGTTTTCCTGGCTCTGAAAAGCTACGCCACATCCTTTTCGCTACCTTCTGCTTCTTCTACTTAGTGACATTAGCGGGGAATGTGGTCATCATTGTGATTGTCTGTGTTGATAAACGTCTGCAGTCCCCCATGTACTTTTTTCTTGTTCACCTCTCTGTCCTTGAGATCCTGGTCACAAGCGTTATTGTGCCTGTGATGCTGTGGGGGCTGCTGTTTCCTGGGATGCAGGCTATCTCTCTGGCTGGCTGTGTTGCCCAACTCTTTCTGCAGCTTGCTCTGGGGACCACAGAGTTTTCATTGCTTGGAGCCATGGCAGTGGATCGTTACGTGGCTGTCTGCAACCCTTTGAGGTACAGCACCATCATGAGCAGTCGCACCTGCAACTCTGTGGTAATTGTGTCATGGATATTTGGGTTCCTTTATCAAATTTGGCCAGTTTATGCCACGTTTCACCTTACCTACTGCAAATCGAACGTGGTGGACAATTTCTTCTGTGACCGAGGGCAGTTGCTCAAACTGTCCTGCAGCAATACTGTTTTCATAGAGTTTATCCTCTTTTTAATGGCGGTCTTTGTTCTCTTCGGTTCTTTGATCCCTACAATTGTTTCCTACACCTATATCATCTCCACCATCCTGAAGATCCCTTCAGTCTCTGGCCGGAGGAAAGCCTTCTCCACCTGCGCCTCCCACTTCACTTGTGTTGTGATTGGCTACGGCAGCTGCTTGTTCCTGTATGTGAAACCGAAGCAGACACAGGCGGCTGACTACAATAGGGTAGTTTCCTTGATGATTTCAATTGTAACTCCTTTCCTCAACCCTTTCATCTTCACACTCCGTAATGAGAAAGTCTTAGAAGCCCTTCGGGATGGAGTGAATCATTGCTACCAGTTACTCAAGAGCTAG
>AcoCah_genomic_PVKX01043666.1_Seq_250|OR2
ATGTGGACCAACAATCAGAGCTTAATAGATGACTTCATCTTATTGGGATTTTCTGACCGGCCATGGCTGGAGGCACCTCTCTTTGTAATTTTTCTGGTGGCCTACATCTTTGCCTTATTTGGTAATATCTCCATTATCCTGGTTTCCCGCCTAGACCCCCAGCTTGACAGCCCCATGTACTTTTTTGTCTCCAACCTTTCGCTTCTGGATCTCTGCTATACTACCAGCACTGTCCCTCAGATGTTGGTCAACCTGAGAGGGCCAGAAAAGACCATCAGCTATGGTGGCTGCGTGGCCCAGCTCTATATTTTCTTGGCCTTGGGTTCAACTGAATGCATCCTTCTGGCCATCATGGCCTTTGACCGCTTTGCTGCCATTTGTAAGCCCCTTCACTATCCTATCATCATGAGCCAAAGACGGTGCATTCATATGGCCACAGGCACCTGGATTAGCGGCTTTGCAAACTCTCTTGTTCAGTCCACTCTCACTGTGGTAGCCCCAAGGTGTGGACAGAGGGTAATAGACCATTTCTTCTGTGAAGTCCCAGCCCTTTTGAAATTAGCTTGTACTGACACAACTGTGAATGAAGCTGAGCTCAATGTTCTTGGAGCTTTGCTGCTCTTGGTGCCCCTCAGCCTCATCCTGGGCACCTATGTGTTCATTGCTCAGGCAGTGATGAAACTCCGATCTGCTGAAAGCCGCTGGAAGGCCTTCAACACGTGTGCTTCACATCTGCTGGTGGTCTTCCTCTTCTACTTTACAGCCATCAGTATGTATGTTCAGCCTCCCTCAAGCTATTCTCATGATAGAGGCAAGATCATGGCTCTGTTCTATGGCATTGTCACACCTACCCTCAACCCATTCATTTATACTTTGAGGAACAAGGATGTGAAGGCTGCCCTGAGGAGAGCACTGACAAAGGAGTTTTGGGTCAAGAAAAGGTAA
>AcoCah_genomic_PVKX01048805.1_Seq_35|OR52
ATGTCAGCCATCAATATTACTGAAACCCATCCAGTGGCCTTTCTGTTGGTAGGAATACCTGGCTTGGAGCACCTGCATATCTGGATCTCTATTCCTTTCTGCTTTGCCTATACCTTGGCTTTGCTGGGCAACTGTACCCTTCTCTTTGTTATTCAGGCTGACTCAGCCCTCCATGAGCCTATGTACCTCTTTCTGGCTATGTTAGCAAGCATAGATCTGGTCCTTTCTTCTACGACACTGCCCAAAATGCTTGCTATTTTTTGGTTCAGAAACCAAGAGATCAATTTCAATGCCTGTCTCATCCAGATGTTCTTTCTCCATTCTTTCTCCATCATGGAGTCGGCAGTGTTGCTGGCCATGGCCTTCGACCGTTATGTTGCCATTTGCAAACCCCTGCACTACACCACGATCCTGACCAAACCCCTCATCATCAAGATTGGCTTGGCCGCTGTGACTCGGGCTGTGACATTAATGACTCCACTCCCTTTTCTGCTCAGACGTTTCCACTACTGCCGAGGCGTGATGATTGCCCATTGCTACTGTGAGCACATGGCTGTGGTAAGGCTGGCGTGTGGGGACACACGCTTTAACAACATCTATGGCATTGCCGTGGCCATGTTTATTGTGGTGCTGGACCTGCTCTTTGTCATCTTGTCTTACATCTTTATCCTCTGTGCTGTTCTCCAGCTTGCCTCTCAGGAGGCCCGCTACAAGGCCTTCGGGACATGTGTGTCTCATATTGGTGCTATTTTGTCCACCTACACACCTGTGGTCATCTCCTCAGTCATGCACCGCGTAGCCCGTCGGGCTGCTCCTCACGTCCACATACTCCTTGCGATTTTCTATCTTCTTTTCCCACCTATGATCAATCCCATTATCTATGGTGTCAAAACCAAGCAGATTCGTGATCATGTGCTCAGTCTCTTCCGTAGAAAGGATGTGTAG
>AcoCah_genomic_PVKX01007282.1_Seq_68|OR51
ATGTCATCCCTCAACCAGAGCACTGTCCATCCACCAGTCTTCTTCCTCACTGGCATTCCTGGTCTTGAGGCCTCTCACACCTGGATTTCCATCCCTTTCTGCTGTCTATATGCCATTGCCATCTCTGGGAACAGCATGATCCTCTTTGTCATCATCACCGAGTCAAGCCTCCACGAACCTATGTACTACTTCCTGTCCATGTTGTCCTTCACAGACCTGGGGCTGTGCCTTTCCACATTGGTAACTGTGTTGGGCATCTTCTGGTTCAGTGTTCGAGAAATCAGCTTCGATGCCTGCATTGGTCAAATGTTCTTTATCCATGGCTTTACGTTCATGGAATCTTCAGTCCTCCTGGTGATGGCCTTTGACCGCTTTATTGCCATCTGTAACCCACTGAGGTATGCTATGATCTTAACCAATTCTCGAATCATTGCGGTGGGCTTTGCAATCGTAATAAGGGGGACCACAGCTCTTGTTCCTTTACTCCTGCTTCTCAAGCGTCTGTCTTTTTGTCACAGTCATGTGCTCCATCATTCCTACTGCTTCCATCCTGACGTGATGAAGCTTTCATGCTCAGACACCAAGATCAACAGTGCCTTTGGCTTGGCTATTGTCATCTCTACTGCGGGACTGGACTCTGTTCTCATCCTTCTCTCCTACGTTCTAATCATCCACTCTGTGCTTTGCATTGCGTCCAAGGAGGAACGGAAAAAGGCGTTTGGCACCTGTGTCTCCCATCTCAGTGCTGTTGCCATCTTCTACATCCCTATGATCAGTTTGTCGTTGGTGCACAGGTTTGGGAAACATGCCCCTCCGTTTGTGCACACTCTGATTGCCAATGTTTACCTGCTTATTCCTCCTGTAATGAATCCCATAATCTATAGTGTGAAAACCAAACAAATTCGCAAGGCTATGCTTAAAATATTCTTCATTAAGGCATCTTAG
>AcoCah_genomic_PVKX01012692.1_Seq_587|OR8
ATGAGCCAGAGGAACTCAACAGTGCCATCTGAATTTATTCTGGCAGAAATCACACACAGGCCTGAGCTGCAGCTTCTGCTCTTGGCGGCCTTCCTGGTCATCTACGGAGTCGCCCTGATAGGCAACCTGACGCTCATCATTTTGACCAAGCTGGACTCTCGCCTGCACACACCCATGTATTATTTTATCAGACACTTGTCTTTCATTGACCTTGGTAACTCTACTGTCATTTACCCCAAGATGATGGTGAATATAGCAATGAATCAAAATGTCATTTCCTATTATGCTTGTGCAACACAGATGGCGTGCTACCTTGTTTTCATTATCTGTGAACTTTTTATATTGTCCTCGATGGCCTATGACCGCTATGTGGCCATCTGCAATCCTCTGCTCTACAGTGTGATCATGTCTGAGAGACGCTGCTTTGCGCTGGTGAGCATCCCATACATCTACAGTGTCTTCGAGGCTGTGATGTTAACTACTAAGATTTTTACCTCGACTTTCTGTGGTTTTAATGTCCTTAGCCATTTCTACTGTGATGACGCCCCCATGTTACTGTTACTGTGTTCAAATGCACGGCAGATAGAACTCATGATCATATTATTTTGTGCATTTAATTTGATCTCCTCCCTCTTCATTATCTTAGTCTCTTACCTTCTGATTGTACTGGCCATATACGGGATGCATTCGGCTGAGGGAAGAAAAAAGGCCTTCTTGACTTGTGGTTCTCATCTGACAGTCGTGGTAATATTTTATGTGCCTCTGCTCTTCGTGTACTTAAAACCCAAATCCACCCACTCCTCTGAAACAGATAATATAGCCTCTGTGTTTTTTACTTTAGTGATTCCCATGATTAATCCCATGATCTACAGCTTTAGAAACAAAGAAGTGAAAAATGCCGTACTAAGACTCTTTAAGAAACGATGTAAACTGTGTACTTAA
>AcoCah_genomic_PVKX01006842.1_Seq_619|OR8
ATGAGCCAGAGGAACTCAACAGTGCCATCTGAATTCATTCTGACAGAAATCACACACAAGCCTGAGCTGCAGCTTCTGCTCTTGGCGGCCTTCCTGGTCATCTACGGAGTCGCCCTGATAGGCAACCTGAGCCTCATCATTTTGACCAAGCTGGACTCTCGCCTGCACACACCCATGTATTATTTTATCAGACACTTGTCTTTCATTGACCTTGGTAACTCTACTGTCATTTACCCCAAGATGATGGTGAATATAGCGATGAATCAAAATGTCATTTCCTATTATGGCTGTGCAACACAGATGGCAATCTATCTTGTCTTCATTATCTGTGAACTTTTTATATTGTCTGCAATGGCCATTGATCGCTATGTGGCCATCTGCAATCCTCTGCTCTACAGTGTGGTCATGTCTGAGAGACGCTGCTTTGCACTCGTGAGCATCCCATATCTCCATAGTATCTTTGAGTCTGTATTGATAACTGGTAAGATTTTTACCTCAACTTTCTGTGGATCTAATGTCATTCGCCATTTCTACTGTGACAATATCCCCGTGTTACCATTACTGTGTTCAAAAGCACGGGAGATAGAACTGATGATCATATTATTATCAGCACTTAATTTGATCTCCTCCCTCTTCATTATCTTAGTCTCTTACCTTCTGATTGTATTGGCCATATACGGGATGCATTCGGCCGAAGGAAGAAAAAAGGCCTTCTTGACATGCGGTTCTCATCTGACAGTCGTGGTAGTATTTTATGTGCCTCTGCTCTTCGTGTACTTACAACCCAAATCCACCCACTCCTCTGAAACAGATAATATAGCCTCTGTGTTTTTTACTTTAGTGGTTCCCATGATTAATCCCATGATCTACAGCTTTAGAAACAAAGAAGTGAAAAATGCCGTACTAAGACTCTTTAAGAAACGATGTAAACTGTGTACTTAA
>AcoCah_genomic_PVKX01021283.1_Seq_31|OR51
ATGCCCGTTCTCAACGTCTCTGTTACTGAAATCTCTACTTTCTATCTGGTTGGGTTCCCAGGCATGGAATCTGCCCACATTTGGATATTCATCCCTATATGTCTCCTGTACACTGTGGCCATCCTAGGCAACTGCGTTATCCTCTTCTTCATAAAATCAGAGCCTTCTCTGCATGAACCCATGTACTATTTCCTCTCCATGTTGGCTATCTCTGACCTAGGACTGTCCGTTTCCTCTTTTCCTACCATGCTTAAGGTTTTCTTGTTCAACTCTCCAGAAATTTCTCCTAATGTGTGTTTTGCCCAGGAGTTTTTTATTCATGAGTTCTCGGCTATGGAGTCATCTGTCCTTCTCATTATGTCCTTTGATCGTTTTATTGCCATCTGTAATCCTCTGAGATACACTTCCATACTTACCAGTGCCAGGGTCCTTCAAATTGGCCTTGCTTTTGCTCTCAAGAACATTCTGTTGATCCTGCCTTTTCCTGTAACACTAAAGCATCTAAGGTACTGCAAGAAGAGTTTCTTGTCCCATTCCTACTGCCTCCACCAGGATGTCATGAAGCTGGCCTGCTCAGACAACAGGTTCAATATCGTCTATGGCTTATTTGTGGCTCTCACAGGCATCCTTGACATAACATTTATTTTCATGTCTTATATACTCATTCTGAGAGCAGTACTGGGCATCGCATCCCAAAGGGAAAGGCTCAAAGTCCTTAGTACCTGCGTCTCCCACATCTGTGCTGTGCTCATCTTCTACGTGCCTGTCATCTCCCTTGCTGTTATCTACCGTTTTGCCAGCCATAGCTCCCCTATATCCAAGATCCTCATGGCTGACGTTTTCCTGCTTGTGCCTCCAGTGATGAATCCTATCATATACTGTGTGAAGAGCCAACAGATAAGAAACGTGATTCTAGATAAACTGTGTCAGAAACAAAGCTGA
>AcoCah_genomic_PVKX01005467.1_Seq_75|OR52
ATGCTTCATTCCAACAGGACACAGTTCCACCCTTCCTCCTTCCTCCTGACAGGGATCCCAGGGCTGGAAAACGTGCACCTGTGGATCGGCTTTCCCTTCTTTGCGGTGTATCTAATAGCTGTCTTGGGGAATATCATCATCTTGTTTGTGATTCAGACTGAACGCAGCCTCCACCAACCCATGTTCTACTTCCTGGCCATGTTGGCATGCACTGATTTGGGCTTGTCCACAGCAACCATCCCCAAGATGCTGGGCATTTTCTGGTTCAATCTCAAGGAGATTGCATTTGGAGCCTGCATCACACAGATGTATACCATCCACATATGCACTGGCCTAGAATCTGTGGTTCTGACAGTTATGGCCATAGATCGCTATATCGCTATATGTAACCCACTGAGGTACAGCATGATCCTCACCAACAAGGTGATAGCGACTCTGGGTGTCGTCATCATAGTCAGGACTTTGGTGTTTGTGACTCCATTTATATTTCTCATCTTGAGGTTGCCTTTCTGTGGTGTCCGGGTTGTCCCCCATACCTACTGTGAACACATGGGTTTGGCAAAGCTAGCATGTGCCAGCATCAGGGTCAATATTATTTACGGATTAGTTGCTTTCTCAGTGGGGTACATTGACCTATCTGTGATTGGATTTTCCTACATCCGTATTCTTCAAGCAGTCTTTCGCCTTCCGTCCTGGGATGCCAGGCTTAAGGCACTGAGCACATGTGGCTCCCATGTCAGTGTCATGTTGGCCTTTTACCTGCCAGCTCTCTTCTCATTCATGACACACCGTTTTGGCCACAATATCCCTCACTACATCCACATACTTCTCGCCAATCTGTATGTAGTCGTTCCTCCTGCTTTGAACCCTGTTATCTACGGAGTCAGGACAAAACAGATAAGGGAGAGAGTGCTAAGAATGCTTAACCCTAAACTCCACTGA
>AcoCah_genomic_PVKX01005467.1_Seq_76|OR52
ATGTCCCTGTCTAATGACACACAAGTCCATCCTTCTTCATTCCTCCTGCTGGGCATCCCAGGGCTAGAAGATGCACACATCTGGATTGGATTTCCCTTTTGTTTTCTCTATCTCATTGCAGTCCTGGGGAATGCTACTGTTTTATTTGTGATCCAAACTGAACACAGTCTTCATGAGCCGATGTACTACTTCTTAGCCATGTTGGATTGCATTGACCTGGGTCTGACTACAGCCACCATCCCCAAAATGCTGGGCATCTTCTGGCTCCATCTCAGGGAAATATCATTTGGAGGCTGCGTTTCTCAGATGTTCTTCATCCACTTCTTCACCGTCATGGAAAGCATTATATTGTTGGCCATGGGCTTTGACCGCTACATTGCCATTTGCAAGCCTCTTCAATATACTGTCATTCTCACCAACAAAGTCATTGGTGTCATCGCAGGTATTGCTGTTCTGAGGAGCCTATACATGGTTGTTCCACTGGTGTTTCTCCTCCTGAGGCTGCCCTACTGTGGACACCGCATCATCCCTCATACCTACTGTGAGCACATGGGCATTGCCCGGCTAGCTTGTGCCAGCATTAAGGTCAACATCATGTTTGGTCTCAGCAACATTGCTCTGTTGTTGCTGGATGTGGTTCTTATTATTCTCTCCTATGTCAGGATACTCTATGCAGTGTTCTGCCTGCCCTCCCGGGAGGCCCGGCTCAAGGCTCTCAATACCTGTGGCTCTCACATAGGTGTTATCTTAACCTTTTTTACTCCAGCATTTTTCTCTTTCTTGACACATCGCTTTGGACATAATGTGCCCCAATATATTCACATTTTCTTGGCCAATCTCTACGTGGTTGTCCCTCCAGCCCTTAATCCTGTGATCTATGGGGTAAGGACCAAGCAGATTCGGGAGCGAGTGCTGAGGATTTTGTTCCAGAAAGATCACTAG
>AcoCah_genomic_PVKX01005467.1_Seq_88|OR52
ATGTCCTCGCCCAATGGCACTGAGGCCCACCCTCTTTCCTTCCTGTTGCTGGGGATACCAGGACTAGAAGTTGCTCAGTACTGGCTGGGGTTTCCCTTCTGCATCGTGTATCTGATCGCTCTTGTTGGAAACCTTATCATTCTGTTTGTCATATGGACTGACAGGAGCCTTCACCAACCCATGTTCTACTTCCTGGCTATGCTCTCTGTGATTGACCTAAGTCTCTCGACTGCTACCATCCCCAAGATGTTGGGCATCTTCTGGTTCAGCCTCCAGGAGCTGTGCTTTGGGTGCTGTGTTGCTCAAGTCTTTTTTATCCATTTCTTCACAGTCATGGAGAGCATTGTACTCCTTGCCATGGGCTTTGATCGCTATGTGGCTATTTGCAACCCCCTCAGGTACACCACAATCCTTACCAACAGAATCATTGGTGTGATTGCTGTGGTCGTGGTTCTAAGAAGCTTATGCATGATTGTTCCCATCATTTTTCTCCTCCTGAGGCTGCCTTACTGTGGACATAGAATCATCCCGCATACCTACTGTGAGCACATGGGAGTGGCACGGCTGGCCTGCGCCAGCATCAGAGCCAATGTCTATTTTGGTCTTGGGAATATTTCCATTTTGTTTCTGGATGTGCTTCTTATTATAATTTCCTATGCAAGGATCTTATATGCTGTCTTCCACCTCCCTTCTCAAGATGCTCGCCTGAAGGCTCTTAACACATGTAGCTCACATATCTGTGTCATCTTAGCCTTCTTTGGCCCAGCTCTTTTCTCCTTCCTTACCCATCGCTTTGGTCATAACATCCCTCAGTATATCCATATCCTCCTGGCTAATCTCTACGTAGTTATCCCTCCTGCCCTCAACCCAGTCATTTATGGGATCAGAACCAAGCAGATCCAGCAACGGGTGAAGAGTCTTTTTGTTAAAAAGATTGAATGA
>AcoCah_genomic_PVKX01012420.1_Seq_102|OR52
ATGTACAACCTGAGCTGTTACAACCCCACATCCTTCATCCTTGTTGGAATACCCGGCTTGGAAAAGTTCCACATCTGGATCGGGATTCCCTTTTGCGTCATCTATCTTGTGGCTATTGTAGGCAACTGTATCCTCCTTTACCTGATTGCCGTGGAACGGAGCCTCCATGAGCCCATGTTTATATTCTTGTCCATGCTGGCCAGCACAGACCTCATCTTGTCCACAGCTACAGTGCCCAAACTGCTCAGTAACCTTTGGTTTGAGTCCCAAGAAATAACCTTCTCTGGTTGTCTCACCCAGATGTTTTTCCTCCACTTCAGCTTTGTAGTTGACTCGGCTATCCTGCTAGGCATGGCGTTTGATCGCTATGTGGCTATCTGCTTGCCCTTGAGGTACAGCACCATTCTGACTCCACAGGTGATTGGCAAGATTATGGCGAGCATCATTGTGAGGAGCTTCTCAGTCATTCTGCCAGATGTTTTCCTGCTGAAGCGCTTGCCGTTTTGCAAGACACGGGTCATTCCTCACACGTACTGTGAGCATATAGGCGTTGCCAGGCTTTCCTCTGCGGACATCTCTATCAACATCTGGTACGGGTTTTCTGTTCCCCTCATGACTGTCATCTCAGACGTCATCCTGATCGCTGTATCCTATATCTTTATCCTGCGGGCAGTTTTTCTGCTCTCTTCCCAGGGTGCCCGCCAAAAGGCCTTGAGCACGTGTGGTTCCCATGTCTGTGTCATCCTCATGTTCTACACACCTGCCTTCTTTTCCATCCTTGCTCATCGCTTTGGGCACAGTGTCCCTCGGAATGTGCTTATCTTATTTGCCAACCTCTATGTGACCGTCCCTCCTGCTCTAAACCCAGTTGTTTATGGAGTGAAGACCAAGCAGATCCAGGACAAATTCCTTCTTTTCTTCTCTGTGGGAAAGGTACAGTGA
>AcoCah_genomic_PVKX01005908.1_Seq_152|OR8
ATGGAGAACCACAACCTCACAGTGGTGACTGAATTCATCCTGATGGGCATCACTGACCGCCCTGAGCTGCAGGCGCCATTGTTTGGGCTGTTCCTCATCATCTATCTGATGTCACTGGTGGGCAACCTGGGCCTGATCATCCTTACATTAGTGGACTCCAGGCTGCAAACACCCATGTACTTCTTTCTCAGACACCTCGCTACTACAGATCTTGGGTATTCAACAGCTGTGGGACCCAAAATGTTAAGAAACTTTCTTGTAGATCAAAATACAATACCATTTTATTTTTGTGCTATACAGTTATCTTTTTTCAGTATGTTCATTGTCAGTGAGTTTTTTATCCTCTCTGCAATGTCTTATGACCGTTATGTGGCCATCTGTAAACCACTCCTCTACAATGTCATTATGTCACAAAGAGTATGCTGGGTCCTGGTGGCAATCCCATACTTTTACAGTGTATTTGTTGCTCTCATAGTGACCATAAATATTTTCTCTTCATCCTTCTGTGGCCACAATATTATCAGCCATTTCTACTGTGATGGTCTCCCCTTAATATCTCTGCTCTGCTCAAATAAAAGAGAAAGCGAAATGATAATTTTAATCTTATCAATTATTGACCTGATTTCTTCTCCACTGATCATCCTTGGCTCCTATGTGTTCATTCTCAGAGCCATTCTGAGGATGAACTCTGCTCAGGGCAGATGCAAGGCTTTCTCCACCTGTGGGTCCCACCTGACAGTGGTCACTGTCTTCTATGGCACTCTGATATTTATGTATGTGCAACCCAAGTCCAATCACTCATTCAGTACTGACAAGGTGGCTTCCATCTTTTATACCTTAATCATCCCTATGCTTAATCCCTTGATCTATAGCTTGAGGAACAAAGATGTAAAATATGCCCTTAGAAAGACAGGAAGAACAATACAAAGCTTATTCTCTTAA
>AcoCah_genomic_PVKX01000924.1_Seq_235|OR5
ATGGCTTTCCTGAAAAGAAACCACACTGTAGTGACAGAGTTCATTTTACTGGGCTTAACAGATGACCCTGTCCTTAGAGTCATCCTCTTCACCATCATCCTGTGCATCTACCTGGTGACGCTGTCTGGGAACCTCAGCACCATCCTTCTCATCAGAGTCTCTTCCCAGCTCCATCACCCCATGTACTTTTTCCTCAGCCACTTGGCTTCTGTTGACATAGGCATTTCATCTTCTGTCACACCCAATATGCTTGTCAACTTCCTGGTGGAAAGGAGCACAATTTCTTATCTTGGATGTGCCATTCAGCTTAGCTCAGCTGCTTTCTTTGGGTCAACGGAGTCATTTATTTTGGCTGCCATGGCTTATGATCGTTTTGTGGCAATCTGCAACCCACTGCTCTATTCAACCAAAGTGTCCACACAAGTCTGTGTCCAATTGGTTGTGGGATCTTATATAGGGGGCCTGCTTAATGCTTCCTCCTTCACATGGTCTTTCTTTTCTTTTCTATTCTGTGGACCAAATAGGATCAATCACTTTTTCTGTGATTTTGCTCCTTTGGTGGAGCTCTCATGTTCTGATAACAGTGTCCTCATAGTTCTTGATTCATTCTCTGCTGGGTCCATCATAGTGATCACAGTGCTTGTTATAGCTGTTTCCTACACCTACATCCTCATCACCATCCTGAAGATGCGCTCCACCAAGGGACGCCGCAAAGCCTTCTCCACCTGCACCTCCCACCTCATTGCAGTCTTTGTGTTCTTTGGGACTGTCACATTCATCTACGTGATGCCCAAGTCCACCTACTCCATGGACCAGAACAAGGTGGTGTCTGTGTTCTACATGGTGGTGATCCCCATGCTGAACCCCCTCATCTATAGCCTCAGGAGTAATGAGATTAAAGGTGCTCTGAAGAGACAGCTTGGTAAAAATAAATTTTCTTAG
>AcoCah_genomic_PVKX01053274.1_Seq_455|OR4
ATGGAACCCCAGAATATCACATGGGTGTCAGAGTTTATTCTCTTAGGTTTCTCACAGACTCAAGAACTCCAGAAACTCCTGTTTGTGGTCTTCCTGTTTGTCTACATCACCACGGTTTTGGGAAACACCCTTATCATGGTCACCGTGACCTTTGACCCCCGGCTGGACATGCCTATGTATTTTCTGCTCCGAAACCTGGCAGTCATAGATCTCAGCTATTCCACAGTCACCTCCCCCAAGATGCTGGTGGACTTCTTTCACCAGACCAAGAGCATCTCCTACCAGGGCTGCATGGCCCAGATCTTCTTCTTCCACCTCCTGGGAGGTGGGACGGTCTTCTTCCTCTCAGTGATGGCCTATGACCGCTACATAGCCATCTCCCGGCCCCTCCACTATGTCTCTGTCATGAACACCAGGCTGTGCGTGGGGCTAGTCGTGGCTGCCTGGGTAGGAGGCTTCGTCCATTCCATTGTCCAGCTGTCTCTGATGCTCCCACTGCCCTTCTGTGGCCCCAATGTCCTGGATAACTTCTACTGTGATGTCCCCCAAGTGCTGAGACTGGCCTGCACGGACACCTCTCTCCTGGAGTTCCTCATGATCTCCAACAGTGGGATGCTGGTCCTCATCTGGTTCCTCCTCCTCCTCATCTCTTACACCGTCATCCTGGTGATGCTAAGGTCCCACTCGGGGCAGGCGAGGAGGAAGGCGGCTTCCACCTGCACCACCCACATCATCGTGGTGTCCATGATCTTCATCCCCTGCATCTATATCTACTCCCGGCCCTTCACTCCTTTTCCCTTGGACAAGGCTGTGTCCATCAGCTACACGGTCTTGACCCCCATGCTCAACCCCATGATCTACACGCTCAGGAACCAGGAGATGCAGGCAGCCATGAAGAGACTAGCAATGCGCCTAGTGCTTAGTAAAAGGACGAGGGATTAG
>AcoCah_genomic_PVKX01016434.1_Seq_465|OR4
ATGGAGTCTGTAAATGATACCACCGTGGCAGAATTCGTTCTCACTGGTCTATCTCAGACTCGGGAAGTGCAGCTAGTGTTGTTTGTTATATTTTTATCCTTTTACTTATTCATACTTCCGGTGAATGTCCTTATTATCTGTACCATCAGGCTTGATCCCCATCTGAGTTCTCCCATGTATTTCCTGCTGGCTAATCTAGCCTTCCTTGATATTTGGTACTCCTCCATCACAGCGCCTAAGATGCTTGTAGACTTCTTTGTGGAAAGGAAGATAATTTCCTTTGGTGGGTGCATTGCTCAGCTCTTCTTCTTGCACTTTGTCGGGGCCTCTGAGATGTTCCTGCTCACAGTGATGGCGTTCGACCGCTATGCTGCGATCTGCCGCCCTCTCCACTACGCTACCATCATGAACCGACGGCTCTGCTGTATCTTAGTGGCTCTCTCCTGGACAGGGGGCTTCGTTCATTCCATAATACAGGTGGCTCTCATTATTCGGCTCCCATTTTGTGGGCCCAATGAATTAGACAATTATTTCTGTGACATCACACAGGTTGTCCGGATTGCCTGTGCCAATACTTTCCTGGAGGAGTTAGTCATGATCTTCAGCAGTGGCCTGATCTCCGTGGTGTGCTTCATTGCTCTGCTAATGTCCTATGCCTTCCTTCTGGCCATGCTCAAGAAGCACTCAGGCTCAGGTGAGAGCACCAGCAGGGCTATATCCACCTGCTACTCCCACATCACCATAGTGGTGCTAATGTTTGGACCCTCCATCTACATTTATGCTCGCCCATTTGACTCGTTTTCTCTAGACAAAGTGGTATCTGTGTTTCATACTGTGATATTTCCTTTACTCAACCCCATCATCTATACACTGAGAAACAAGGAAGTGAAGGCAGCTATGAAGAAACTGGTGAATAGATATATTTTTTGTAAAGGGAAGTGA
>AcoCah_genomic_PVKX01020123.1_Seq_7|OR11
ATGAATAAGTCTCAGGACTCCACCGTGACGTATTTTGTCTTATTGGGCTTTCCTGGTCCCTGGAACATCCAAGTCACACTTTTCTCACTGATCCTGCTGGTCTACATGATAACGTTGGCTGGGAATACGGCCATCATTTGTGCAGTAAGGTGGAACCAACAACTCCATACCCCTATGTACTTGCTCCTGGCCAACTTCTCCTTCCTAGAAATCTGGTACATGACCTGCACAGTCCCCAACATGCTGGTCAACTTTCTTTCCGAAACCAAGACTATCTCCTTCTCTGGATGCTTCACTCAGTTCTATTTCTTCTTCTCGTTGGGCACGACGGAATGTTTCCTCCTCTGTGCCATGGCTTATGACCGGTACCTAGCCATCTGCTACCCACTGCATTACCCTTCCATCATGACTAGGCAGTTCTGCAGTGTTCTGGTGTCCCTCTGTTGGGTCATTGGTTTCTTTGGACATCTGGTTTCCATTTTTTTCATTTCTCAATTGTCTTTCTGCGGTCCCAACATCATTGATCACTTTCTGTGTGACGTAGACCCACTGATGGCACTGACGTGTACACCCACGCCCATCGTAAGGAAGGTATTCTATTCTATAAGTACTCTATTCATTGTCCTCACCAGTCTGTACATCCTTGGATCGTATGCCCTGGTGCTCAGAGCTGTCCTTCGGGTACCTTCTTCGGATGGACGGCAGAAGGCCTTCTCCACCTGTGGATCCCACCTGCTGGTAGTGTCTCTGTTCTATGGGACCATAATGGTGATGTATGTGAGTCCCACATCTGGCAGCTCAGTGGCTATGCATAAAATTATCACGCTGATATACTCTGTTGTGACACCAGCTTTAAATCCTTTCATCTATAGCCTGCGTAACAAGGACATGAAATATGCCCTCTGTTGTGTCTTCTTTGGGAAAAGGATTATACAAAACTAA
>AcoCah_genomic_PVKX01021511.1_Seq_53|OR5
ATGGCTGGAGAAAGAAACAACACAGCTGTAACCAGATTCGTCCTCCTGGGACTTTCAGATCAACCTCAAATAAAGGTCTTCCTTTTCATCCTCTTTCTGGGGATTTACCTTCTGACCTTAGCCTGGAACCTGAGCCTCATCAGCCTCATCAGGATGGACCCTCATCTCCACACACCTATGTACTTTTTCCTCAGTAATCTCTCCTTCCTAGACATCTGTTATTCATCCTCCACAGCCCCCAAGATGATTTCCGACATTATCACAGATCGGCACACCATTTCTTTTCTTGGCTGTGCCACACAATATTTTATCTTCTGTGGAATGGGGCTGACGGAATGCTTACTCCTGGCAGCTATGGCCTATGACCGGTATGCTGCAGTCTGCAACCCACTGCTCTACATGGCTCTCATGTCTCATACTCTGTGTTTAAAGTTGGTGGCTGGTGCCTATATGGGTGGTTTCCTTAGTTCTCTGATTGAAACATGCTCTATCTACCAGCATGATTTCTGTGGGCCCAACATCATCAACCACTTCTTTTGTGACCTTCCTCCAGTCCTGGCTCTAGCCTGTTCTGATGTCTTCACCAGCCAGGTGGTGACCTTCCTTATAGGTGTCATTGTGGGCGTGATGTCTGTCCTCGTGGTCCTCATCTCTTATGGGTACATTGTTGCTGCTGTCCTAAGGATCAGCTCAGCTAAAGGTAGGACCAAGGCCTTCAGCACCAGTGCATCTCACCTGACTGCTGTGACTATCTTCTATGGCTCTGGTTTCTTCATGTACATGAGACCCAGTTCCAGCTATTCCCTCAGCCAGGACAAGGTGGTGTCTGTATTCTATGCTGTGGTGATCCCCCTGGTGAACCCCATCATCTATAGCCTCAGAAATAAGGACATTAAAAGTGCCATGAGGAAAACGATGGAAAGGGACTATGCTTTCTCATAG
>AcoCah_genomic_PVKX01038532.1_Seq_150|OR1
ATGAGGAGGGATAACAAGAGCAGTGTGTCAGAGTTCATCCTCCTGGGACTCCCCATCAGGCCAGAGGACCAAGCCATGTACTCTGCCCTGTTCCTGGCCATGTACCTGACCACGGTGCTGGGGAACCTGCTCATCATCCTGCTCATCAGGATGGACTCTCACCTCCACACCCCCATGTACTTCTTCCTCAGCCACTTGGCTTTTGCTGACATCTCTTTCTCATCTGTCACTGTACCCAAGATGCTGAGGAACATGCAGACTCGGGATCCATCCATTCCCTATGCAGAGTGTATAACGCAGATGTATTTTTTTATATTATTCACTGATCTGGACAACTTTCTCCTCACTGCAATGGCATATGATCGGTATGTGGCCATCTGTCATCCCCTCTACTACACCACCATCATGAAAGACGAGCTGTGTATCTTACTGGTAGCTATGTCCTGGATCCTGTCCTGTGTAAGTGCTCTATCTCACACCCTCCTCCTGGCCCGGTTGTCCTTCTGTGCTGACAACACCATTCCTCATTTCTTCTGTGACCTGGATGCCTTGCTAAAACTCTCATGCTCAGACATCTCCCTCAATGAGCTGGTCATTTTTACAGCAGGCACAACAGTCATTACTCTGCCACTAATATGCATCTTGATCTCTTACGGCTGCATTGGGACCACCATCCTAAAAGTTTCATCTACCAAAGGGATCTGCAAAGCATTGTCCACATGTGGCTCCCATCTTTGTGTAGTGGCTTTGTACTATGGTGCAATCATTGGACTTTATCTTATACCTTCATCCAGCACTTCCAGTGAAAAGGATATAGTTGCTTCTGTGATGTACACAGTGGTGACTCCATTGCTAAACCCCTTTATCTATAGCATAAGGAACAGAGACATGAAGAAGGCTTTGAAGAAGCTCTTCAACAGGGCTCTAATCTCAACTCAATGA
>AcoCah_genomic_PVKX01024001.1_Seq_153|OR1
ATGAAGAGCACAAGGAATCAGAGCAGTGCGTCTGAGTTCATCCTCCTGGGGCTCCCCATCCGGCCAGAGGACCAAGCCATGTACTATGCCCTGTTCCTGGCTACGTACCTGACCACGGTGCTGGGGAACCTGCTCATCATCCTGCTCATCAGGATGGACTCTCACCTCCACACCCCCATGTACTTCTTCCTCAGCCACTTGGCCTTCACGGACATCTCCTTCTCATCAGTCACAGCTCCAAAGATGCTCATGAATATGCTGACACACAGCCAGTCCATCTCATACGCTGGGTGTGTTTCCCAGGTGTATTTTTTCCTATTTTTTGCCGATCTTGACAGTTTTCTTCTGACCTCCATGGCCTATGACAGGTATGTGGCCATCTGCCACCCTCTGCACTATACCAGAATCATGAGTCAAACTGTCTGTATCTTACTAGTCATTGCATCCTGGTTCTTATCCTTTGCTGGCGCCCTTGTGCACACCCTCTTTCTAGCTCGTCTCTCTTTCGTTAGAGGTAATGTTCTCCATCACTTCTTCTGTGACCTGTCTGCCTTAATTAAGCTGTCTAGCTCAGACACCTCCATCAATGAGCTGGTCATCCTCATTGTGGGATCACTAGTCATTACTGTGCCATTCATATGCATTCTGATCTCTTATGGCCGCATTGGAGCCACTATCCTGAGAACTCCCACCATCAAGGGAATCTGCAAAGCTTTGTCGACGTGTGGCTCTCACCTCTCTGTGGTTTCTCTCTATTATGGAGCTATTATTGGGCTATATTTTGTCCCCTCATCAAACAACACTAATGACAAGGATGTCATCGTGGCTGTGATGTACACCATGGTCACACCCATGCTGAATCCCTTTATCTACAGTCTGAGGAATCGGGATATGAAAGGAGCTTTAAAAAATATGCTTGCAAGAGCAACTTTTTCCATGTGA
>AcoCah_genomic_PVKX01007195.1_Seq_165|OR9
ATGGGTGACAGGGAAACAAGCAATCACTCAGGAGTGACTGACTTCATCCTTGTAGGCTTCAGGGTTGGCCTTGAGCTCCACGTACTCCTCTTCCTCCTCTTCCTGCTTGTGTATGCCATGATCCTTCTGGGGAACATTGGGATGATGGCCATCATTATGACTGACCCCAGGCTGAACACGCCGATGTATTTCTTCCTAGGCAACCTCTCCTTCATCGACCTCTTCTATTCATCTGTTATCGCACCAAAGGCCATAAGCAACTTTTGGGCTAAGAGCAAGTCCATCTCGTTCGCAGGCTGCGTGGCCCAGATCTTTCTCTTCGCGCTCTTCATTGTGGCGGAAGGATTTCTCCTGGCGGCCATGGCGTATGACCGTTTCATTGCCATCTGCAACCCGCTCCTCTATTCCGTCCACATGTCCACACGTCTGTGCGCTCAGTTGGTGGCAGGCTCTTACTTGTGTGGCTTCATCAGCTCTGTTCTCCAGACCAGCATGACGTTTACTTTATCCTTCTGTGCCTCACGGGCTATTGATCACTTTTACTGTGATTCTCGGCCGCTTCAGAGACTCTCCTGTTCTGACCTTTTCGTACACAAAATAGTATCCTTTTCTCTGGCTGGCATCATCATCTTGCCAACTATCATAGTCATTGTTGTTTCTTACATGTACATCGTGACCACTGTTCTGAAAATCCGCTCTGTGGAGGGAAGGAAGAAAGCCTTCTCCACGTGCAGCTCTCACCTGGGTGTTGTTAGTGTGCTGTATGGTGCTGTCTTCTTCATGTACCTCACCCCGGACAGATTTCCTGAACTGAGCAAACTGGCGTCCTTGTGTTACTCCCTAGTCACCCCTATGCTGAACCCTCTGATCTACTCTCTGAGAAACAAAGATGTTAAAGAAGCTCTGGGAAAAGTTCTAGAGAAGAAAAAATCTGTTCTTTGA
>AcoCah_genomic_PVKX01015024.1_Seq_330|OR6
ATGGAGAACAGCACCACTGTCACTGAGTTCATCTTGCTAGGACTGTCCAATGCCTGCGAGCTGCAGATGTTCATCTTCCTGGGCTTCCTCCTGACCTACCTCCTCATACTGCTGGGAAACTTCCTCATCATCAGCATCACCCTTGTGGACCGGCGCCTTCACACCCCCATGTACTACTTCCTCCGCAACTTTGCTGTCCTGGAGATCTGGTTTACCTCTGTCATCTACCCCAAGATGCTAACCAACATCATCACAGGACATAAGAGCATCTCCCTCCTTGGTTGTTTCCTGCAGATGTTCCTCTATTTCTTCCTGGGTACCACTGAGTTCTTTCTGCTGGCAGTGATGTCCTTTGACAGGTACGTGGCCATCTGTAACCCCTTGCGTTATGCCAGCATAATGAGCAAAAAAGTCTGTGTCCAGCTTGTGCTTTGCTCATGGATGTCAGGATTACTTCTCATGGCCATCCCCAGTTCTATCATCATCCAGCAGCCATTCTGTGGCCCCAACATCATCAACCATTTCTTTTGTGACAGCTTCCCACTCCTGGAACTCGTATGTGCTGATACAAGCTTGATAGAATTCCTGTGTTTTGTTCTTGCCAATGTCAACCTCCTGGGCACTCTGGCTGTGAGTGCCACCTGCTATGGCCACATTATCTACACGATCCTGCGCATCCCTTCAGCAAAGGAGAGGAAGAAAGCCTTCTCAACTTGCTCCTCTCACGTCATTGTGGTTTCTCTCTTCTACGGCAGCTGTATCTTCATGTACGTCCGCTCTGGCAAGAGTGGGCACGGGGAGGACCATACCAAGCTGGTGGCGCTGCTCAACACTGTAGTGACACCAACACTCAACCCCTTCATCTACACCCTGAGGAACAGGCAGGTAAAGCAAGTATTTAGGGAGCAGGTGAGCAAGCTGCACACGTTGAGCCAGACATGA
>AcoCah_genomic_PVKX01005593.1_Seq_121|OR4
ATGGAATGCCAGAGGAACGTATCAGAATTCCTTCTCTTGGGTCTGTCTTCTAAGCAGAACATTCAAGTGTTTTGTTTCCTCTTCTTTTTATTCTGTTACTTTGCCATCTTGTCTGGGAATCTGCTGATCCTTATCTCAATTAGATTCAGTTCTCTGTTTAACCAGCCAATGTACTATTTCCTCAATCATTTATCTTCTATGGATATTTGCTACACATCTTGTGTGACACCAAAACTGATTAGGGATCTGCTAGAGAGAAGAAAAGCCATCTCCTACACAAACTGCATGATACAGGTCGTGGCCATGCACTTCTTTGGAATGATTGAAGTTTTAATCCTGACAGTCATGGCCTTTGACCGCTGTGTGGCCATCTGCAGGCCTCTCCATTACATGATCATCATGAACAGAACCAGGTGCCACATCCTCATCTGGGCTTCCTGGGTTGGTGGAGCTGCACACTCTTTTTCCCAGTTTTGTTTGCTTGTCTGCTTGCCTTTCTGTGGCCTCAATGAAATTGATCACTACTATTGTGACATTTTCTCCTTGCTGAAAGTTGCCTGTACTGACACCTACATCACTGGTTTGCTCCTGGTTGCCAACTCAGGCCTGATTGCTTTGGTAGTCTTTGTGTTCTTGTTTGGTTCCTATGTGGTTATATTGTTCACATTAAGGAACTACTCTGCAGAAGGAAGACACAAAGCCTTTTCTACCTGTGGATCCCATATCACTGTGGTTATTTTATTCTTTGGACCTTCCATCTTTGCCTACCTTAGACCTCCTACACCTTTTCCTGAGGACAAAGTCTTTGCTCTGTTTTACACCATCATTGCTCCTATGTTCAACCCACTCGTTTATACTCTAAGAAATGCAGAGATGAAAAAGGCCATGAAGAAGGTTTGGTGTCAAAAGATGTTTTCAGAAGAGAAACATAGTGATTCATAA
>AcoCah_genomic_PVKX01029988.1_Seq_581|OR6
ATGCGAAACAGAACTTCTGTGACATCCTTCATCCTCCTGGGCCTGACAGATGATCCTGACCTTCAGGTTGTCATTTTCATTTTTCTGTTTCTCACATACATGTTGAGCATCACTGGAAACTTAGTAATCATTACACTCACTCTGATGGATTCCCACCTGAAGACCCCCATGTATTTTTTCCTCAGGAATTTCTCCTTCTTAGAAATTTCATTCACTTCTGTCTGTAACCCTAGGTTTTTGGTCAGCATCCTAACTGGGGACAAATCGATCTCCTATAACGCTTGCGCGGCACAATTGTTTTTCTTTATCTTCCTCGGCTCGACAGAGTTTTTCCTTCTGGCATCCATGTCCTATGACCGCTACGTGGCAATCTGCAAGCCCCTCCACTACACAACCATCATCAGTACCAAGATCTGCTACCAGCTCATCATCAGCTCCTGGCTGGCAGGATTCTTGGTAGTTTTTCCTCCACTGGTCATGGGCTTAGACCTAGATTTCTGTGACTCCAACGTTATCGACCACTTCACGTGTGACTCTGCTCCTTTGCTGCAGATATCTTGCACGGACACAAGCACGCTAGAGCTCATGAGCTTTGTGTTGGCTTTGATCACGCTTATGACCACGCTGATGCTGATAATTCTCTCTTACTTTTACATCCTCCGGACTATTCTGAAATTTCCTTCAACCAAACAAAAGGAAAAGGCCTTCTCAACCTGCTCCTCACACATGATTGTCGTCTCCATATCCTACGGGAGCTGCATTTTTATGTATGTGAAAACGTCTGCCAAGACTGGAGTTGCTCTGACAAAGGGGGTGGCCATGCTCAACACCTCTGTCGCCCCGATGTTGAATCCTTTTATCTATACTTTAAGGAACCAGCAGGTGAAACAAGCATTTAAGGATCTCGTGAGAAAAAAACTTGCCTCAAAAACGCTGACCTGA
>AcoCah_genomic_PVKX01034394.1_Seq_26|OR2
ATGTCATTGAACCAATCATCCACAGGTGATTTTATCCTCCTGGGCATCTTTTCCAACAGCCGAACTGATCTTTTCCTTTTCTCTGTGGTCATGCTGGTCTTCACAGCAGCACTCTGTGGGAATGTGCTCCTCATCCTCCTCATCTACAGTGACCCCCGACTTCATACTCCTATGTACTTCTTCCTCAGCCAGCTCTCCCTCATGGACCTCATGTTGGTCTGTACCAACGTGCCAAAGATGGCAGCCAACTTCCTGTCTGGCAGGAAGTCCATCTCCTTTGTGGGTTGTAGCATACAAATTGGCCTCTTCGTCTGTCTTGTGGGATCTGAGGGGCTCTTGCTGGGACTCATGGCTTATGATCGCTATGTGGCTATTAGCCACCCACTTCACTATCCAGTCCTCATGAGTCAGAAGGTCTGTCTACAGATTGTTGGGAGCTCTTGGGCCTTTGGGGTAGTAGATGGCCTGGTACAGATGGTGGTGGTAATGACCTTCCCCTACTGTAGCTTGCGGGAGGTGGACCACTTTTTCTGTGAGATGCTGTCCTTGTTGAAGCTGGCCTGTGTGGACACATCCCTATTTGAGAAGGTAGTATTTGTTTGCTGTGTCTTCATGTTGCTCTTCCCCTTCTCCATCATCGTAGCCTCCTATACTCGCATCCTAGGAACTGTGCTCAGGATGCACTCTGCTAAATCCCGGAGAAAGGCTCTGGCCACCTGTTCCTCCCACCTGACCGCTGTCTCCTTTTTCTATGGAGCAGCCATGTTCATCTACCTAAGGCCGAGGCAATACCGGACCCCCAGCCAGGACAAGATGGTGTCTGTCTTCTACACAGTCCTTACCCCTATGCTCAACCCCCTCATTTATAGCTTGAGGAATCGGGATGTGGTAGGAGCACTGCAGAAAGGGCTGGACCGCTGCAGGATTGGCAGCCAGCACTGA
>AcoCah_genomic_PVKX01017013.1_Seq_63|OR13
ATGGACAAAGAAAACCAGACATGGGTGAGTGAATTCTTGCTGCTGGGGTTGTCACGTGACTGGGGGACTCAGGTCTCCTTGTTTGTTCTGTTCCTTGCTATGTACTTGCTGACCGTCTTGGGAAACCTGCTCATCATTATCCTCATCAAGCTGGACAACAGGCTCCATACGCCCATGTACTTCTTCCTCAGCATCCTATCATTTGTGGACATCTGTTACACCAACAGCACTGTCCCTCAGATGCTCGTTCACTTCCTGTCAGCCCGGAAGTCCATCCCGTTTCACAGCTGTGTGCTGCAGCTGTATATCTCCCTAGCAATGGGCAGCACAGAGTTTTTCTTGCTAGGCGCCATGGCCTATGACCGCTACGTGGCAGTGTGCCATCCTCTGCATTACATGGTCATTATGCACGGAGGGCTGTGCCTGGGGCTGGCTTCAGCCTGCCTGGCTGCTGGCCTCACAAATTCACTGATGCAGACGCTCATGATCTTCCAGTTACCCTTCTGCCGTAAAGTTATCGATCACTTTGCCTGTGAGATGTTGGCTGTGCTGAGGCTGACTTGTGTGGACATCTCCCTCAACAAGGTCATGGTGGCCATCTCAGGGTTCCTGGTGATCATGCTTCCTTGCGTTTTGGTTCTCTTTTCCTACGCGCACATAGTTGCTGCCATTCTGCGTATTCGCTCTTCCCAAGGACGGCGCAAAGCCTTCGGGACTTGTGCTTCCCATCTCACGGTGGTTTCTATGTGCTTTGGGACAGCTATCTTTACATACATGAGGCCCGTGGGCAAGTCCTCGGCAGGACAGGAGAAGATGGTTGCTCTCTTCTATGCTGTCGTGACCCCGATGCTCAATCCTCTAATCTACAGCTTAAGGAACAATGATGTGATTGGGGCTTTGAAAAGAGCTTTGGAGAAACTTAAGGAAAATAGATTAAAGTAA
>AcoCah_genomic_PVKX01012220.1_Seq_107|OR10
ATGATCCCAGCGCAGAACCAAAGCTGGGTTTCTGAGTTCATCCTGCTTGGCTTCTCCAGTGACCCCACGACCAACAGCATCCTCTTCATTGTGTTCCTTCCCATCTACCTGAGCTCAGTCCTGGGCAACGGGCTCATTATCATGCTGGTCTGCCTGGACACACAGCTGCACACTCCCATGTACTTCTTCCTCTGTACCCTCTCCCTGCTGGACATGAGCTATGTGACCACCACCATGCCCCAAATGTTGGTGCATCTTCTTGCTCACTCTCAGACCATCTCCTTTGCTGGCTGCTGGCTGCAGATGTATGTGTTTGGTGCCCTGGGTATGGCTGAGTGCATCTTATTTGTGGTTATGGCTTATGACCGATATGTGGCCATTTGCTACCCTCTGCGTTATACTGTCATCCTCAACTGGGAAATGTGCGTATGGTTGGCAGCTGGGACTTGGATCTGTGGTTTGTTTTCCTCTTTATTGCATACTTTCTTCACCATGAGTCTGCCATATTGTGGGCCCAACAGAGTCAACCACTACTTCTGTGAAGGTCCTTCAGTGCGTAGCCTGGCTTGCATGGATACCCACGTCATTGAGATGGTGGACCTGGTCTTGAGTGTTTTTGTGGTTGTTACTCCAATTTCCCTCATTGTGGCTTCCTATATTCGTATTGCTGTGGAAATTCTGAAGATCAAGTCCATGCAGGCCCGCTGCAAGGCGTTCTCTACCTGTGCCTCCCACCTGACTGTGGTCACATCCTTCTATGCTCCATGCACCTACATCTACATGAGACCCAACTCCAGCTACTCCCCTGAGCGGGACAAGCAGATCTCACTCTTTTACAACGTCTTCACAGCCTTGCTCAACCCTGTGGTCTACAGTCTTAGGAACAAAGACATCAAGAGGGCGTTTCTCAAAGTGATGGGACATGGTAGGGTGGAGTGGTGA
>AcoCah_genomic_PVKX01058320.1_Seq_120|OR10
ATGATCCCAGCACAGAACCAAAGCTGGGTTTCCGAGTTCATCCTGCTTGGCTTCTCCAGTGACCCCACGACCAACAGCATCCTCTTCATTGTGTTCCTTCCCATCTACCTGAGCTCAGTCCTGGGCAACGGGCTCATCATCATGCTGGTCTGCCTGGACACACAGCTGCACACTCCCATGTACTTCTTCCTCTGTATCCTCTCCCTGCTGGACATGAGCTATGTGACCACCACCATGCCCCAAATGTTGGTGCATCTTCTTGCTCACTCTCAGACCATCTCCTTTGCTGGCTGCTGGATGCAGATGTATATGTTTAGTGCTCTGGGCATAACTGAGTCCACATTATTTGTTGTCATGGCTTATGACCGATATGTGGCCATTTGTTATCCTCTGCGTTATACTGTCATTCTCAACTGGGGACTGTGCATACGGTTGGCAGCTGGAACATGGATCTGTGGTTTCTTTTCCTCTTTATTGCATACTTTCTTCACCATGAATCTGCCATACTGTGGGCCCAACAGGGTCAACCACTACTTCTGTGAAGGTCCTTCAGTGCGTAGCCTGGCTTGCATGGATACCCACGTCATTGAGATGGTGGACCTGGTCTTGAGTGTTTTTGTGGTTGCTACTCCAATTTCCCTCATTGTGGCTTCCTACATTCATATCGCCATGGCAATTCTCAAGATCAAGTCCACCCAGGCTCGCTGCAAGGCGTTCTCTACCTGTGCCTCCCACCTGACTGTGGTCACATTCTTCTATGCTCCAGCCACTTATATCTATATGAGGCCCAACTCCAGCTACTCCCCTGAGTGGGACAAGCAGATCTCACTCTTTTACAATGTCTTGACAGCCTTGCTCAACCCTGTGGCATATAGTCTGAGGAACAAAGACATCAAGAGGGCGTTTCTCAAGGTGATGCGGCATGGTAGGGTAGAGTGGTGA
>AcoCah_genomic_PVKX01034615.1_Seq_133|OR2
ATGGCAGCAGTTTGCAATGACACTCATGGCGATTTCATCCTCCGTGGCTTTTCTGACAGGCCATCTTTAGAGAAGGTACTTTTTTGGGTCATTTTACTCTTTTATTGTTTGACTCTGTCTGGAAATACAATCATAATTCTTGTTTCCTTGAAGGATCCAAAACTCCAGATCCCTATGTATTTCTTTCTTTCCAACCTTTCCTTGTTAGATATTTGTTTCACCAGCAGCTGTGTTCCTCAGATGTTGGTTAATTTGGGAGGTCCAAAGAAGACTATCACCTACCATGGCTGTGCCACCCAGCTGTACATCTTCCTGTGGCTTGGAGCCACTGAATGTGTTCTTCTTGTTGTCATGGCTGTGGACCGATATGTAGCAGTGTGTCACCCTCTGAGATACACAACTGTCATGCACCCCAAAGTCTGTCTGCAGCTGGCTGTCCTTGCTTGGGGTGCTGGTTTGATTCAGTCTCTGATTCAATCTTCTGCAACTCTCAGATTGCCCTTTTGCTCCCACCGGGTGGTAGATGACATTGTGTGTGAAGTTCCAGCCCTGATTCAGCTCTCCAGTGCAGATACTACCTACAATGAAGTCCAGATGTCCATCGCCAGTGTCGTTCTCCTAGTGTTACCCTTGATCATCATCATTTCCTCCTACAGTGCTATTGTGAAGTCTGTGCTGAAGATAAAGTCAACAACAGGCATGAACAAAGCATTTGGCACATGTGCATCTCACATTCTTGTTGTCTCCCTCTTTTATGGTACTGTCACAGGTGTTTACCTTCAGCCTAAGACTCATTATGCTCAGGAACGAGGCAAGTTTCTCACCCTTTTCTACACTGTAGTAACCCCAACTCTTAATCCTCTCATTTATACACTGAGGAACAAGGAGGTAAAAGGGGCAGTGATGAGATTGGGGTGGAGGACTTGGAGTTCCCACAAATAA
>AcoCah_genomic_PVKX01006090.1_Seq_300|OR10
ATGGAAAGAGTCAACTACACACTCTTGACTGAGTTCATCCTCACGGGCGTTCCCCACCCTCCCAGGCTGAGGACATTCCTGTTTGTGTTCTTTCTGCTGATCTACATCCTGACTCAGCTGGGGAACCTGCTCATCCTCATCACGGTCTGTGCAGACACGCAACTCCATGCTCGCCCCATGTACATCTTCCTTGGTGCTCTCTCCATCATCGACATGGGCATCTCAACCATCATTGTGCCCCGTCTCATGATGAACTTCACTCCAGGCATTAAGCCCATCTCATTTGGGGGTTGTGTGACTCAACTTTATTTCTATCACTTTCTGGGAAGCTCCCAGTGTTTCCTCTACACCACAATGGCCTATGACAGGTACCTGGCAATATGTCAGCCCTTGCATTACCCAGTTCTCATGTCTGCTAAGCTGAGTACCTTGCTGGTGGCTGGAGCTTGGGTGGCTGGAGCAATCCATGGAGCAATCCAGGCCATTCTAACCTTCCGCTTACCCTACTGTGGTCCCAACCAAGTAGATTACTTCTTCTGTGACATCCCCGCAGTTTTGAAGCTAGCCTGTGCTGATACCACAGTCAATGAGTTGGTGACCTTTGTGGACATTGGAGTGGTGGTTGCCAGCTGCTTCTCCCTGATCCTTCTCTCATACATCTACATCATCCGGGCCATCCTGAGAATCCGCACAGCTGACGGGCGGCAGAGGGCCTTCTCAACATGTGGAGCCCACGTGACTATTGTTACCGTGTACTATGTACCCTGTGCCTTCATCTACCTGAGACCTGATAGCCACAGCATCCTGGATGGGGCAGCTGCTCTCTTCCCCACAGCCATCACTCCTTTCCTCAACCCCCTCATCTACACTCTGAGGAACCAGGAGGTGAAGTTGGCCTTGAGGAGAATGGTAGGAGGGCAAAGGAGCAAGAGTGAGATCTGA
>AcoCah_genomic_PVKX01006090.1_Seq_342|OR10
ATGGAAAGAGTCAACTACACACTCTTGACTGAGTTCATCCTCACGGGCGTCCCCCACCCTCCCAGGCTGAGGACATTCCTGTTTGTGTTCTTTCTGCTGATCTACATCCTGACTCAGCTGGGGAACCTGCTCATCCTCATCACGGTCTGTGCAGACACGCAGCTCCATGCTCGCCCCATGTACATCTTCCTCGGTGCTCTCTCCATCATCGACATGGGCATCTCAACCATCATTGTGCCTCGTCTCATGATGAACTTCACTCCAGGCATTAAGCCCATCTCATTTGGGGGTTGTGTGACTCAACTTTATTTCTATCACTTTCTGGGCAGTACTGTATGTTATCTCTACACTACAATGGCCTATGACAGGTACCTGGCAATATGTCAGCCCCTGCGTTACCCAGTTCTCATGTCTGCTAAGCTGAGTACCTTGCTGGTGGCTGGAGCTTGGGTGGCTGGAGCAATCCATGGAGCAATCCAGGCCATTCTAACCTTCCGCTTACCCTACTGTGGTCCCAACCAAGTAGATTACTTCTTCTGTGACATCCCCGCAGTTTTGAAGCTAGCCTGTGCTGATACCACAGTCAATGAGTTGGTGACCTTTGTGGACATTGGAGTGGTGGTTGCCAGCTGCTTCTCCCTGATCCTTCTCTCATACATCTACATCATCCGGGCCATCCTGAGAATCCGCACAGCTGACGGGCGGCAGAGGGCCTTCTCAACATGTGAAGCTCATGTAACCATGGTTACTGTGTACTATGTGCCCTGTGCCTTCATCTACCTGAGACCTGATAGCCACAGCATCCTGGATGGGGCTGCTTCTCTCTTCCCCACAGCCATCACTCCTTTCCTCAACCCCCTCATCTACACTCTGAGGAACCAGGAGGTGAAGTTGGCCTTGAGGAGAATGGTAGGAGGGCAAAGGAGCAAGAGTGAGATCTGA
>AcoCah_genomic_PVKX01004240.1_Seq_462|OR8
ATGCTGGCTGGAAATGGCTCCTTTGTGACTGAGTTTGTCCTTGCTGGATTGACAGATCGTCCAGAGCTCCAGCTGCCACTCTTTCACCTATTTCTAATCATCTACATTGTCACAGTGGTGGGAAACTGTGGCTTGGTCACCCTGATTGGCCTCAATCCCCACCTTCACACCCCCATGTACTATTTCCTCTTCAACCTCTCCTTCATTGACCTCTGCTACTCTTCTGTCTTCAGTCCCAAAATGCTGATGAACTTTGTCTCTGAAAAGAATTCCATCTCTTATGTGGGGTGCATGACTCAGCTGTTTCTTTTTCTCTTTTTTGTCATCTCTGAATGCTACATGTTGACCTCAATGGCCTATGATCGCTATGTGGCCATCTGCAATCCACTGCTGTATAAGGTTACCATGTCCCCTCAGGTATGTTTTATGTTATCTTTTGCTTCTTATGGGATGGGGTTTGCTGGAGCCTCTGCCCACACAGGCTGCATGCTCAGACTGACCTTCTGCAACGCCAATGTCATCAACCATTATTTATGTGACATCCTGCCCCTCCTCCAGCTTTCCTGCACCAGCACCTATGTCAATGAGGCTGTGGTTCTCATAGTTGTGGGTATTAACATCACTGTCCCCAGCTGTACCATCCTCATTTCCTATGCCTTCATCCTTGCCAACATTCTAAACATCAAATCCACCCAGGGAAGATCAAAAGCCTTCAGTACCTGTAGCTCTCACATCATGGCAATTTCTCTTTTCTTTGGATCAGCTGCATTCATGTATCTTAAATATTCCTCTGGATCTATGGAACAAGGAAAAATATCCTCAGTTTTCTACACTAATGTTGGGCCCATGCTCAACCCACTGATCTACAGTTTGAGAAATAAGGATGTCAAGGTGGCATTAAGGAAGTCATTGATTAAGTTTCAGAGAAAAGACAGATTTTAA
>AcoCah_genomic_PVKX01041314.1_Seq_523|OR6
ATGAAAAATCGAACAACTGTGAGTGAGTTTATTCTTCTGGGATTAACGAATGACCCAAAGTTAAATACTGTGATTTTTATATTTTTATTTCTCACTTATATTTTGAGCATTACTGGAAATCTGACCATTATTACCCTCACTCTAGTAGATTCACACCTCAAGACCCCCATGTATTTCTTCCTTCGAAATTTCTCTTTCCTAGAAATCTCATTTACAACAGTTTCTATTCCTCGGTTCCTTGTGAGCATTGTAACAGGGGATAAGACCATCTCCTATAATTCTTGCATGGCCCAGGTGTTCTTCTTCATACTCCTGGGGTCAACTGAATTTTTCCTTCTGACTGCAATGTCTTATGACCGCTATGTGGCTATCTGCAAGCCCTTGCACTACACCACAATAATGAACAGCAGGGTCTGCATCCAGCTCATAATTGGATCCTGGCTGGCTGGATTTCTCATCATCTTTCCACCTGTGATCATGGGCCTCCAACTGGAATTCTGTGACTCTAACATCATTGACCACTTCACCTGTGACTCTTCTCCCATGCTGCTCATCTCCTGCACAGACACAGCCATCCTGGAGCTCTTGGCTTTCTTCTTGGCAGTATTCACGCTCATGGTAACCTTATCATTAGTGGTTCTCTCCTATCTCTTCATCCTTAGGACAATTCTCAGAATCCCTTCTGCTGAGCAAAGGAAAAAGGCCTTTTCTACCTGTTCCTCACACATGATTGTTGTCTCCATTTCCTATGGAAGCTGCATTTTCATGTACGTCAAAACCTCAGCAAAGGAAGGAGTGGCCTTGACTAAGGGCATAGCAGTGCTCAACACATCTGTTGCCCCAATGCTGAATCCTTTTATTTACTCCCTTAGAAACAAACAGGTAAAAGAATCCTTTAAGAACATGGTCAAGAAATGCATGTCAAATAAAACAGGATGGTAA
>AcoCah_genomic_PVKX01029726.1_Seq_527|OR5
ATGAAAGCCAGGAATCACACAAGTGAGTCTGACTTCACGCTTATAGGACTGACAGATTCCAAGAAGCTCCAGTTGATCCTCGCGCTGCTGTTTCTCTTGATATACACACTCACTGTGCTGGGGAACATAGGCATGATGCTCATCATCCGTCAGGACGCCCAGCTTCACACTCCAATGTACTTCTTCCTCACCCACCTGTCATTCCTTGACCTCAGTTATTCAACTGTCATCACACCTAAGACCTTACAGAACCTACTGACTTCCGTAAAGAGCATTTCCTTCATGGGGTGCTTCACCCAATTGTACTTTTTCGTCCTCTTGGCAGCTGCTGAATGCTTTATACTCTCATCAATGGCCTATGACCGCTACGTAGCCATCTGCAAGCCCCTACACTATCCAGTTATTATGTCCACAAGGCGCTCCCGTACTCTCATCACTGTGTCATACTTGATTGGAGCTATGGATTCCTCTGTCACTGTCTTTTGCTTAAGCACATTGAATTTCTGCAGTTCCAAGGTAATTCATCACTTTTTTTGTGACACATTCCCAATTTTAGCCTTGTCCTGCAGCGACACGTATGGTGCTGAAGCCACTATATTCATTTTAGCTGGCTCTACCCTACTGCTATCCCTTATCACAATATCCTCATCCTATGTGTCCATTCTCTCTACAATTTTGAAGATAACTTCTTCATCAGGTAAGCACAAAGCCTTCTCCACTTGCGCCTCACATCTTGTGGGGGTTACTGTTTTCTATGGTACCATGATCTTTACTTATTTAAAGCCAAGTAAGTCCTACACACTGGGAAAGGATCAAGTGGCTTCTGTTTTTTATACTATTGTGATCCCTATGCTGAACCCACTCATTTATAGTCTCAGAAACAAAGAAGTGAAAAGCGCTGTAATTAGAGTTGTGAAGAAAGAGAAGACCCCCAGAAATTAA
>AcoCah_genomic_PVKX01032734.1_Seq_532|OR6
ATGAAAAATCGAACAACTGTGAGTGAGTTTATTCTTCTGGGATTAACGAATGACCCAAAGTTAAATACTGTGATTTTTATATTTTTATTTCTCACTTATATTTTGAGCATTACTGGAAATCTGACCATTATTACCCTCACTTTAGTAGACTCACACCTCAAGACCCCTATGTATTTCTTCCTTCGAAATTTCTCTTTCCTAGAAATCTCATTTACAACAGTTACTATTCCTCGGTTCCTTGTGAGCATTGTAACAGGGGATAAGACCATCTCCTATAATTCTTGCATGGCCCAGGTGTTCTTCTTCATACTCCTGGGGTCAACTGAATTTTTCCTTCTGACTGCAATGTCCTATGACCGCTATGTGGCTATCTGCAAGCCCTTGCACTACACCACAATAATGAAAAACAGCGTCTGCATCCAGCTCATAATTGGCTCCTGGCTGGCTGGATTTCTCGTCACCTTTCCACCTGTGATCATGGGCCTCCAACTGGAATTCTGTGACTCTAACATCATTGACCACTTCACCTGTGACTCTTCTCCCATGCTGCTCATCTCCTGCACAGACACAGCTGTCCTGGAGCTCTTAGTTTTCTTCCTGGCAGTACTCACGCTCATGGTAACCTTAACATTAGTGGTTCTCTCCTATCTCTTCATCCTTAGGACAATTCTCAGAATCCCTTCTGCTGAGCAAAGGAAAAAGGCCTTTTCTACCTGTTCCTCACACATGATTGTTGTCTCCATTTCCTATGGAAGCTGCATTTTCATGTACGTCAAAACCTCAGCAAAGGAAGGAGTGGCCTTGACTAAGGGCATAGCAGTGCTCATCACATCTGTTGCCCCAATGCTGAATCCTTTTATTTACTCCCTTAGAAACAAACAGGTAAAAGAATCCTTTAAGAACATGATCAAGAAATGTATGTCAAATAAAACAGGATGGTAA
>AcoCah_genomic_PVKX01033341.1_Seq_619|OR9
ATGGACAATCTCTCTAGTGCCACTGAATTCTGCCTTCTAGGCTTCCCTGGATCACAAAAACTACACTATGTTCTTTTTGCCATATTCTTTTTCTTCTATGCAGTGACACTGCTGGGAAACATGATCATCATCACGATCATCTGTATTGATAAGCGACTACAGTCACCCATGTATTACTTCCTCAGCCAACTCTCTCTCCTGGAGACCCTGGTAACAACCACAATTGTTCCCTTGATGCTTTGGGGGCTGCTCGTCCCTGGAAACCAGACAATATCTCTGACCGGATGTGTTGTCCAACTCTTCCTTTACCTTTCTCTGGGAACTGCAGAGTTTGCAGTGCTTGGAGCGATGGCTGTGGACCGCTATGTGGCTATCTGCAACCCTTTGAGGTACAGCATTATCATGAACGGCCACACTTGCATCTGGGTGGTGATTGTGTCCTGGGTGTTTGGTTTCCTTTCTGAAATCTGGCCAGTCTATGCCACATTCCAGTTTACTTTCTGCAAATCAAATCTGTTGGATCATTTTTACTGTGACCGGGGTCAGTTGCTCAAATTATCTTGTAATGACACCTCTCTCACTGAGTTAATTCTTTTCTTAATGGCTGTCTTCATTATTGTTGGATCCTTGATCCCCACAATTGTCTCCTACACCTATATCATTTCCACCATCCTCAAGATCCCTTCAGCCTCAGGCCGGCAGAAAGCCTTCTCCACCTGCGCCTCCCACTTCACCTTTGTTGTAATTGGCTATGGCACCTGCCTGTTCCTGTATGTGAAACCCAAGCAGACACAGGCGGCTGAGTACAACAGGGTGGCATCTCTGTTGGTTTCTGTGGTAACTCCTTTCCTGAACCCCTTCATCTTCACTCTTCGGAATGATAAAGTCAAAGAAGCCCTTAGAGACGGAGTGAAGCGTTGCTGTCTACTCCTCAGGGATTAG
>AcoCah_genomic_PVKX01000822.1_Seq_15|OR10
ATGCTAAAGTCAAACGCAACCTTGATAACAGAGTTCCTCTTTGAAGGCTTCTCCAGCTTTGGCTGGCAGCACAGGCTTACCCTTTTTGCTATTTTCCTAACATTGTACTTTCTGACTCTGTCTGGGAATGTGGTCATCGTGACTATTATTCACCTAGATCGTCATCTCCACACTCCCATGTACTTCTTCCTAGCCATACTGTCCATCTCTGACACCTGCTACACTGTCACCATTATACCACGGATGCTTTCTGACCTCCTCAATCCTTACCACACGATTGCTTTTCGAGACTGTGTGGTCCAGATCTTCTTTTATCTAACTTTTGGCATCAACAACTGTTTCCTACTCATGGTCATGGGATATGACCGTTATGTGGCCATATGCAACCCCTTAAGATATTCGGTCATCATGGGTAGGAAGGCCTGTATCATCTTGGCATCTGGATCACTGGGAATTGGTCTAGGCATGGCTATTGTCCAGGTGACATCAGTGTTTAGCCTGCCCTTCTGTGGTAGCTGTGTTATCCCCCACTTCTTCTGTGATGTGAGACCCCTGTTGAAGCTGGCCTGCGCAGATACCACCATCAATGAGATCATCAACTTTGTTGTCAGTGTCTGTGTCCTTATTCTACCCATGGGTGTGGTCTTCATCTCCTACGTTGTGATCATCTCCACCATTCTGAAGATTGCCTCAGCTGAAGGTCGGAAGAAGGCCTTTGCCACCTGTGCCTCCCATCTCACTGTGGTCATCATCCACTATGGCTGCACGGCAATCATCTACCTAAAACCCAAGTCCCAGAACTTGCTGGGGCAGGACAGGCTCATCTCAGTGACCTACACCCTTATTACCCCTCTACTGAACCCTTTGGTTTACAGTCTGCGGAATAAGGAAGTCAAAGATGCCCTACGCAGAGCCTTGTGGCAGAAGCCACCTTCCTCTTAA
>AcoCah_genomic_PVKX01000822.1_Seq_18|OR10
ATGCCAAAGAAAAACTCCACCGTTGTGACTGAGTTCCTCTTTGAAGGTTTCTCCAGCTTTGGTTGGCAGCACAGGCTTGGCTTCTTTATTGTTTTTCTAACATTGTACCTTCTGACTCTGTCTGGCAACGTGATCATTGTGACAATTATTCGCCTGGACCATCATCTCCATACCCCCATGTACTTTTTTCTGAGCATGCTCTCCATCTCTGAGACTTTCTATACCATTGCCATCATTCCTCGTATGCTGGCTGGCCTCCTTAATCCTTACCAGGCCATAGACATACAAAGCTGTGCAACCCAGCTCTTCTTTTATCTAACTTTTGGCATCAACAATTGTTTTCTTCTCACAGCAATGGGTTATGACCGCTACGTGGCTATCTGCAATCCTCTAAGGTATTCAGTCATTATGGGCAGGAAGGCCTGTATCCTCTTGGCATCTGGGTCACTGGCAGTTGGTTTAGGCATGGCTATTGTCCAGGTTACATCAGTATTTGGCCTACCCTTTTGTGATGGCTTTGTTATTGCCCACTTTTTCTGTGATGTGAGACCCCTGCTAAAGCTGGCCTGCACAGATACCACTGTCAATGAGATCATCAACTTTGTTGTCAGTGTCTGTGTCCTTGTCTTACCCATGGGCCTCGTCTTCATCTCTTATGTTGTCATCATCTCCACCATCCTTAAGATTGCCTCAGCTGAAGGTCGGAAGAAGGCCTTTGCCACCTGTGCCTCCCACCTTACAGTGGTCATCATCCACTATGGATGTGCCTCAATCATCTACCTAAAACCCAAGTCCCAGAGTTCTCTGGGACAGGACAGGCTCATCTCAGTGACTTACACTGTTATCACTCCTCTCCTGAATCCAGTGGTATACAGCTTGCGAAATAAGGAGGTCAAAGAGGCTCTACGAAAGGCCATGGGTCTTAGGGCTCTTTCCAGTTAA
>AcoCah_genomic_PVKX01006406.1_Seq_30|OR10
ATGGTACAGAGTAATGCCACCAGCTGGAAGGGCTTTGTCTTTCTGGGCTTCTCTAGCTTTGGGGAGCTGCAGTTTCTGCTGTTTGCCTTGTTCCTGGCTTTGTACCTCATCACCATCACCAGTAATGTCTTCATCATCATAGTGATCAGGCTGGATAGCCATCTGCACACACCCATGTACCTCTTCCTTTCCTTCCTATCCTTCTCTGAGACCTGTTACACGTTGGGAATCATTCCGAGGATGCTCTCTGGCCTGGTTATGGGGGGACAGGCTATCTCCTTTCTGGGATGTGCTACCCAAATGTTTTTCTCTGCCTCATGGGCTTGCACCAACTGCTTCCTCCTGTCTGTCATGGGCTTTGACAGATATGTGGCCATCTGTGCCCCACTTCACTACACCAGCCGTATGAATCCCACCCTCTGTGCCCAGCTAGTTGGTACCTCCTTCCTGAGTGGGTATCTTTTTGGACTGGGAATGACACTAGTCATTTTTCGCCTCTCATTCTGCAGCTCCCATGAGATCCAGCACTTTTTCTGTGACACGCCCCCAGTGCTAAGCCTCGCTTGTGGGGATACAAGGCTAAGTGAGCTGGGAATCCTCATCCTCAGTCTGCTGGTCCTCTTGGTCTCTTTCTTCTTAATTACTGTCTCCTATGCCTACATTCTGGCAGCAATACTGAGAATCCCTTCTGCGGAGGGGCGGAGGAAAGCTTTCTCTACATGCGCGTCCCATCTCACGGTGGTTGTTATTCACTATGGCTGTGCCTCCTTCATGTACTTGAGGCCCAAAGCTAGCTACTCCCTTGAGAGGGATCAGCTTATTGCAGTCACCTACACTGTGGCAACCCCTCTCCTCAATCCTATTGTTTATAGTCTAAGGAATCGGGCTGTGCAATCAGCTCTGAGAAATGCTTTCCGAGGGAGATTACTTGGTAAAGGATGA
>AcoCah_genomic_PVKX01002505.1_Seq_122|OR1
ATGGAACCACAAAACCACACCAGTGCATCTGAATTCATCCTCTTGGGACTTTCGGAAAAGCCAGAACATGAGCCCGTCCTCTTTTCTCTGTTCCTCTGCATGTATGTGATCACAGTGGTGGGGAACTTGCTGATCATCCTGGCCATCAGCGCTGACTCTCACCTCCACACTCCTATGTATTTTTTCCTGGCCAATCTCTCCTTAGTTGATCTCTGTCTGGCTACCAACACTGTCCCCAAGATGCTGGTTAACATTCAAACCAGGAGCAAGTCTATCTCTTATTCTTGCTGTCTGACCCAGATGTACTTTTTCCATTTTTTTGGCATCATGGACAGCGTCTTAATAGCTGTGATGGCTTATGACCGGTTTGTGGCCATTTGTCACCCATTACATTATTCTACTATCATGAGTCCACGTCTCTGTGGGCTGCTGGTCGGTGGCCCCTGGGTGTATTCCTGTTTCATCTCCCTCACCCACATCCTGCTCATGGCCCGTCTGGTATTCTGTGGGAACAATGAGCTCCCACACTACTTTTGTGACCTCACCCCGCTTCTCCGGCTTTCATGCACAGACACAACAGTGAACAAGATCTTTGTGCTCATTGTGGCAGGAATGGTGATAGCCACACCTTTTGTCTGCATCCTGGCCTCTTATGTGCGAATCATTGTGGCCATCATGAAGGTCCCCTCTGCAGGTGGCAGGAAGAAAGCCTTTTCTACCTGCAGCTCCCACCTCTCGGTGGTAGCCCTTTTCTATGGGACCACCATTGGAGTCTATCTATGCCCCTCCTCTGTGCGCACAGCCGTGAAGGAGAAGGCTTCTGCAGTCATGTACACAGCAGTCACCCCCATGCTGAACCCCTTTATCTATAGCCTCAGGAACAGAGACCTGAAGGGAGCCCTGAGGAAGTTCATCAACCGAAAGATCAGCACGGCCACCTGA
>AcoCah_genomic_PVKX01007556.1_Seq_145|OR13
ATGCAAGGAGAAAATTTCACTGTTTGGAGCCTTTTTTTCCTGGAGGGATTTTCCAAGTACCCAAGGTTAGAGATTGTTCTGTTTGTCTTCAGCCTTGTAATGTATCTGGTTACCATCCTGGGTAATAGTACCCTTATTTTAATTACTGTCCTGGATTCACACCTTCAAACCCCCATGTACTTGTTTCTTGGAAACCTCTCTTTTATGGATATCTGTTACACATCTGCTTCAATTCCCACTTTGCTTGTGAACTTGCTGTCATCCAAGAAAACCATTATCTTCTCTGGGTGTGCTGTACAGATGTACCTTTCGCTTTCAATGGGATCCACAGAGTGTGTGCTTCTAGCCGTGATGGCCTATGACCGTTATGTGGCCATTTGCAACCCGCTGAGGTACCCCATCATCATGAACAGGCAAGTCTGTGTGCAGATGGCCACCGTCTCCTGGGTCACAGGCTGCCTGACTGCTCTGCTGGAAACCAGCTTCGCCCTGCAGATTCCCCTCTGTGGGAATGTCATTGATCATTTCACGTGTGAAATTCTTGCGGTGCTGAAGTTGGCTTGCATGAGTTCGCTACTCATGGACACGGTTATGCTGGTGGCCAGTGTTCTCCTTCTGCCCATCCCGATGCTCTTGATTTGCATCTCTTATGGCTTCATCCTTTCCACGATTCTGAGAATCAGCTCCACAGAGGGAAGGAACAAAGCCTTTTCAACTTGCGGTGCACACTTGACTGTGGTGATCTTATACTATGGGGCTGCTCTCTCTATGTACCTGAAGCCTTCTTCATCGAACTCACAAGAAATAGACAAAATCATCTCGCTGCTTTACGGAGTGCTTACTCCTATGCTGAACCCAATAATTTATAGCTTAAGAAACAAGGAAGTAAAAGATGCTGTGAAAAAACTGCTGGGCAAAGGGCCATTGGCACCAGGCATGTGA
>AcoCah_genomic_PVKX01026062.1_Seq_151|OR2
ATGGACAGAGCTAACGGCAGCATCTTTTCTGGGTTCATTCTTCTGGGCTTCTCCAACAGGCCTCAGCTGGAAACAGCTCTCTTCGTGGCCATCCTGATCATCTATTTCCTGAGCTTCCTAGGCAACAGTACCATCATCCTGCTGTCGGTGGTAGATCTTCACCTCCGTACCCCCATGTATTTCTTCCTTTCTAATCTCTCTTTTATGGATCTTTGTCTGACCACTTGCACTGTCCCTCAGACACTGTTCAACTTCAAGGGGAAGGACAAGACCATCACTTACGGTGGCTGTGTGACTCAACTCTTCATCGCCCTGGGACTTGGGGGAGTGGAGTGTGTGCTCTTGTCTGTGATGGCTTACGATCGCTACGCCGCCGTCTGCCGCCCACTGCACTACCTGGTGATCATGCACCCGCAGCTTTGCTTACAGCTAGTTGTAACTGCCTGGCTCACGGGGTTTGGCAATTCCGTGATACAGACAGCACTGACCATGACCCTTCCCCTCTGTGGCAGAAACCAACTGGACCATTTCTTCTGTGAAGTTCCGGTGATGCTGAAACTAGCCTGCACTAACACCTTCATCAATGAGGCTGAACTCTTCGCTGTCAGCGTCTTTTTCTTGGTGGTACCCCTCTCCCTCATATTAGTGTCCTATGGCCACATTACTCATGCAGTTCTGAAGATAAAGTCAGCCCAGGGGAGGCGGAAGGCCTTTGGAACCTGCGGCTCTCACCTTCTGGTAGTAACTATCTTCTTCGGAACACTCATCTCCATGTACCTCCAGCCTCCCTCCAGTTACTCCCAGGATGTGAACAAAAGCATTGCGCTTTTCTATACGCTCGTGACTCCTCTGTTGAATCCCCTGATTTACACGCTGAGGAACAAGGAAGTCAAAAGCGCCCTGAGAAGAATGACAGGAAGAACAGAGTCAAGAAAGAGTTAA
>AcoCah_genomic_PVKX01008765.1_Seq_172|OR1
ATGGCACCAGAAAACCAGACAACAGTTTTGGAATTCCATCTCATAGGACTCTCAGAGGACCCAGACTTGCAGCTCATCCTCTATGGACTGTTCCTGTCCATGTACCTGGTCACTGTCTTTGGGAACTTGCTCATCATCCTGGCTATCATCTCAGACTCTCACCTGCACACACCCATGTACTTTTTCCTCTGCAACCTGTCTCTGGTTGACATCTTTTTCTCCTCCACCACTGTCCCCAAAATGCTGGTGAACATCCAGACCCAGAGCAAAGCCATCCCTTTCGCAGGGTGCCTTGCCCAAATGTATGCCTTCCACCTCTTTGGGACGGTAGACAGCTTCCTCCTGGCAGTGATGGCCATTGACCGGCTGGTGGCCATTGCGTACCCACTGCGCTACTCAGTACTCATGAACCCACGTATCTGTGGGCTACTGGTGTGTGGGCCATGGGTTGTTACTAATCTCCAATCCCTGGTACACACTTGTCTCATGGCCCGACTGACCTTCTGTGCAGGGTCAGAAATCCCTCACTTCTTCTGTGACCTCATGCCCCTCCTGAAACTCTCTTGCTCAGACACGCACACCAACGAGCTGGTGATCTTCGCTTTCGGCATCGTCATGGGCCTCAGCCCACTGGTGTGCATCCTAGTCTCCTACATCTGCATTTTCAGGGCAGTCTTCCGGATCCCTTCTGCTCAGGGAAAGTGGAAAGCCTTCTCCACTTGCGGCTCCCACCTCACTGTTGTGTCACTGTTCTATGGGACCATCTTTAGCATGTACTTACAGCCAGCATCCCCCACCTCATCCCAGAAAGACAAGACGGCTGCGTTAATGTGTGGGGTGGTCATCCCTACGCTGAACCCCTTTATCTACAGCCTAAGGAACAAGGACATGAAGGCGGCCCTGAGGAAGCTTAGCAGAAAAGCAGTCTCATGCCAGTCCTAA
>AcoCah_genomic_PVKX01034807.1_Seq_304|OR1
ATGAGAAGGGATAACAAGAGCAGTGTGTCAGAGTTCATCCTCCTGGGGCTCCCCATCCTGCCAGAGGACCAAGCCATGTTCTATGCCCTGTTCCTGGCCATGTACCTGACCACAGTGCTGGGGAACCTGCTCATCATCCTGCTTATCAGGATGGACCCTCACCTCAACACTCCCATGTACTTCTTCCTCAGCCACTTGGCCTTTGCAGACATCTCTTTCTCATCTGTCACTGTACCCAAGATGCTGAGGAACATGCAGACTCAGGATCCATCCATTCCCTATGCAGAGTGTATAACGCAGATGTATTTTTTCTTATTATTCACTACTCTGGACAACTTCCTCCTCACTTCAATGGCATACGATCGGTATGTGGCCATCTGTCATGCCCTCCACTACACCACTGTCATGAGAGATGAGCTGTGTATCTTACTGGTAGCTATGTCCTGGATCCTGTCCTGTGTAAGTGCTCTGTCTCATACCCTCCTCCTGACCCGGTTGTCCTTTTGTGCTGACAACACCATTCCTCATTTCTTCTGTGACCTGGATACCTTGCTGAAACTCTCATGCTCAGACATCTCTCTCAATGAGTTGGTCATTTTTACAGCAGGCACAACAGTCATTAGTCTACCACTAATATGCATCTTAATCTCTTATGGCTGCATTGGGACCACCATCTTAAAGGTTTCATCTACCAAAGGTATCTGCAAAGCATTGTCCACATGTGGCTCCCACCTCTGTGTAGTGGCTTTGTATTATGGTGCAATCATTGGACTTTATCTTATACCTTCATCCAGCACTTCCAGTGACAAGGATATAGTTGCTTCTGTGATGTACACAGTGGTGACTCCATTGCTAAACCCCTTTATCTACAGCATAAGGAACAGAGACATGAAGGAGGCTTTGAAGAAGCTCTTCAACAGGGCTGTAATCTCAACTCAATGA
>AcoCah_genomic_PVKX01005908.1_Seq_375|OR8
ATGGAGAACCACAACCTCACAGTGGTGACTGAATTCATCCTGCTGGGCATCACTGACCGCCCTGAGCTGCAGGCGCCATTGTTTGCACTGTTTCTCATCATCTATCTGATCTCACTGGTGGGCAACTTGGGCATGATCATCCTTACCACAGTGGACCCCAGGCTGAAAACACCCATGTACTTCTTTCTCAGACACCTGGCTATCACAGATCTTGGTTACTCAACTGCTATTGGACCTAAAATGTTAGCAAATTTTGTTGTCCGTAAAAATACAATATCGTTTAGTCTTTGTGCTACACAGCTAGCCTTCTTTCTTCTGTTTATTGCTTGTGAACTTTTTATTCTGTCTGTGATGGCCTATGACCGCTATGTGGCCATCTGTAAGCCTCTGCTCTATAATGTCATCATGTCACATATCATATGTTGGGTGCTAGTGGCAGTCCCATACATTTACAGTGTATTTATTTCTCTTATAGTCACCATAAATATTTTCTCTTCATCCTTCTGTGGCTACAATGTCATCCCTCATTTTTACTGTGATGGTCTCCCCTTGATAACTCTGCTCTGTTCAAATACAAAAGAAATTGAAATGATAATATTAATCTTATCGGCTATTAACTTGATTTCCTCTCTTCTGGTCATCCTTGTCTCTTATCTGCGTATCCTAACAGCCATTTTCAGGATGAACTCGCCTGAGGGCAGACGCAAGGCTTTCTCCACCTGTGGGTCCCACCTGACAGTGGTCACTGTCTTCTATGGGACTTTGATATTTATGTATGTGCAGCCAAAGACCAGTCACTCCTTTGACACTGATAAAGTGGCTTCCATCTTTTATACTCTAATTATCCCTATGTTGAATCCCTTAATCTATAGCTTGAGAAACAAAGATGTAAAATATGCTCTGAGAAAGGCAGGGAAAAGGATATACAGTAACTTCTCATAG
>AcoCah_genomic_PVKX01013996.1_Seq_387|OR6
ATGAAAATCAGCACAGTGATCAGAGAGAATGGGACTCTAGCCCAGGACTTTCTTCTGTTGGGGTTCCCTGGGTCCTACCACCTCCAGCTTTCTCTTTTCATGCTTTTTCTGGTGATGTACCTCCTCACCATCGGTGGCAATGCAGCAATCTTGATATTAGTCAGTACTTCCCACCAGTTACACACACCCATGTATTTCTTTCTGAGCAATCTGTCTTTCTTGGAGATCTGGTACACCACAGCTGCAGTCCCGAAAGCTCTAGCCATCCTTGTGGGGAGGAGTCAGACCATATCATTTTCAGGGTGTCTTTTGCAGATGTATCTAGTTTTCTCATTAGGATGCACAGAATACTTCCTCTTGGCAGCTATGGCTTATGACCGCTACCTTGCCATTTGTTCTCCTCTCCACTACCAGGCTATCATGAATAGCTTGCTCTCAGCGCAGCTGGCTCTTATCTCCTGGATTTGTGGTTTTCTGGCCATTTCTCTGCCTGCAGCCCTCATCAGTACATTATCTTTCTGTGGCCCTCATACCATCAATCATTTCTTCTGTGACATCGCGCCCTGGATTGCCCTGGCCTGTACCAGTACTCAGGCAGTGGAGATCGTGGCTTTTGTGATAGCTTTTGTGGTTATCCTGAGTTCCTTCCTCATTACTCTGATCTCCTATGTCTACATCATCAGCACCATTCTGAGGATCCCTTCTTCCAGCGGCCGCAGAAAAGCTTTCTCCACCTGTTCCTCCCACCTCACTGTGGTTCTCATTTGGTATGGGTCTACAATCTTCCTTCATGTTCGAACTTCCATCAAAGACGATTTGGATCTGACCAAAACTGTTCATGTCCTCAATACAGTGGTGACACCAGTTCTAAATCCCTTCATTTATACCCTTCGGAACAAGGAAGTCAGAGAAACTTTCCTGAAGAAATGGAGGAGAATCTGA
>AcoCah_genomic_PVKX01005908.1_Seq_388|OR8
ATGGAAACACAAAACCTTACTGTGGTGACTCAGTTCATCCTGATGGGCATCTCTGAGCACCCTGAACTACAGGCCCCATTGTTTGGATTGTTCCTGGTCATCTACATGAGCTCAATGTTTGGGAACTTAGGAATGATCATCCTAACCACAGTGGACTCCAGGCTACAAACACCTATGTACTTCTTTATCAGACACCTGGCTATCACAGATCTTGGTTATTCCACAGCTGTGGGACCGAAGATGTTGGTAAATTTTGTAGTGGATCTAAATATAATCTCCTATAATCTTTGTGCTACGCAGCTAGCTTTCTTTCTTGTGTTTATAATTAGTGAACTTTTTATTCTGTCTGCGATGTCCTACGACCGCTATGTGGCCATCTGCAAGCCTCTGCTCTACACTATTATCATGTCTCAAAGGGTGTGTCACATGCTGGTGGCGATCCCTTACTTGTACTGCACGTTTGTTTCTCTTCTAGTCACCATAAAGATTTTCACGTTGTCTTTCTGTGGCTACAATATTATCAGTCATTTCTACTGCGACAGCCTCCCCTTGTTATCTCTTATCTGTTCAAACACACATGAAATAGAAATGATTATTTTGGTCTTGGCAGCTTTTAATTTGATGTCTTCTCTTTTGGTGGTCCTTGTGTCCTACCTGCTCATCCTCATAGCCATTCTGAGGATGAACTCGGCTGAAGGCAGACGCAAGGCTTTCTCCACCTGTGGGTCCCACCTGACAGTGGTCACTGTCTTCTATGGGACTCTGATATTTATGTATGTGCAGCCCCAGTCCAGTCACTCCTTTGACACTGATAAAGTGGCTTCCATCTTCTACACCCTGATTATCCCAATGTTAAACCCATTGATATACAGTTTGAGGAACAAAGATGTAAAATATGCATTTCAACGGACATTGAGAAAGTTATACAGCATACTGGCATAA
>AcoCah_genomic_PVKX01007235.1_Seq_426|OR1
ATGGAAAGGGGAAACCAAACCAGCATCTCTGAGTTTCTCCTCCTGGGCTTCTCAAGTTGGCCAGGTGAGCAAGGGCTTCTCTTTGCACTCTTCCTGTGTCTCTATTTAACAGGACTATTTGGAAACCTACTCATCTTGCTAGCCATTGGCTCAAACAATCACCTCCACACACCCATGTATTTTTTCCTTGCCAATTTGTCCTTGGTAGACCTCTGCCTTCCTTCAGCTACAGTCCCCAAGATGTTACTGAACATCCAAACCAAGTCTCAATCCATCTCCTACCCTGGATGCCTGGCTCAGATGTACTTCTGTATGATGTTTGCTAACATGGACAATTTCCTTCTCACTGTGATGGCGTATGACCGCTACGTGGCCATCTGCCATCCTTTACACTACTCCACCATTATGACCCCATGCCTCTGCACCTCTCTGGTGGCTTTATCTTGGGCCATTGCCACCTTTAATCCTCTCCTGCATACCCTCATGATGGCCCGACTACATTTCTGCTCTGAAAATATTATCCACCATTTCTTCTGTGACATCAATTCTCTCCTCCCTCTCTCATGCTCTGACACCAGTCTCAATCAGTTGATGGTTGTGTCTGTGGTGGGACTGATATTTGTGGTGCCGTCAGTGTGTATCTTAGCATCTTATGGCCGCATTGTCTCCGCTGTGATGAGAATTACTTCTATAGAAGGAAAACTCAAGGCCTTCTCAACCTGTGGATCCCACCTTGCCTTGGTTATTCTTTTCTATGGTGCCATCGCAGGAATCTATATGAGCCCTTCACCCAACCATTCAACTGAAAAAGACTCAGCTGCATCAGTGATTTTTATGGTTGTAGCCCCTGTGTTGAATCCCTTCATCTACAGCTTAAGGAACAATGAGCTGAAGGGAAGTTTAAAAAAGGCTCTTGGCCACAGCAAAATACTTTGCCAGTGA
>AcoCah_genomic_PVKX01017207.1_Seq_475|OR8
ATGGGCCCAAGAAATCACTCTGCAGCAGCCTCGTTTGTCCTTGAGGGGTTAACAGACCAGCCGGGGCTCCAGATCCCACTCTTCTCCCTGTTTCTGTTGATCTTTGTGGCCTCCCTGGCAGGAAACATGGGCTTAGTCTTTTTAATCAGGGTTAGCTCTCAGCTTCACACACCCATGTATTATTTTCTCAGTAACCTGTCCTTCATAGACCTCTGCTATTCCTCTGTTATAATCCCCAAGATGTTGGTGAACTTTGTATCAGAAAAGAATTTCACATCCTTTCCCGAATGCATGGCCCAGCTGTTTCTGTTCTCTTTCTTTGGTATTGATGACTCCTACATGCTAACGGCCATGGCATATGATCGTTATGTTGCCATTTGCAACCCCTTGCTCTATAATGTCACCATGTCCCACAGAGTCTGTGTGCTGCTGTCCACTGCTGTGTATGCTATGGGGGCCTTTGGGGCCACAGTTCACACCAGCTACATATCCAGCCGCGTCTTCTGTGGAACTAATGTCATTCACCATTACTTCTGCGACATCCTCCCTCTTCTGAACATAGCTTGCTCTAGAGACTATACCAAGGAGTTTTGGGTGATGATGCTGGTTGGATTTAATGTTTTTGCAAGTGTGCTTGCCATCTTCATTTCTTATGCCTTCATCCTTGCCAGCATCCTTCGAATACGCTCAGCTGAAGGAAGGTCCAAAGCCTTCAGTACCTGCAGTTCCCACCTTGCAGCTGTTGGAGTCTTCTATGGCTCCATCATCTTCATGTATTTTAAACCATCGACCGGTGACACAACCCAGGAGAAAGTGGCTTCTGTCTTTTACACCACAGTGATTCCCATGCTTAATCCCCTTATATACAGCCTGAGGAACAAAGATGTCAAAGAAGCCATTAAAAGGGCTATGAACAGTGGGCTACTCTCTCAGTCTGTGTAG
>AcoCah_genomic_PVKX01012539.1_Seq_487|OR7
ATGGAGCCTGAAAACTTAACAGCTGCTTCAAAATTCATCCTTCTGGGACTTTCAAGAGAAAATGATATCCAGCCACTTCTATTTGGACTGTTCCTGTTCATTTACTTGGTCTGCATCATAGGAAATATACTAATCATCCTGACCATCAGCTCTGACTCCCACCTCCAGACACCAATGTATTTTTTCCTCTCTAACCTATCTTTCACAGACATTTGTTTCATATCCACCACAGTCCCAAAGATGTTAGTGAACATTCAAGCACAGAATAAATCCATCACCTATGAAGGCTGCCTCACCCAGATGTATTTTTTCATGTTTTTTTCTGGGTTGGATAGTTTGCTACTTACCATCATGGCCTATGACCGGTTCGTGGCCATATGCCACCCCTTGCACTACATGATTATCATGAATCCTCACCTTTGTGTCAGTCTACTCCTACTGTCATGGATAATCTGCTTGGCCTATTCATTGTTGCAAACTTTGATGTTTTTGAGGGTGTCTTTCTGTGAGAAAACAGAAATCCCCCACTACTTCTGTGAACTTGCTCAGATCCTCAAGCTTGCCTGTTCAGACACCCATGCCAACGATGTCCTGCTCTACTGTGTAACTGGCTTGCTAGGTATTATTCCTCTGTCTGGGATTCTTTTCTCCTATTCTAAGATCATCAACTCCATAGTTGGCATTGCATCTGCTAGGGGGAAGTATAAAGCCTTTTCTACTTGTGGGTCTCATCTTTCAGTGGTCTCATTGTTCTATGGCGCAGGCCTTGGGGTCTACCTCACTTCTCAAACGTCCTATACCTCCAGGGAGGGTTCAGTCACCTCAGTGATGTATACTGTGGTTGCTCCCATGTTAAACCCCTTCATCTACAGCCTGAGGAACAGGGATTTGAAGCAGGCTCTCCGAAGACTTTTTTACAGTATAGGAGACAGGTCTCACTGA
>AcoCah_genomic_PVKX01006842.1_Seq_506|OR8
ATGAGGCAAAAGAATACAACATCACTGCCTGTGTTCATCTTGATGGGAATCACACAGAACACAGAGCTTCAGCTTCCGTTGTTTGCAGTCTTCTTCATCATCTATGTGGTCACTGTGGTGGGAAACCTGGGCATGATCATTTTGACTAAGCTGGACTCTCGCCTACACACCCCTATGTACTTTTTCATCAGGCACCTGGCTCTCATTGATCTTGGAAATTCTACTGTCATCTGCCCCAAGATGCTGCGGGATATTGTTGGAGATCAGAAAACTATTTCTTTCTACGCATGTGCCACACAGTTATCATTCTTTCTTCTGTTTATTATCAGCGAATTCTTTATCTTGTCAGCAATGGCATATGACCGCTATGTGGCCATCTGCAACCCTCTGCTGTACAGTGTGGTCATGTCTCAGAGAGTTTGCAGTGTGCTTGTGGTCATTCCATACTTCTACAGCACATTCCAGGCTCTGCTGTTCACCAGTAAGATTTTCACACTCACTTTCTGTGGCTCCAACATCATCAGCCATTTCTACTGTGATGATGTTTTCTTGTTGCCTTTATTGTGCTCAAATGGTGAAGAAATACAGTTGCTGATCATATTGTTTTCAGCATTGAATCTGATCTCCTCTCTTCTGGTAGTCCTTGCATCATACGTTATGATACTGCTAGCCATTTGTCATATGCGTTCTGCACAAGGCAGGAAGAAAGCTTTCTCTACCTGCGGGTCTCATCTGACAGTGGTTGTGGTATTCTATGGGACTCTGCTTTTTATGTACTTGCAGCCTAAATCCACTCACTCCTTAGAAAATGATAAAATTGCCTCTTTGTTTTACACTTTAGTGATTCCCATGCTTAACCCCTTAATCTACAGTTTAAGGAACAAGGAAGTAAAAAATGCCTTCTACAGGATATTAAATAACAAATTTAAAATTAACACTTAA
>AcoCah_genomic_PVKX01038096.1_Seq_537|OR8
ATGAAGGAACACAATGTCACTGTAATGACTGAATTTATCTTAATGGGCATCACTGACAGCTCTGAGTTACAGGCTCCATTATTTGGGCTGTTCCTTTTCGTATACTTGACCTCCACCGTAGGCAATTTGGGAATCATTACTCTCACCACAGTGGACCGTAGCCTTCAGACACCCATGTACTTCTTTCTGAAACACCTGGCTATTACAGATCTTGGATACTCTACAGCTGTGGGACCCAAAATGTTAGAAAATTTCATTGTAGATGAAAGTACAATATCAGTTAACCTTTGTGCCACACAGCTAGCTTTCTTTCTTGTATTCATTGGTAGTGAGCTATTTATTCTGTCTGCGATGTCCTATGACCGCTATGTTGCCATCTGTAAGCCTCTGTCCTACACTATTCTCATGTCACAGAGAGTGTGCTGGGTTCTGATGGCAACGCCCTATCTCTACTGCACATTTGTGTCTCTTCTTATCACAGTGAAAATTTTCACTTCATCCTTCTGTGGCTACAATGTTATTAATCACTTCTACTGTGACTGCATCCCCTTGCTGTCCCTACTCTGTTCACATGCACAAGAAATCTCGTTTATTGTTATGATCTTTGCAGCTTTTGATTTGATTGTGTCTCTACTTGTTGTTATAGTGTCCTACATGCTCATCCTCACAGCCGTCCTCAGGATGAATTCTGCAGAGGGCAGGCGCAAGGCTTTCTCAACTTGTGGGTCCCACCTCACAGTGGTGACAGTGTTCTATGGCACCTTAATATTTATGTACGTGCAGCCACAGTCCAGTCATTCCACAGATAGTGACAAGGTGTCTTCCGTCTTTTATACCCTGGTGATCCCCATGCTGAATCCCTTGATCTACAGTTTGAGAAACAAGGATGTAAAGTTTGCCATACACAGGACTTGGAGAAATATTTGCAAAATATTTTCTTAG
>AcoCah_genomic_PVKX01005908.1_Seq_585|OR8
ATGGAGAAACAGAATATCACTGTGCTGACTGAGTTCATTTTGAAGGGCATCACTAACCGTCCTGAGCTGCAGGCTCCACTATTTGGGTTGCTCATCACTATCTATCTGATCTCAGCAGTCGGTAACTTGGGCATCATCATTCTGACCAGCATGGACTCCAGGTTGCAGACACCCATGTACTTTTTCCTCAGACATCTGGCTCTCACCGACCTTGGATATTCTACAGCCATAGGACCCAAAATGTTAGTGAATTTTGTTGCAGAGCATAACTCAGTCTCCTATTACCTTTGTGCTGCACAGCTAGCATGCTTTCTTCTTTTTATTACTTGTGAACTTTTTATTCTTTCTGCCATGTCCTATGACCGCTATGTGGCTATCTGTAACCCTTTGCTCTACACTCTCATCATGTCACAAAGAATATGTTGGGTCCTTGTGATGATACCGTATATCTACAGTGTATTCGTGTCTCTAATAGTCACCCTAAGCATATTCACTTTACCCTTTTGTGGCCACAATGTAATCAATCATTTTTTCTGTGATTGTATCCCCTTGATATCTTTGCTCTGTTCAAATACACACAGTGTTGAATTGATAATTAGGTTCTTTGCAACTTTTGATTTGATTTCCTCTCTTCTGGTTGTCTTAGTGTCTTACCTGCTAATTCTCACAGCCATTCTGAGGATGAAATCTGCTGATGGCCGACGCAAGGCTTTTTCAACCTGTGGGTCCCACCTGACTGTGGTCATTGTCTTCTATGGGACTTTGATATTTATGTATGTACAGCCTAAGTCCAGTCAATCATTTGAGACTGATAAAATATCTTCTATATTTTACACTCTTGTTATCCCAATGTTGAATCCCTTGATATATAGCTTGAGAAATAAAGATGTAAAAGATGCCATAGAAAGAACCTGGAAAAAGATAGTCACTGTTTTTCCTTAA
>AcoCah_genomic_PVKX01005908.1_Seq_617|OR8
ATGGAGGAAGGGAACCTCTCAGTGGTGACTGAATTCATCCTGATGGGCATCACTGAGAATCCCGCACTGCAGGTCCCATTGTTTGTGCTGTTCCTTATCATCTATCTGACCTCAGTGGTTGGCAACCTGGGAATCATCTTTCTCACCAATGCAGACTCCAAACTACAGACACCAATGTATTTCTTTCTTAGGCATTTGGCTTTCACTGATTTTGTTTACTCAACAACCGTGGGACCAAAAATGTTGGTAAACTTTGTTGTAGATCAAAATGCAATTTCCTATTATCTCTGTGCCACACAGCTAGCGTTCTTTCTTTTGTTCATTGGCAGTGAGCTTTTTATTTTATCTGCCATGTCTTACGACCGCTATGTAGCCATATGCAAGCCTCTACTCTACACTGTTATCATGTCACATAAAGTATGTTGGGTCCTAGTCACAATTACCTATCTTTACTGTACATTTATGTCCCTTGTAGTCACCATAAATATTTTCTCTTTATCTTTCTGTGGTTACAATGTCATCAATCATTTCTTTTGTGACTGTATCCCCTTAATATCACTGCTTTGCTCGAATACGCAGGACGTTGAACTTATAGTTATGATCTTTGCAGCTTTTGATTTAATTTCCTCCCTTATGGTTGTGCTTATGTCGTACCTGCTCATTCTCATAGCTGTTCTCAGGATGAACTCTGCTGAGGGCAGACGAAAAGCTTTCTCCACCTGTGGGTCCCACCTGACAGTGGTTACGGTGTTTTATGGGACATTGATATTCATGTATGTACAACCTGAATCTAGTCATTCCATTGATACTGATAAAATATCATCCATATTTTATACTTTAATCATCCCCTTGTTGAATCCCTTGATCTATAGCCTGAGGAACAGAGATGTAAAAAATGCTCTACAGAGAACATGGCAGAAAATATTAAACACGTCCTCTTAA
>AcoCah_genomic_PVKX01008787.1_Seq_652|OR8
ATGTCTCTGGAAAATGTTTCTTTTGTAACTGAATTTATTCTCTTGGGTTTAACAGACCAGCCTAACCTCCAAATTCCACTATTCTTCATTTTTCTCCTAATGTATATGATAACCGCATTTGGGAACTGGACTTTGATTACTCTAATTGTGTTGAATTCTCACCTTCACACTCCCATGTACTTTTTTCTCTTTAACTTGTCCTTCATAGACCTTTGTTATTCTTCTTTGATCACACCCAAAATGCTGATGAACTTCATACTAGAGAATAATACTATCTCTTACATCGGCTGCATGACGCAGTTCTACTTCTTTGGCTTTTTTGCCATTTCTGAATGCTATGTGCTGACAGCAATGGCCTATGATCGCTATGTGGCCATCTGTAATCCACTCTTGTATAGTGCTGTCATGTCTCCAAAGATGTGCTCCTATCTTATGCTTGGTTCATATTTCATGGGACTTTCTGGGGCCATGATCCACACTGGTTGTGTCCTGAGACTGGTCTTTTGTGATGGAAACACCATCAACCATTACTTCTGTGATCTCCTTCCCTTGCTGCAGCTCTCCTGTACCAGCACCTATGTCAATGAGATAGAGTTGTTCATTGTAACCGGAAAAGACATCATTGTGCCCACCGTCATCATTTTTACCTCTTATGGCTTTATTCTTTCCAGCATCCTTAAAATACGATCCACTACAGGTAGGTCCAAAGCCTTCAGCACTTGCAGTTCTCACATAATTGCTGTTTCTATGTTCTTTGGGTCAAGTGCATTTATGTACCTCAAACCCTCTTCAGCTGTATCTATAGATGAGTCAAAGTTCTCTTCCATATTTTACAGCATTGTGGTTCCCATGTTGAACCCTTTAATCTACAGTTTGAGGAATGAAGATGTCAAAGTTGGCTTGAAAAAAACCCTGAGCAGAATATTTTTAGCCATGACCTAA
>AcoCah_genomic_PVKX01014449.1_Seq_22|OR6
ATGAGGAACCACACTGTCACAACTTTCATCCTGCTGGGATTGACAGATGACCAGCAACTGCAGGTTCTTATCTTTGTCTTTCTCTTCTTTACCTACTCTCTGAGCATAACCGGAAACCTGGCCATCGTCTCCCTCACCTTTGTGGACCCTCACCTTAAGACAGCCATGTACTATTTCCTTAAAAACTTTGCTTTCTTGGAGATCTCATTTACATCTGCCAGCGTCCCCAGATACTTGTATAACATAGCAACGGGTGACAAAACGATTAGTTACAATGCCTGCGTCGGCCAAGTGTTTTTTACTGATCTCTTTGGCGTAACGGAGTTCTTCCTCCTAGCCGCCATGTCCTACGACCGCTATGTGGCCATCTGCAGGCCACTGCACTACATGACCATGATGAGCAGCACAGTCTGCAGAAGACTTGTGTTTTGTAGTTGGGTGGCTGGTTTGTTTATTTTAATTCCCCCACTTAGCCTCGGCCTAAATCTGGAGTTCTGTGACTCTAACATCATCGATCACTTCATCTGTGATGCTTTCCCGCTCCTGAAAATCTCTTGTTCAGACACTTGGTTCATGGAGCAGACCGTTCTCATCTGTGCTGTGCTGACGCTCCTCATAACACTGGTATGTGTTGTTCTGTCTTACGCTTACATCATCAGGACTGTTCTCAGGTTCCCTTCCGCCCAACAAAGGAAAAAGGCCTTCTCTACCTGTTCGTCCCACATGATCGTGGTTTCCATCACCTACGGCAGCTGCATCTTCATCTACATCAAGCCTTCGGCGAAGGAGGAAGTGGCCATTAACAAGGGTGTGACGGTGCTCACTACGTCCATTGCCCCAATGCTAAACCCCTTCATCTACACACTTAGAAACAGGCAAGTCAAACAAGCCTTCTGTGACTCGATAAAAAGAATTATGATGTTTTCCAGTAAGACAAGATGA
>AcoCah_genomic_PVKX01023828.1_Seq_129|OR1
ATGGAAGGTGCCAACCTCAGCGGGGTCTCTGAGTTCTTGCTGCTAGGCTTGTCACAGGACCCAAGGCAGCAGCAGCTGCTCTTCTCCGTCTTCCTGAGCATGTACCTACTGACAGCCCTAGGGAACCTGCTCATCATCCTGGCCATTGCCACTGATGCCCGCCTCCACACCCCCATGTACTTCTTCCTAGCCAACCTGGCCTTTGTAGACATCTGCTTCACCTCCACCACCATCCCCAAGATGCTGGCCAACCATGTGTCGGGACACAAAGGCATCGCGTACTCTGGTTGTCTCGCACAGATGTTCTTCTTCATCTGGTTCGCCGGCATCGACAGCTTCCTGCTGACCGCCATGGCCTATGACCGTTATGTGGCCATCTGCCACCCACTACACTACACTACGTCCATCACACCCCAGCTCTGTGGCCTCCTGGTCACGACATCCTGGGCCTCAGCCTTTGCAAATGCCCTGACCCACACGGTCCTGCTGACTCGCCTCTCATTCTGTGGCCACAACCAGATCCCCCACTACTTCTGTGACCTCAGCCCACTGCTGAAGCTGGCCTGCTCAGACACTTCCCTCAACGACGCCATGGTGTACACCGTGGGCGCGCTGCCCATCATCGTGCCCTTTGCGGGCATCTTGATCTCTTACACGCGCATCTTCACGGCGGTGCTGAGGATCCCGTCCGCCGGAGGGAAGTGGAAGGCACTCTCCACCTGCGGCTCCCATCTCTCCGTGGTGTCCCTGTTCTACGGGACGCTCATCGGGGTGTACTTCAGCCCCACGTCCTCCCACACAGCCCAGAAGGACAGGGTGGCTGCAGTGATGTACACCGTAGTCACCCCCATGCTGAACCCCTTCATCTACACCCTGAGGAACAGGGACATGAAGGGTGCCCTGGGGACCCTTGTCCGAAGGAAAGTGGTCTTTGTTAGGTAA
>AcoCah_genomic_PVKX01024318.1_Seq_196|OR5
ATGGCTAGAAGCAATCACTCAGCTGTGTCTGAGTTCATCCTTGTGGGGCTCACTGATGACTCAGACCTTCAAGTCAGCCTCTTTGGTGTATTTCTAGTCATTTACTTAACTAGTGTTATGGGTAATATTGGATTGATTGTGTTAATTCAAACGAGTCCTCAGCTTCATACTCCCATGTACTTTTTCCTCACCCATCTTGCTTTTATTGATTTTTGCTTTACCTCTTCTGTCACCCCAAACACTCTGTTAAACTTTCTACGTGAAGTTAAAAGCATAACCTTCTATGCATGTGCCACTCAGTTGTGTTGTTTCGTCACATTTGTAGTTTGTGAACTGTACTTGCTGTCAATCATGGCCTATGATCGGTATGTGGCCATCTGGAACCCTCTTCTCTATGCAATCCTCATGCCTAGGAAGCTCTGTCTTCAGATGATCGCCAGCACATACATTTATGGATTCACCGTGGGGCTTGCACAGGCAGTGGTGACCTTCCGCTTATCTTTCTGTGGCTCCAATGTTGTCAACCACTTCTACTGTGATGATGTTCCTCTAGTTGCTCTGGCCTGTTCTGACACTCATGTCAAAGAGATGATGTTGTTAATCATTGCTGGCTTCAACACCCTTTGCTCCCTGGTGATTGTGCTCGTTTCTTATGTCTTCATCGTCTTTGCCATCCTGAGGATTCATTCTGCTGAAGGAAGAAGGAAAGCCTTTTCCACCTGTGCATCCCACCTGACCTCAAGCACCGTATTTTATGGGACAGTTAGTTTTATGTACCTGCAGCCCAAGTCAAGCCATTCTCTGAACACAGACAAATTTGCTTCTGTGTTTTATGTGGTAGTGATTCCCATGTTAAACCCACTGATCTACAGCTTGAGAAATCAGGAGGTAAAAAGTGCCCTGAAGAGAATTGTAGAAAAGTTATCTTTAGCTATCAGATAA
>AcoCah_genomic_PVKX01004857.1_Seq_218|OR1
ATGTCCAAAGTGAGGGAGAACGAAACTGCAATCAGTGAGTTTATCCTTCTTGGCATCACCAATGACCCACACCAGCAACAGATCCTCTTCTGGGCCTTCCTGTGCATGTACCTGGTCACCGTGGTTGGGAACGCACTCATTTTCCTGGCCATCAGCTCTGACTCTCGCCTGCACACCCCCATGTACTTCTTCCTCGCCAACCTTTCCTTTGTTGACATCTGCTTCACCACCAACCTCATCCCCAGGCTCCTGGCTAGCCATGTGGCCGGAACACGGACCATCTCTTACACCCACTGCCTGACTCAGATGTACTTTCTCATCTCCTTTGCCAACGTGGACACCTTTCTGCTGGCTGCCATGGCCTTGGACAGATTCGTGGCCATCTGCTACCCACTGCAGTACTGCACCATCATAACCCCCAAGCTCTGTGGGGGGCTGGCAGCCATTGTGTGGGTGTGCTCTGGCCTCATCTCTCTGGTGCACACGCTGCTCATGAGCAGACTGACCTTCTGCTCCTCGCCTCCGGAAATCTCTCACTTCTACTGTGATGCTTACCTGCTCATGAGGTTGGCCTGCTCAGACACACGAGTCAACCAACGTGTCTTCCTGGGGGCTGTGGTCCTCTTCGTGGCCCCCTGCATCCTCATCGTGGTCTCTTATGTCCGCATCACTATGGCGGTCCTCCAGATACCCTCTGCCAAGGGCAGGCACAAAGCATTTTCCACATGTAGCTCCCACCTGTCTGTGGTCACCCTATTCTATGGGACGGTTCTGGGCATCTATATACGGCCTCCAGATACCTTTTCCACCCAGGACACAGTGGCCACCATCCTGTATACTGTGGTAACCCCTATGCTGAACCCCTTCATTTACAGCCTGAGGAACAAGGACATGAAGGAGGCAGTGACAAGACTCCTCAACAGGGTCTCGAAGTCCCCTTAG
>AcoCah_genomic_PVKX01011376.1_Seq_419|OR9
ATGTTGGGGAACTACTCTAGTGCCACAGAATTTCTTCTGGTAGGTTTCCCTGTCGCCAAAGAACTACGTCACATCCTTTTTGCGGCCTTCCTTTTCTTGTACTCTGTGACAATATTAGGAAATATGCTCATCATCCTGACAGTCTGTGCTGACAAACGTCTTCAGTCTCCCATGTACTTCTTCCTTGGGCACCTCTCTGTCCTGGAGATCTTGATCACATCCGTGGCAGTCCCTTACATGCTCCAGGGACTCCTTCTGCAGACCCAGATAATGTCTCTGTCCGCATGTTGTGCACAACTGTACTTGTACCTTTCTTTGGGAAGCTCAGAGTTGGTGTTGATAGGCGTGATGGCAGTAGACCGGTATGTGGCTGTCTGCAACCCTTTGAGATACAGTGTCATCATGAACAGCTATACTTGTACCTGGATGGTAACTGGGTCATGGGTGTTTGGGTTCCTCTTTCAAATATGGCCAGTCTATGCCACATTTCAGCTGACTTTTTGCAAGTCAAACGTGCTAGACCATTTCTACTGTGACCGGGGACAATTGTTCAAGCTCTCCTGTGAAAACACCCTTTTCACAGAGTTTATTCTGTTTTTAATGGCTGTTTTCATTATCGTTGGTTCCATGGTCCTTACAATTATCTCTTACACATACATCATCTCCACCATCCTCAAGATCCGCTCAGCCTCTGGCCAGAGGAAAGCCTTCTCCACCTGCGCCTCCCACTTTGCCTATGTTGTGATTGGCTACGGCAGCTGCCTGTTCCTCTACGTGAAACCGAAGCAGGCGCAGGCAGCCGAGTACAACAGGGTGGCGTCACTGCTGGTGCTGGTGTTGACCCCCTTTCTGAATCCTTTCATCTTCACTCTTCGAAATGACAAATTCATAGAGGCCTTTAGGGATGGAGCGAAACGTTCCTGGCAGCTTCTCGAGTGTTAA
>AcoCah_genomic_PVKX01007170.1_Seq_658|OR2
ATGGGGAAGGTGAATCAATCAGAGTTCTCCGACTTCATCCTTGTGAGCCTCTTCAGCAGATCAGGTTCACATGAATTCCTTTTCTCCCTGGTGGCTGGCATGTTTATCATTGGCCTTCTGGGAAACGCTATTCTCCTCTTCTTAATCCGGATGGACTCCAAGCTCCACACACCTATGTACTACTTGCTCAGTCAGCTTTCCCTCTTAGATGTTTGTTTCCCTCTGATCACTATACCCAAGATGGTATCAGACTTCCCTAAGAAAGAAAGTTTGATTTCCTTTGGAGGTTGTGCAGCACAAATATTTTTCCTGACCATGATGGGTGTGGCTGAAGGAGTCCTACTGGCCCTTATGTCTTATGACCGCTACGTGGCAGTGTGCCGTCCCCTACAGTACCCTGTACTCATGAGACATCAGGTGTGCCTGTTTATGGTGGCCTCTTCCTGGCTAGCAGGTGTGCTCAACGCCTCCATCCAGACTTCCGTCACTCTGAGCTTCTCCTACTGTGCCTCTCGAGTTGTAGACCACTTTTTCTGTGAGGTGCCAGCCCTGCTAAAACTCTCCTGTTCAGACACCTCCATGTATGAGTTGACACTGTCCGTCTCTGGGGTGCTGATCCTCATGTTCCCCCTTTTGCTCATCATTACCTCGTATGGCCAAGTTTTGAGGGCTGTCCTACACATGCACTCACAGGAAGCCCGGAATAAAGCCTTCACTACCTGCACTTCACATATCACAGTTGTGGGACTCTTTTATGGTGCAGCAGTGTTCATGTACATGGTACCTGGTTCATACCACAGCCCACATAAGGACAACATGGTCTCCCTTTTCTATAGCCTTGTCACCCCTACTCTCAACCCTGTCATCTACAGCCTGAGGAACCGAGAGGTGCGGGTTGCTTTGCTAAAAGTGATCCACAGGCTTGGACACAGACAAAAGTGA
>AcoCah_genomic_PVKX01008181.1_Seq_18|OR52
ATGCACAATGTCAGTAGCTACAACACTGGGCCCTTCACCCTCTCAGGCATCCCTGGACTTGAGCAGTACCATGTCTGGATCAGTATCCCTTTCTGCTTTATCTATCTGGTGGCCATCATGGGCAACAGCATCCTTCTCTACCTCATTGCAGTGGAACACAGTCTTCATTCCCCCATGTTCTTCTTCCTCTCCATGTTGGCCGTGACTGACCTCGTACTGTCTACCACCTGTGTCCCCAAGACTCTCAGCATCTTCTGGTTTGGTCCTCAGGAAATCAGTTTTCCTGGCTGTCTGACCCAGTTATTCTTTCTGCATTACAGCTTTGTCTTGGACTCTGCTATCTTGCTGGCCATGGCCTTTGACCGCTATGTGGCCATCTGCTCACCCTTGAGATACACCACTATTCTCACACCCAAAGCCATTGTCAAAATTGCTGTAGGAATCTCGTTCCGGAGTTTCTGTGTTTTTGTACCATGCGTTTTCCTTGTGAACCGCCTACCTTTCTGCAGGACGCACATCATTGCCCATACCTACTGTGAACACATTGGTGTTGCCCGGCTGGCGTGTGCCGATATCTCCATTAACATCTGGTATGGCTTCTGTGTCCCCATCATGACGGTGATTATAGACGTGGTCCTCATAGCCGTCTCCTACACCCTCATCCTCTGTGCCGTTTTTCGCCTTCCCTCCCGAGATGCACGCCAGAAGGCCCTGAGCACCTGTGGCTCCCACGTCTGTGTCATCCTCATGTTCTATATACCAGCCTTCTTCTCTATTCTTGCTCATCGCTTTGGGCACAATGTCCCTCGCACTTTTCACATCATGTTTGCCAACCTGTACGTAATCATCCCACCGGCACTCAACCCTATTGTCTACGGAGTGAAGACCAAGCAGATACGGGACAAAGCCATTCTTCTGCTCTTTCCCAAATGGTCCCAGTGA
>AcoCah_genomic_PVKX01021283.1_Seq_96|OR51
ATGTCTGTTATCAATGATTCATCTCTGTACCCTCGATTCCTTCTGTCTGGTTTCCCAGGCCTTGAAACTAGATACGGCTTGATTTCCATCCCTATCTTTTTAGTTTATGGCATTTCTATTGCAGGTAACATTACCATCTTGTTCATTATAAGAAGTGAGGCATCCCTCCATCAGCCAATGTACTACTTTTTATCTATGCTGGCACTCACTGACCTGGGTCTCTCTACCACAACTTTACCTACCATGTTCAGTGTTTTTTGGTTCCAAGCCCGAGAGATCCCTTTTAATGCTTGTCTTGTCCAAATGTACTTCATTCATGTTTTTTCAATCATTGAATCAGCTGTGCTGTTGGCAATGGCCTTTGATCGCTTCGTAGCAATCCGAGAACCTCTGCGCTATGCAGCTATTCTAACCAATAGTGTCATAATTGGAATTGGCTTGGCAATTGCTGGAAGAGCCTTAGCCCTCGTCTTCCCAGCCTCCTTTCTCCTCAAGAGGCTTCAATACCGGGTTATCAATATACTTTCCTACCCCTTCTGCCTGCACCAGGACCTCATAAAGACAACTGTATCTAGCCGCTGGGTCAGCAGCATCTATGGCCTCATGGTGGTCATCTTTTCCATGGGATTGGATTCTTTGCTTCTCCTCCTATCCTATGTCCTCATCTTGGCCACTGTATTGAGAATAGCCTCCAAAGCAGAGAGGATGAAAGCCCTCAACACTTGTATTTCTCACATCTGTGCTGTACTCACTTTCTATACACCAATGATTGGGCTATCTATGATCCGTCGCTACGGGCACAATGCATCCCCAATTGTCCATGTACTCATGGCCAATGTCTATCTACTGGTTCCTCCTCTCATGAACCCTATTGTTTACAGTGTGAAGACCAAGCAAATTCGTGACAGAATCCTGAGGAAATTAAAGAAACATAAAATTTAG
>AcoCah_genomic_PVKX01001849.1_Seq_59|OR1
ATGGATGGAGGCAACCAGAGTGGGGTCTCTGAGTTCCTACTCCTGGGGCTCTCAGAGGTTCCTGGACACCAGCGCATCCTGTTTGGGACCTTCCTGTCGATGTACCTGGTCACAGTGGTCGGGAACCTGCTCATCATCCTGGCCATTGGCTCTGACTCACACCTGCACACTCCCATGTATTTCTTCCTGGCCAACCTCTCCTTCACTGACCTCTTCTTTGTCACCAACACGATCCCCAAGATGCTGGTGAGCCTTCATTCCCAGAACAAAGCCATCTCCTACTCAGGATGTCTGACACAGCTCTTCTTCCTGGTGTCTTTGGTAGCCTTGGACAATCTCATCCTGGCTGTAATGGCCTATGACCGTTACGTGGCCATCTGTCGTCCCCTCCATTACACTACAGCCATGAGCCCTACGCTCTGTGTCTTGCTCCTCGCCTTGTGCTTGGCCCTATCCATCCTCTATGGCCTCATCCACACCCTGCTCATGACCAGAGTAACCTTCTGTGGGTCTCGGAAAATCCACTACCTCTTCTGCGAGATGTACGTCCTGCTGAGGCTTGCCTGCTCCGACACGCACATCAACCACTTGGTGCTGATCGCCACGGGCTGCTTCGTCTTCCTTGCTCCTTTCGGATTCATGCTTACATCCTATATGTGGATTGTCAGAGCTATCCTCAGAATTCCCTCGGCCTCCAACAAGTACAAAGCCTTTTCCACCTGTGCGTCCCACCTGGCTGTGGTGGCCCTCTTCTACGGGACACTTTGCATGGTGTACCTGAAGCCCCTGCACACCTACTCCATGAAAGACTCGGTAGCCACAGTGATGTACGCAGTGGTGACTCCCATGATGAACCCTTTCATCTACAGCCTGAGGAACAAAGACATGCATGGGGCGCTTGGGAGACTTCTAAGGAAACCGCTTCAGAGGCTAACATGA
>AcoCah_genomic_PVKX01007788.1_Seq_67|OR7
ATGCAATCCAGAAACAATTCCACTCTTTTAGAATTTCTTCTCCTTGGACTAAGTGGTGACTCTAAGCTCCAGCCCCTTATCTTCAGTCTGTTCCTGTGTATATACTTGGTCACTGTGCTAGGAAATCTGCTCATCATCTTGGCTGTCAGCTCTGACCAGCACCTACACAACCCTATGTACTTTTTTCTCTCTAGTCTTTCCATTAATGACATCTGTTTAAGCACAAACACAATACCAAAAATGCTCATAAACTGCATAACCCATAATCAAAGCATCACTTACACAGCTTGCCTCACACAAGTTTGGTTTGTGCTGGTGTTCACTGGGCTGGAAAACTCTCTTCTTGCTGTGATGGCCTATGATCGCTATGTGGCCATTTGTCACCCTCTGAGGTACTCCACAATCATGAATCCTTCTTGGTGTGTCCTGATGGTTCTATGCTCACTGCTCCTTAGCCTTGTGTTTGGTCTCTTGCACACTCTCATGGTTCTTCACTTGTCTTTCTGCACAGATGTGGAAATCCCTCATTTTTTCTGTGAACTTGCTCAGCTCCTCAAACTTGCATGTTCTGATACAGTCATTAATAACATCTTAGTATATTTTTCATCTTGTGTATTTGGTGGAATTCCTATCTCTGGGATAATTTTCTCTTACACTCATATTGTATCAGCAGTTCTAAAAATACCATCACCTGGGAGAAGATATAAAATATTTTCCACTTGTGGGTCTCACCTGTCAGTTGTCTCCTTGTTTTATGGTACAATTTTGGGTGTGTACATAAGCTCTGCAGTGACTGACTCTCCTGAAAAGACTGTGGTGGCTTCAGTAATGTATTCCGTGGTCCCTCAGATGCTGAATCCATTTATCTATAGCCTGAGGAACAAGGACATGAAAGAAGCTCTGAGAAAATTTGTTACAAGGTGCAGTGCTGTTTTCTGA
>AcoCah_genomic_PVKX01007788.1_Seq_86|OR7
ATGGAAACTCAAAACATTACAGGTGTTTCACAGTTTTTTCTTAAAGGACTAACAGATGACCCAGTACTGCAGACCCTCCTCTTTGGCCTCTTTTTGTCTGTATACCTGGTCACTATTTTTGGCAACATTCTCATCATCCTGGCTGTCAGTTCTGACACCCATCTTCAAACGCGCATGTACATCTTTCTTTCTAATCTGTCCTTTAATGAGATATGTTTGTGCACGACAATCATCCCAAATATGCTGGTAAACATTCAGACACGGGATCAGAGCATCAGTTATACAGGATGCTTTACTCAGGTCTGTTTTGTGAATGAGTTTTCTTCCTTAGAAAGCTGCATCCTCGCAGCAATGGCCTATGACCGCTATATGGCCATTTGTTTTCCCCTGAGCTACACAGCTATCATGAACCCACAATTCTGTGCTCTCTTAATTCTGTTCTCCTTCCTCATGAGCACTGTTAGTACTGCCATGCTTTGTCTGATGGAATTGCAGCTGTCCTTCTGCACAGACCTGGAGATCCCTTTATTTTTCTGTGAACTTGCCCAGGTCATGAAGCTTGCCTGTTCTGACACTCTCATCAATACCATCATGACATACATTGCAACACTTGTTTTTGGTGGCATGCCAATATCTGCAATAATTTTCTCTTATATCCAAATTGTTTTGTCTGTTTTAAAAATTTCATCAGTGAGAGGAAGGTATAAAGCCTTTTCCAACTGTGGATCTCACCTATCTGCTGTATCTTTGTTCTATGGAGCAGCCTTTTGGGTTTATATAAGCTCAGTTTTTACAGATTCACATAAAAAGATTGAAGTGGCTTATGTGATGTATACCATGGTCCCTGAAATGTTAAATCCATTTATCTATAGTCTTAGGAACAAGGACATGAAAGGAACCCTGAAAAAACTCATCAGAAGATATTGTCCTTTTTTATGA
>AcoCah_genomic_PVKX01002416.1_Seq_165|OR5
ATGGCAAATGTCAACGTCACATTTGTTACTGAGTTCATCCTCTTGGGACTGACAGATCGTGATGAACTCAAAGTGTCTCTCTTCATATTGTTCCTTTTGATTTATGTCATTTCCTTGGTGGGGAATCTGGGAATGTTCGTTCTGATCCACATAACTCCCAAACTCCACACACCTATGTACCACTTCCTGCGCTCTCTGTCATTTGTTGATGCCTGTTACTCATCAGTGTTTGCACCCACATTGCTGCTGAACTTCTTTGTTGAAAAAGAGACCATCTCATTCTCAGCATGCATCCTGCAGTATTTTTTGTTCGCAGCACTGCTGACCACAGAGGGCTTTCTCCTGGCTGCAATGGCTTTTGACCGCTATGTGGCCATCGTAAACCCTCTAACATACACAGTGGCTATGACAAAATTGCTCTGTGTTCTGCTAGTGTTGGGTTCATGCTTAGGAGGTACTGTCACTTCACTGACACACACAATTGGCTTAATGAAGCTGTCCTTCTGTGGGCCTAACGTCATCAGTCACTTCTTCTGTGACCTTCCTCCGTTGTTGAAGCTGTCCTGTTCTGACACCTCCATGAATGAACTGCTGCTTTTGATCTTCTCTGGAGTCATAGCCATGACTACACTTTTGACTGTGGTGCTTTCTTACATCTTCATTGTTGCTGCTATCCTGAGGATCCGCTCCGCAGCAGGCAGACGCAAAGCCTTCTCCACCTGCGCCTCCCACCTGACAGCTGTTACTTTATTTTATGGCTCTATCAGTTTCAGTTATATTCAGCCAAGCTCTCAGTACTCCTTAGAACAAGAGAAGGTGGTGTCTGTGTTTTACACCCTGGTGATTCCCATGCTGAATCCACTGATTTATAGTTTAAGGAACAAGGAAGTAAAGGATGCTGTGAAAAGGGTTATAGAAACAAAACATTCCCTGCATTAA
>AcoCah_genomic_PVKX01038281.1_Seq_417|OR2
ATGACAGTGATCAATGAAAGCCACCCAGAAGAGTTCATTCTCCTTGGTTTTGCAGACCGTCCTTGGCTGGAACTCCCTCTCTTCATTACTCTTCTGGTAACATACCCCACAGCCATGATGGGAAACATGGCCATCATCCTGGTGTCCACCTTAGACCCCCGTCTCCACAGCCCCATGTATTTCTTCCTCACCAACCTCTCCTTCCTGGATATGTGCTACACCACAAGCATTGTGCCTCAGATGCTAACTAACCTAGGGGGCTCCACAAAGGCCATCAGCTATATGCGGTGTGTAGTGCAGCTTTATTTCTTCCACATAATGGGGGGTACAGAGTGTGTCCTCCTAGCTCTTATGTCCTTTGATCGCTATGTGGCCATCTGCAGACCTCTGCACTATACCCTCATCATGAATCAGCGTACCTGTATCCTATTAGTGACCACTGTGTGGCTGATAGGAATTTCCTATGCTGTCTCAGAGGCCACAGTGACACTGCAATTGCCACTGTGTGGCCACAATAAACTGGACCACTTGGTGTGTGAGATTCCAGTTCTGATAAAAACTGCCTGTGGTGAAAAAGGCACCAATGAGCTTGTTCTGTCTATTGTATGCATTTTTCTTTTAGCTCTTCCCCTGTGTTTAATTCTTGCCTCCTATGCTAGTATAGGACATGCTGTTCTTAAAATGAAATCTCCAGAGGGAAGGAAAAAGGCCTTTGGGACATGTTCCTCGCACCTCATTGTAGTTCTCTTGTTCTATGGCCCAGCTATTAGCATGTATCTCCAGCCTCCCTCCTCTATTACAGAAGACCAACCAAAGTTCATGGCTCTCTTCTATGGAGTAGTGACTCCTACTCTGAACCCCTTTATCTATACCCTGAGGAATAAGGATGTAAAGGGAGCATTAGGTAACATATTCAGAAACATTTTTAGTTCAAAGTGA
>AcoCah_genomic_PVKX01058597.1_Seq_549|OR2
ATGGCCGTCACTAATGTCACCCACCCTGAAGAGTTCGTTCTTCTAGGTTTTGCCAACCATCCTTGGCTGGAGCTCTCGGTCTTCATTATTCTCCTGGCAACGTATCCCCTGGCTATGATAGGGAATGTTGCCATCATCCTGGTGTCCACCTTAGACCCCCATCTCCACAGCCCCATGTATTTCTTCCTCACCAACCTCTCCTTCCTGGACATGTGCTACACCACAAGCATTGTGCCTCAGATGCTGTTTAACCTGGGAAGTGCCAGAAAGACCATCAGCTACGTGGGGTGTGCACTTCAACTTTATTTATTCAGTGCAATGGGGAGCACAGAGTGTCTTCTTCTGTCTATTATGTCTTTTGATCGCTACGTGGTCATTTGCAGACCTCTGCACTACTCCCTGATCATGAATCGGCGCTCATGTATGCTGTTAGTATGCATCATGTGGCTCTGTGGAATCGTCTATGCCATTTCAGAAGCCACACTTACTTTACAGTTGCCACTATGTGGCATCAACACTCTGGATCACTTATTATGTGAGATTCCTGTTCTGATTAAGGCTGCTTGTGGTAACAAAGAGACAAACGAGCTGGCACTCTCTGTAGCATGCATTTTTATACTAGCTGTTCCTTTATGCTTAATACTTGCTTCCTATATAAGTATTGGACGTGCTATACTTAGGATTAAGTCTTCTGAGGGAAGGACAAAGGCCTTTGGAACATGTTCCTCTCATCTTATAGTAGTTTCCTTATTTTATGGTCCTGGAATTAGTATGTACCTTCAGTCCCCCTCCTCCATCTCAAGAGACCAACCTAAGTTCATGGCTCTTTTCTATGGTGTGATAACCCCTACACTTAACCCATTCATTTACACTCTGAGGAATAAGGATGTAAAGGGAGCATTAGGCAATCTTGCAAGAAGGATTTTGTGTTTTAAGTGA
>AcoCah_genomic_PVKX01017779.1_Seq_709|OR2
ATGGCAGAGGAGCTCTGGAACCATTCCTCTCTGTCCAGCTTCATCCTTGCAGGGCTGTTCAGCCACTCATCTTATGACTCCTTCTTCTTCTCCCTGGTGCTTCTGGCCTTTGGGGCTGCTGTGCTTGGTAACACCCTCCTCCTGATGCTCATCCAGGCTGATAGACGCCTGCACACCCCTATGTACTTCTTCCTCAGCCAGCTCTCCATCATGGACTTGACTATGACATGCACAGTGGTGCCCAAGATGGCAGCCAACTTTCTCTCAGGCAGGAAGCTCATCTCCCTGGGGGGTTGTGCATCTCAGATCTTCCTTGTGGTCATGGTAGGAGGAGCTGAGTGCTTCCTCTTGGCCGTCATGGCCTATGACAGGTACGTGGCTGTCTGCTACCCACTGAGGTACCCTGTGCTCATGAACTGGAAGACCTGCTCTTTATTGGCCATGGCATCCTGGATGGGTGGGATGGCAGACAGTGTGATTGATGTGGGTGTGGTCTTCAGCTTCCCCTATTGTGGATCTTTAGAGGTGGATCACTTCTTCTGCGAGGTCCCTGCCCTGTTGCGCCTCTCCTGTGCAGACACCTCACTGTTCGAGGACCTCATCTATGCATGCTGTGTGGTGATGTTACTACTGCCTCTTGGGGTCATTGTGGCTTCCTATGCACGGGTCCTCACTGCCGTGATTAGGATGCCCTCCACTGAGGGGAAACAGAAGGCCCTCACCACTTGCTCTTCTCACCTGGCTGTGGTGAGCTTTTACTACGGGGGAGCCATATTTAGCTACATGCAACGGGCCTCAACTAGGACACCAATGGGAGATAGAGCCACCTCCATCTTCTACACTATCCTTACCCCAATGTTCAACCCACTCATTTACAGCCTGAGGAACAGGGAGGTAACTGGTGCCCTAAGGAAGATGCTGGGAAGGTGGGGCTTGTAG
>AcoCah_genomic_PVKX01012692.1_Seq_720|OR8
ATGAGCCAGAGGAACGCAACAGTGCCATCTGAATTCATTCTGGCAGAAATCATACACAATCCTGAGCTGCAGCTTCTGCTCTTGGCAGCCTTCCTGGTCATCTACGGAGTCGCCATGATAGGCAACCTGAGCCTCATCATTTTGACCAAGCTGGACTCTCATCTTCACACACCTATGTATTATTTTATCAGACACTTGTCTTTTATTGATCTTGCTAACTCTACTGTCATTTACCCCAAGACAATGGTGAATATAGCAATGAATCAAAATGTCATTTCCTATTATGGCTGTGCAATACAGATGGCATTCTACACTGTTTTCATTATCTGTGAACTTTTTATATTGTCTTCAATGGCCATTGATCGCTATGTGGCCATCTGCAATCCTCTGCTCTACAGTGTGATCATGTCTGAGAGACGCTGCTTTGCACTGGTGAGCATCCCGTATCTCCATAGTATCCTCCAGTCCTTGGTGATAACTAGTAATGTTTTTACATCGGCTTTCTGTGGATCTGTCATTCGCCATTTCTACTGTGACAATGTCCCTGTGTTACCATTACTGTGTTATAGAACACGGGATATAGAATTGATGATCATATTATTTGCAACATTTAATTTGATCTCCTCCCTCTTCATTATCTTAGTCTCTTACCTTCTGATTGTACTGGCCATATTTGGGATGCATTCGGCCGAGGGAAGAAAAAAGGCCTTCTTGACATGCGGTTCTCATCTGACAGTCGTGGTGATATTTTATGTGCCTCTGCTTTCCATGTACTTACAGCCCAAATCCACCCACTCCCTTGAATCAGAGAAAAAAGCCTCTGTGTTTTATACTTTAGTGGTTCCCATGCTTAATCCCTTGATCTACAGCTTTAGAAACAAAGAAGTGAAAAATGCTGTCATGAGACTCTTTAAGAACCGATGTAAACTGTGTACTTAA
>AcoCah_genomic_PVKX01033517.1_Seq_745|OR2
ATGGAGAAATGGAATCAGAGCTCAACTGATTTCACGTTGCTGGGGTTGTTTCCACAAAACCAAACTGGCCTGCTGCTTTTGCTGCTCATCATCTTTGTCTTCTCTCTGGCCTTGTTTGGCAACTCAACAATGATCCATCTCATTCGTGTGGATCCCAGGCTCCACACCCCCATGTACTTTCTTCTCAGTCAGCTCTCTCTCATGGACTTGATGTACATTTCTACCACTGTGCCCAAGATGGCATTTAACTTCCTCTATGGCCAGAAAACCATTTCTTTCATGGGCTGTGGAGTGCAATCCTTCTTCTTCCTGACCATGGCAGGCTCTGAGGGCTTGCTCCTGGCTTCCATGGCCTATGACCGCTTTGTGGCTATCTGCCACCCACTTCATTATCCCATTCGCATGAGCAAAGTAATGTGTCTGAAGATGATCATCGGCTCCTGGATATTGGGCTCCATCAACTCTTTAGCACATACTGTCTATGCCCTTCATATTCCTTACTGCCATTCTAGATCCATTAACCATTTCTTTTGTGATGTTCCAGCCATGTTGCCCCTGGCCTGTATGGACACTTGGGTTTATGAGTACATAGTGTTTGTGAGCACAAGCCTGTTTCTCCTACTTCCTTTCCTTGGCATCACAGCTTCCTATGGACGGGTCCTTTTTGCTGTCTTCCATATGCACTCAAAAGAGGGAAAGAAAAAGGCCTTCACCACATGTTCAACTCACTTAACTGTGGTGACGTTTTACTATGTACCTTTTGTCTACACCTATCTTCGACCAAGAAGTCTCCGTTCCCCCACAGAGGATAAGATTCTGGCTGTCTTCTACACTACCCTCACCCCCATGCTCAACCCCATAATCTATAGCCTGAGGAATAAGGAGGTCCTGGGGGCCATGGCGAGAGTCCTCGGGACAGCCTCTTCCACAAAAGCTTGA
>AcoCah_genomic_PVKX01010441.1_Seq_750|OR2
ATGGAGAAATGGAATCAGAGCTCAACTGATTTCACATTGCTAGGTTTGTTTCCACAAAACCAAACTGGCCTGCTGCTTTTGCTGCTCATCATCTTTGTCTTCTCTCTGGCCTTGTTTGGCAACTCAACAATGATCCACCTCATTCGTGTGGATCCCAGGCTCCACACCCCCATGTACTTTCTTCTCAGTCAGCTCTCTCTCATGGACTTGATGTACATTTCTACCACTGTGCCCAAGATGGCATTTAACTTCCTCTCTGGCCAGAAAACCATTTCTTTCATGGGCTGTGGAGTGCAATCCTTCTTCTTCCTGACCATGGCCTGTTCTGAGGGCTTGCTCCTGGCTTCCATGGCCTATGACCGCTTTGTGGCTATCTGCCACCCGCTTCATTATCCCATTCGCATGAGCAAAGTAATGTGTCTGAAGATGATCATTGGCTCCTGGATATTGGGCTCCATCAACTCTTTAGCACATACTGTCTACGCCCTTCATATTCCTTACTGCCGTTCTAGATCCATTAACCATTTCTTTTGTGATGTTCCAGCCATGTTGCCCCTGGCCTGTATGGACACTTGGGTTTATGAGTACATGGTGTTTGTGAGCACAAGCCTGTTTCTCCTACTTCCTTTCCTTGGCATCACAGCTTCCTATGGACGGGTCCTTTTTGCTGTCTTCCATATGCACTCAAAAGAGGGAAAGAAAAAGGCCTTCACCACATGTTCGACTCACTTAACTGTGGTGACGTTTTACTATGCACCTTTTGTCTACACCTATCTTCGACCGAGAAGTCTCCGTTCCCCCACAGAGGATAAGATTCTGGCTGTCTTCTACACTATCCTCACCCCCATGCTCAACCCCATAATCTATAGCCTGAGGAATAAGGAGGTCCTGGGGGCCATGGCGAGAGTCCTCGGGACAGCTTCTTCCACAAAAGCTTAA
>AcoCah_genomic_PVKX01011403.1_Seq_1|OR51
ATGACTCCAGGACCCCTAGGAAATGGCAGCACGTCATCTACTTTCTTGCTCAGTGGCATCCCTGGGCTAGAACACATGCACATCTGGATCTCCCTCCCACTGTGCCTAATGTATCTGGTTTCCATCCTGGGTAACTGCACAATTCTTTTCATCATTAAGACAGAGCCCTCACTCCACGAGCCTATGTACCTCTTCCTGTCCATGCTCGCTCTGACTGATCTGGGTCTCTCTCTCTGCACCCTCCCTACAGTGCTGGGCATCTTTTGGGTGGGAGCACGAGACATTGGTCATGATGCTTGCTTTGCCCAGCTCTTTTTCATTCACTGCTTGTCCTTCTTGGAATCCTCTGTGCTTCTCTCTATGGCCTTTGATCGCTTTGTGGCCATCTGTCGCCCTCTGCACTATGCTTCCATTCTCACCCACACGGTGATTGGCAGAATAGGTCTGGCCTCTCTGGGTCGTAGTGTTGCACTCATTTTCCCATTGCCTTTTATGCTCAAGCGATTCCCTTACTGTGGCTCCCTGGTCCTCTCACATTCCTATTGTCTCCACCAGGAAGTGATGAAATTGGCCTGTGCAGACATCAAGGCCAATAGCATCTATGGCATGTTTGTCATTGTTTCTACAGTAGGGGTGGACTCTTTGCTCATCCTATTCTCCTATGCACTCATCCTGCGCACCGTGCTGTCCATTGCCTCAAGGGCTGAAAGACTCAAAGCTCTCAATACATGTGTTTCACACATCTGTGCCGTGCTGTTGTTCTATACTCCCATGATTGGCTTGTCTGTCATCCACCGCTTTGGGAAGCAGGCACCTCATCTGGTTCAAGTGGTCATGGGCTTTGTGTATCTTCTCTTCCCTCCTGTGATGAACCCCATTGTCTACAGTGTCAAAACCAAACAGATCCGGGATAGGGTAACCCATGCCTTTTGTAACTAG
>AcoCah_genomic_PVKX01034581.1_Seq_11|OR51
ATGCTTCTCAACACGTCAGAGGTTGACGTCTCCACATTCCTACTGATTGGGATCCCAGGCCTTGAGCATATGCACCTTTGGGTTTCTATCCCCATCTGCCTCATGTACCTTACAGCCATCCTGGGAAACTGCACCATCCTCTGTGTCATCAGAGCAGAGCCTTCTCTGCATGAGCCCATGTACTATTTCCTCTCCATGCTGGCCTTCTCTGACCTGGGCCTGTCTTTCTCCTCCATCCCCACTATGCTAAGAATATTCTTGTTCAATGCCATGGGGATTTCTGCTGATGCCTGCATTGCCCAGGAATTCTTTATCCATGGATTCACAGATATGGAGTCTTCAGTGCTCCTCATTATGTCCTTCGATCGCTTTGTAGCCATCCGGTACCCGCTGAGATACAGCTCCATCCTTACTAGCTCCAGAGTTGTGCAAATTGGGCTAGCCTTTGCTGTTAAAAGCATTCTCCTGGTGCTTCCCCTTCCGTTTACTTTAAAGAGACTCAGATACTGTAATAAACGCTTGTTGTCACATTCTTATTGTCTCCATCAGGATGTCATGAAGCTGGCCTGCTCCGACAACAGGGTTAACTTTTACTATGGGCTGTTCGTTGCACTCTGCATGATGTCAGACAGTGCGTTCATTGCTGTGTCCTATGTGTTCATCCTGAAGACTGTGTTGGGTATTGCATCCCATGGGGAGCGGCTCAAAGCCCTCAATACCTGTGTCTCCCATATCTGTGCTGTGCTCATCTTCTATGTCCCCATCATAACCTTAGCTACCATGCATCGCTTTGCAAAGCATAAGTCTCCATTAGCTATGATTCTGATAGCAGATGCTTTCTTGCTGGTACCGCCCTTGATGAATCCCATTGTGTATTGTGTAAAAACTCGGCAGATTAGAGTTAAAGTCTTAGAAAAACTGGGTCTACATTCTAAGTAA
>AcoCah_genomic_PVKX01001921.1_Seq_15|OR51
ATGGCACTGTTCAATGTCACTCGCCCTTCTTCCTTCCTCCTGACTGGTATTCCTGGTCTGGAGACCCTCCACCCCTGGCTGGCAGGGCCCCTCTGTCTGATGTATGCTGTGGCCCTTGGGGGAAACACTGTGATCCTGCAGGCTGTGCGAGTGGAACCCAGCCTTCACGCTCCGATGTACTACTTCCTGTCCATGTTGTCTTTCAGCGATGTGGCCATGTCCGTGGCCACACTGCCCACTGTGCTCAGCACTTTCTGCTTTGATGCCCGCAGCATTGCTTTTGATGCCTGCCTGGTCCAGATGTTCCTCATTCATTCTTTCTCCATGATGGAGTCAGGGATTCTGCTAGCCATGAGCTTTGACCGCTATGTGGCCATATGTGATCCCTTACATTATGCCACTGTGCTCACCAACGAATTCATTGCTGGGATTGGGTTGGCTGTGACGGCTCGAAGCTTCGTCACCCTGTTCCCACTGCCCTTCCTCATCAAGAGGCTACCTATCTGCAGATCCAATGTTCTTTCCCACTCCTATTGCCTACACCCAGATATGATGAAGCTTGCCTGTGCTGACATCACCATCAACAGCATCTATGGGCTCTTTGTTCTTGTGTCTACCTTTGGAATGGACCTGCTTTTTATCTTCCTCTCCTACGTGCTCATTCTGCGCTCTGTTATGGCCATTGCTTCTCATGAGGAACGCCTTAAAGCTCTCAATACATGTGTGTCTCATATCTTGGCTGTACTTGCATTTTATGTGCCAATGATAGGAGTCTCTACAGTACACCGCTTTGGGAAGCATGCCCCACGGTACATACATGTCCTCATGTCCAATGTCTACCTCTTTGTGCCTCCTGTACTCAACCCTCTCATTTACAGTGCTAAGACAAAGGATATCCGCCGTGCCATCTTCCGCATGTTTCACCGTATCAAACTGTGA
>AcoCah_genomic_PVKX01001921.1_Seq_40|OR51
ATGTGGCTCAACACCTCCTCCTCCCCATTCCTGCTCACTGGATTCCCGGGTCTGGAGAAAGCCCATCACCTCATCTCCCTCCCATTGCTGGTGGCCTACATCTCCATCCTGCTTGGCAATGGCACCCTTCTGTTCCTCGTTAAGGATGACCGTAACCTCCATGAGCCCATGTACTATTTCTTAGGGATGCTGGCAGCTACAGATCTTGCAGTAACACTGACCACCATGCCCACAGTGCTGGGCGTACTATGGTTAAATCACCGGGAGATTGGCCATGGTGCCTGCTTCTCTCAGGCCTACTTTATCCACACTCTCTCTATTGTGGAGTCAGGGGTCCTGCTTGCCATGGCCTATGACCGTTTCATTGCCATTCGCAACCCGTTAAGATATACCACCATCCTTACTGACACTAGGGTAATGCAGATTGGCATAGGTGTATTGACAAGGGCTGGGCTGTCAATCATGCCCATAATCATTCGCCTGCATTGGTTTCCCTATTGTCGATCCCATGTACTCTCCCATGCTTTCTGTCTGCACCAGGATGTCATCAAGCTAGCCTGTGCTGACATCACATTCAACCGTCTCTATCCGGTTGTGGTTGTATTTGCAATGGTTCTGTTAGATTTTCTGATTATCTTCTTCTCCTATGTTTTGATTCTCAAGACTGTCATGGGCATCGCTTCTACAGACGAGAGGGCCAAGGCCCTCAACACATGTGTCTCCCATATCTGCTGCATCCTGGTTTTCTATGTCACTGTGGTTGGTTTGACATTTATTCACAGGTTTGGAAAGCATGTTCCTCACGTGGTCCACATAACAATGAGCTACATTTATTTCCTTTTCCCCCCATTTATGAACCCTGTCATCTATAGTATTAAGACCAAACAGATTCAGAGCGGTTTGCTCCGTTTATTCTCCCTGCCTTGTTCTAGAGCATGA
>AcoCah_genomic_PVKX01005467.1_Seq_62|OR52
ATGCCTTCTATCAATAGCACCCAGTTCCATCCCTCCTGCTTCATCCTGCTAGGGATCCCAGGACTGGAAGCTTGTCATGTATGGATTGCTTTCCCATTCTGTTTTGTATATCTGACTTCCCTTGTGGGAAACATGACCATTCTCTTCGTGATCAAGACTGAGCACAGCCTCCACCAGCCCATGTTCTACTTTCTAGCCACATTGTCTATGATTGATCTGTGTCTATCCTCATCCACCATCCCCAAAATGCTGGGCATCTTCTGGTTCAATCTCCAGGAGATCAGTTTCGGGGGCTGCCTTGCACAGATGTTCTTTATCCACGTATTTACGGGCATGGAAACAGTTTTGCTGGTGGTCATGGCTTATGACCGCTTTGTTGCCATCTGCAATCCTCTCCAGTACACCATGATCCTCACCAATAAAACCATCAGCCTCCTCCTCTTGGTTGTCATTGGAAGAAATTTAATCCTCGTGTCTCCGTTTGTGTTTCTCATTCTGAGACTGCCCTTTTGCGGGCACAACATTATGCCTCACACGTACTGCGAGCACATGGGTCTTGCCCGATTAGCCTGTGCATCCATCAAAATCAACATCATCTATGGACTCGTGGTGATTTCCCATATCCTTGTGGACATGATCCTCATTGCCTCCTCCTATGTGCTGATCCTTAGAGCTGTTTTCCAATTTCCCTCTCAAGATGCCCGACTGAAGGCTCTCAACACCTGTGGATCTCATGTCTGTGTCATGCTGTGCTTTTACACGCCAGCCTTGTTTTCTTTTATGACTCACCGCTTTGGCCAAAACATTCCCCACTACATCCATATTCTTTTGGCTAATCTATACGTAGTTGTCCCACCTGCTCTTAACCCTGTGATTTATGGAGTCAGGACTAAGCAGATCCGAGAGAAAATTATAAAAATATTTACACAAAAAGAATAA
>AcoCah_genomic_PVKX01005467.1_Seq_91|OR52
ATGTCACCAGACAACAGTTCATGGATTCACCCTTCATCCTTCCTGCTCTTGGGAATCCCAGGACTGGAAGAGCTGCAGTTCTGGCTTGCTTTGCCATTTGGCACGGTCTATCTTATCGCTGTCCTGGGGAACGTCATCATTCTCTTTGTCATCCAGCTTGAACGCAGCCTCCACCAGCCTATGTTCTACTTACTGGCCATGCTGGCTCTGACCGACTTGGGCCTGTCTACGGCAACCATTCCCAGAGCACTGGGCATATTCTGGTTTGGATTCCGTAAGATCGCCTTTAGAGACTGTGTAGCTCAAATGTTCTTCATACATCTGTTTACAGGCATCGAAACGTTCATGCTTGTGGCCATGGCCTTTGACCGCTACATTGCCATCTGCAACCCTCTCCGATACAACACAATCCTCACCAACAGAATGATTTGTATTATTTCTGGGGTTGGGCTATTCAAAAACTTCATTTTGGTTTTTCCACTTGTATTTCTCATTCTAAGGCTTTCGTTTTGTGGACACAATGTCATACCCCATACATACTGTGAGCACATGGGCATTGCCCGGCTGGCATGTGTTAGCATCAAGGTTAATGTATTATTTGGATTAATACTCATATCTATGATACTTCTGGATGTTATCTTGATTGCTATATCCTATGTAAAAATTCTTCATGCTGTGTTCAAACTCCCATCCTGGGAAGCCAGGCTCAAAGCTCTTAATACCTGTGGTTCCCATGTAGGTGTGATCTTGGCTTTCTTCACTCCAGCCTTTTTCTCCTTTTTGACTCATCGATTTGGACACAATATTCCACGGTATTTCCACATCCTCCTTGCTAACTTATATGTGATTGTTCCCCCTGCTCTTAACCCACTTATTTACGGGGTGAGAACCAAGCAGATCCGAGATCGTGTGGTGATATTTTTTTGTAAGGAAGGTTGA
>AcoCah_genomic_PVKX01001950.1_Seq_103|OR52
ATGACACATCCCTACATTTCATTTTTCTACTTGGTTGGTATTCCTGGCTTGGAAAATTTTCACTGCTTCATCAGCATCCCTGTGTGCTTCCTGTTTGTCTTGACCTTGGTGGGAAACAGCATAATCATTGTGACTGTCAAACTAGAACCAAGCCTCCACCAGCCTATGTTTCTCTTCCTTTGTATGTTGGCAACAAATGACATGTTTCTTACTTGCTTCACAGCCTTGAAAATGCTTGCTATTTTCTGGTTTGATGAACACTGGATTGAATTTGACATCTGTCTAACACAAATGTACTTTATCCACACTCTTTGCATTTTTGAGTCAGGCATCCTAGTGGCCATGGCTTTTGATCGCTTTGTGGCCATTTGCATCCCACTACACTACTCAACCATCCTTACAACATCTATGGTTATTAAATTGGGTTTAGTTGGCTTGAGCAGAGCTATGTTCATGGTTCTGCCAGGTCCTCTTCTCATTAAGAGGCTGCCTTACTACACAAGCTACGTCATTCCTCACGCTTACTGTGAGCACATGGCTGTGGTGAAGTTGGCCAGTGCCAACACTCGCATTAACAGAGCTTATGGAATCTCAGTGGCACTTTCAGTAACAATATTGGACGTGTGGCTCATAGCCACATCCTATATAAAAATTCTCCAAGCAGTTTTCCGGCTTTCTTCCAAAAATGCCCGCACTAAAGCCCTGGGCACCTGTGCTGCCCATGTCTGCACCATTCTTGCCTTCTATTCACCTGCACTGTTCAGCTTCCTAACTCATCGCATTGGCAAAAATGTGCCTGCAAGTGTCCACATCATCCTGGCAAGCATGTACCTTCTAGTACCCCCCTCAGTCAATCCCTTGGTGTATGGTGTCAAGACAAAGCAGATTCGGGATCGAGTGCTGAGTCTCTTCTCACCCTTGAAAGTTACTGTATACTAG
>AcoCah_genomic_PVKX01005694.1_Seq_466|OR10
ATGGAAGCATTGAAGAAAAACCGCACCTTAAGCTCTGAATTTATTATCTTAGGCTTTAGGGACCTGGCTGAACTACAAATCTTCTTTTTTGGACTCTTTCTAATTATGCATCTCATCACCTTAGCAGGCCACACAACTATTGTGCTAATCACTCTCATTGACACCTGCCTCCAGACACCCATGTATTTCTTCCTTCGAAACCTATCTGCCATTGAAATTTGCTACATATTAGTTATTGTCCCTAACATGCTGGCCAATTTCCTGTCTAACAATCAGCGAATGCCCTTCCTGGGATGTGCTCTACAAATGCACCTCTTCATTGCCTTGGGTGGAGCAGAGTGTTTCCTCCTTGTTGCGATGGCCTATGACCGTTTTGTGGCCATCTGCAACCCCCTGCGTTACACACTCATCATCACCAGGGTCTTCTGTCTGCAGATGTTGGCTCTGGCATGCATCAGTGGTTTTACACTTTCACTCACCCTTACCACTCTGATATTTCTCCTGCCCTTTTGTCAGTCCCATGTCATCAACCATTTCTTCTGTGATATTCCTGCTGTTCTATTTTTAGCCTGCTCTGACACGCGGGCCAATGAGATTGCAGTCTTCCTTGTCTGCATGCTGATTCTGCTGATTCCCTTCTTGTTGATCCTGTTTTCCTATGGATTCATTATTGCTGCCATTCTTAGAATTCATTCAGCAGAAGGCAGAAGTAAAGCTTTCTCTACCTGTGCTGGCCACCTGCTGGTCTCTGTTATGCACTATGGCTGTGCAATATTCATCTACATTCGTCCCAAGTCCTGCTACACCCCAGAACAGGACAAAATTGTGTCCTTGATCTATACCAATGTAACCCCAATGCTCTACCCTATGATCTATAGCTTGAGGAACAAGGAAGTCAAAGGTGCCCTCAGGAGGCTCCTGGTGAGCCATAGCCGATAA
>AcoCah_genomic_PVKX01040085.1_Seq_41|OR7
ATGGAACCAGAAAACCACACAGGGGTTCCAGAATTTTACCTGTTGGGACTTTCAGAGAATCCAGAGATCCAGCCTGTTCTCTTCGGGCTGTTCTTGTCTTTGTACTTGGTGACCATCTTTGGGAATCTGCTCATCATCCTGGCCATTGCTTCTGACCCTAAGCTGCACACACCAATGTATTTATTCCTCTCGAATCTATCCCTCTCTGACATCTGTTTCACCTCTACCACTGTCCCAAAGATGCTGCTGGACATCCAGACACAGAATAAGCTCATCACCTATGCAGGCTGCATCACACAGATGTACTTTTTCACAGTCTTTGGACTTCTGGACAATTTGCTTCTGACTGTGATGGCATACGACCGCTTTGTGGCCATCTGCCACCCTCTGCAGTACACTGTCCTTATGAACCCTAAGCTCTGTGCCCAACTACTTCTCCTGGCATGGCTCATAAGCATCCTCGGAGCCCTGCCTGAGAGTTTGACTGCACTGAGTCTGTCTTTCTGTGCTGTCGTGGAAATCCCACACTACTTCTGTGAGCTTCCTGAAGTCCTTAAGCTAGCCTGCTCTGACACCTTCATTAGCAATGTTGTGTTATATATTGTAACGGGCATCATGGGATTTTTCCCCCTAGCTGGGATACTTTTCTCTTATTCCCAAATTGTGACATCTGTCCTGCAGATTTCAACAGCAGGAGGAAAGTATAAAGCATTTTCCACCTGTGGCTCTCACCTTTCTGTTGTGTCTCTGTTCTATGGAACATGCCTTGGGGTGTATCTCAGTTCTACATGGACACAGGCTTCTTGGGCAGGAGTGTGTGCTTCCATTCTGTATACGGTGGTCACTCCCATGATGAACCCCTTCATCTACAGCCTTAGGAACAGGGATATGAAGAGAGCCCTGAATACACTACTATGTAGTCTGTCATTCTCAAATTAA
>AcoCah_genomic_PVKX01026009.1_Seq_52|OR1
ATGAGGAGGGATAACAAGAGCAGTGTGTCTGAGTTCATCCTCCTGGGGCTCCCCATCCGGCCAGAGGACCAAGCCATGTACTATGCCCTGTTCCTGGCCATGTACCTGAACACGGTGCTGGGGAACCTGCTCATCATCCTGCTCATCAGGATGGACCCTCACCTCCACACCCCCATGTACTTCTTCCTCAGCCACTTGGCCTTCACGGACATCTCCTTCTCATCAGTCACAGCTCCAAAGATGCTCATGAATATGCTGACACACAGCCAGTCCATCTCATATGCTGGGTGTGTTTCCCAGGTGTACTTTTTCTTATTGTTTGGGTGTATTGACAACTTCCTACTGACCTCCATGGCCTATGACAGGTATGTGGCCATCTGCCACCCTCTGCACTACACTAGAATCATGAACCAGGTCTTTTGTGTCCTTTTAGTAATTGTGTCCTGGGCCTTGTCCTCTGCCAATGCGCTTGTGCACACCCTCCTCTTGGCTCGCCTATCTCACTTTAGAGACAACACCATCCCCGACTACTTCTGTGACCTCTCTGCCTTGCTGAAGCTGTCCAGCTCAGACACCACGATCAATGAACTGGTCATCCTTTTTTTAGGTACTGCATTCATTACCCTGCCATTCATATGCATCCTGGTCTCTTACGGCCGCATTGGAGCCACCATCCTGAGAACTCCCTCCATCAAGGGAATCTGCAAAGCCTTGTCCACGTGTGGCTCTCACCTCTCTGTGGTTTCTCTGTACTATGGAGCCATTATTGGGCTATACCTCGTCCCCTCATCTAATAACACTAATGACAAGTTTGTCATTGTGTCTCTGATGTATAGTCTGGTCACACCCATGCTGAATCCCTTTATCTATAGTCTGAGGAATCGTGATATGAAAGGAGCACTGAGAAATGTCCTCAGCAGGAGAGTGTGCTCACAGTGA
>AcoCah_genomic_PVKX01045216.1_Seq_64|OR2
ATGAGCAACTACACTGGCCTGTCAGATTTCACCCTCGTGGGATTCTTCAGTCAAGCCAAAAACCCTGCCCTGCTTGTTGTGATCATATTTGTGGTTTTCCTGATGGCCTTGTCAGGGAACGCCCTCCTAATCCTTCTGATAGTCTCTGACACACACCTCCACACTCCCATGTACTTTTTCATCAGCCAGCTGTCCCTCATGGACATGATGTACATTTCTGTCACTGTGCCCAAGATGCTCATGGACCAGGTCCTAGGGAGCCACAAGATCTCAACTGCTGCCTGTGGGATGCAGATGTTCCTCTACCTGACACTAGGAGGTTCGGAATTTTTCCTTCTGGCTGCCATGTCTTATGACCGCTATGTGGCCATCTGTCACCCACTCCGTTATCCTGTCCTCATGAACCATAGAGTGTGTCTTCTCCTGACATCTGCCTGTTGGTTCCTGGGATCCTTGGATGGCTTCATGCTGACCCCTGTCACCATGACCTTCCCATTCTGTGGGTCCCGGGAGATCCATCACTTCTTCTGTGAGGTCCCCGCTGTGACAAAGTTGTCCTGCTCAGACACCTGGCTCTCTGAGACCCTCATGTACCTGTGCTGTGTGCTCATGATTTTCATCCCTGTGACGGTCATCTCCAGCTCCTATTCGTCCATCCTCCTCACTGTCCTCAGGATGAACTCAGCAGAGGGCAGGAAGAAGGCCTTGGCCACCTGCTCCTCCCACATGACTGTGGTCATCCTGTTCTATGGCGCTGCTGTCTACACCTACATGCTCCCTGCCTCCTTCCACACCCCTGAGAAGGACATGGTGGTGTCTGTGTTTTACACAATACTCACCCCTTTGTTGAACCCCCTAATCTATAGCCTTAGGAATAAGAATGTCCAAGATGCTATGAAGAAATTGTTGGGTGAGAATTCCTCTTTCAAGAAGCAATAA
>AcoCah_genomic_PVKX01046437.1_Seq_82|OR1
ATGAACAACAAAACTGTCATCTCCCAGTTTGTCCTCTGGGGGCTGCCCATTGCCCCAGAGCAGAATAACATGTTCTATGCCCTGTTCCTGGCCATGTACCTCACCACTGTCCTGGGGAATCTCATCATCATCATCATCATTTACCTGGACTCCCATCTCCACACACCCATGTACTTCTTTCTCAGCAACTTGTCCTTCTCTGACCTCTGCTTTTCCTCTGTCACAATGCCCAAGTTGCTGCAGAATATGCAGAGCCAGGACACTTCCATTTCATATGTGAGTTGTCTGACACAAATATACTTCTTTATGGTCTTTGGAGACATGGAAATCTTCCTCCTTGTGGTCATGGCCTATGACCGCTATGTGGCCATCTGCTTGCCCCTTCATTACACCAGCATCATGAGCCCCAAGCTCTGTGCTTCACTAGTGCTGCTACTGTGGATGCTGACCATACTGCATGCCTTGATGCACACCCTGCTCGCAGCTAGATTGTCTTTTTGTGAGAATAATGTGATCTTAAACTTTTTCTGTGACCTTTTTGCTTTCATAAAGCTGGCCTGTTCTGACACTTATGTTAATGAGTTGATGGTTTTTGTTGTGATTGGTCTCCTTGTTATAATTCCATTCCTACTTATTGTTATGTCCTATGCAAAGATTGTCTCCTCCATTCTCAGGATTTCATCTACTCAAGCCATCTACAAGGTCTCCTCCACCTGTGGCTCACATCTGTCAGCAGTGTCTCTGTTCTATGGGACAATTATTGGACTCTACTTATGCCCATCAGATAATGAATCTACTGTGCAGGAAACTGTCATGGCCATGATGTATGCAGTGGTGACTCCCATGCTGAACCCCTTCATCTACAGCCTGAGGAACAGAGATATGAAACAGGCCCTGATAAGAGTTATCTGCAGTAAGAAAATATCTTTGTTATGGTAG
>AcoCah_genomic_PVKX01005139.1_Seq_121_2|OR5
ATGGTCAGAGGGAATTACTCCATGGTGACTGAATTTATTCTCTTGGGATTGACAGACCGTCCAGAGCTGCAGCCTGTCCTCTTTGTGCTCTTCCTGGTGATCTATTTGATTACAGTGGGGGGCAATCTTGGCATGATGGTGCTAATCAGAGTAGATTCACGCCTGCATACCCCTATGTACTACTTTCTTGCCAGCTTGTCTTGCTTGGATTTGTGCTATTCTACCAATGTGACTCCCAAGATGCTCGTGAACTTTTTATCAGAGAAGAAGACCATTTCTTATGCAGCTTGTTTAGTCCAGTGTTATTTTTTCATTGCTATGGTGATTACTGAATATTATATGCTAGCTGTGATGGCCTATGACAGGTACGTGGCCATCTGTAACCCTTTGCTTTACAGCAGCAAGATGTCCAAAGGTGTCTGTGTCCGTCTGATTGCCGGTCCCTATATCTACGGCTTCCTGAGTGGCCTGATGGAAACCATGTGGACTTACCGGTTGACCTTCTGCGGCTCCAACATCATCAACCACTTCTACTGTGCTGACCCTCCTCTCATCAGACTCTCCTGCTCTGACACTTTCATTAAGGAAACATCTATGTTTGTAGTAGCAGGATTTAACCTCTCCAATTCCCTGCTCATAATCCTGATTTCCTACCTGTTCATTCTCACTGCCATCTTGAGGATGCGCTCTGCTGAAGGTAGGCGCAAAGCCTTTTCCACCTGTGGGTCGCATCTGGTGGCGGTGACTGTGTTTTACGGGACTCTGTTCTGCATGTATGTTAGACCTCCCACAGACAAGTCAGTGGAGCAGTCCAAAATCATTGCTGTATTCTACACTTTTGTAAGCCCCATGTTGAACCCCATCATTTATAGTCTGAGAAATAAAGACGTGAAACATGCTTTTCGGAAGCTGGTTAGAAGAAATGTGCTTTCAAAGTAA
>AcoCah_genomic_PVKX01000214.1_Seq_158|OR5
ATGATTGCAAGGGGAAACAGCACTGAGGTCACCCAGTTCATCCTCCTGGGCTTTGCAGATTTCCCCAGAATCCTAAGCCTGCTCTTTGTCACATTCCTCCTCACCTACGTTACCACTCTGGCCTGGAATCTGTCCCTCATTGTTCTAATCAGAATGGACTCTCACCTCCACACGCCCATGTATTTCTTTCTCTGTAACCTGTCCATCATAGACCTTTGCTATGTCACCTGCACAGTCCCAAAAATGCTCTCAGACTTTTTCCAGGAGAAGAAAACTATCAGCTTTGTGGGCTGCATTGCTCAGAATTTCATCTTTTCCACTACGGGGCTGAGCGAATCTTGCCTCATGACAGCCATGGCCTATGACAGGTATGCTGCCATCTGTAACCCTCTGCTCTATTCATCAATCATGTCACCCACCCTTTGCGTTCTGATGGTGCTGGCGTCCTATATGTCTGGGCTCACTGCTTCTTTGCTTCAGTTGTTTGCTTTGCTTCGTCTCCACTTCTGTGGACCCAATGTCATCAAGCACTTCTTTTGTGACATGCCACAGTTGCTAATTCTGTCCTGCACAGACACTTTCTTTGTACAAGTCCTGACTGCAATATTAACAATGATCTTTGGATTTGTAAATGTGCTAGTGATCATGATATCCTACGCCTATATCGTCTTGTCCATCCTGAGGATCACTTCAGCTAAGGGCAGGTCCAAGGCCTTCAACACCTGTGCTTCTCACCTCACAGCTGTTTCCCTATTCTACACCTCCAGTATCTTTGTCTATTTGAGTTCCAGCTCTGGTGGCTCCTCCAGCTTTGACAGATTTGCATCTGTCTTCTACACCGTGGTGATTCCCATGTTGAACCCTTTGATTTACAGTCTGAGGAACAAGGAAATCAAAGACGCCATGAAGAGGTTACAGAAAAAGACAATCTGCATCTAG
>AcoCah_genomic_PVKX01000168.1_Seq_163|OR10
ATGGCTAATCTGACCCTGATCAGAGAATTTCTCCTCCTGGGATTCGGAAACATCCACGGGTTACAGTTTTTGCTGTTTGGAACATTTCTTGGAATCTATGTGATGACCTTACTGGGGAATATTCTCATCCTTACGGTTACTGCCAGTGACCGCAGCCTCCAAACTCCCATGTACTTCTTTTTGTCCAATTTCTCCTTCCTTGAGATCTGGTATACAACTTCCATTGCTCCTAAGATGCTGAAGACCCTTCTCTCTGGTCCAGAGGCAATTTCTTTTGCAGGATGTGTGACTCAGTTTTATTTCTTTGGCTCCATGGCAGTAGTTGAGTGTTTTCTCCTGGCAGCCATGTCTTATGACCGCTACCTTGCAATCTGCAGCCCACTTCGGTACCCTTCTCTCATGAACTTCCACACATGTATCTGTCTTGCAGGTGTCTCTTGGCTGGGTGGATTTCTAACACCTGTTGTCACTGTCACTATGACGTTCCAGCTACAGTTTTGTGCATCCAATGAGATTGATCATTTCTTTTGTGACCTTGCCCCTGTGCTGAAGTTGGCTTGTTCCGATCCCGAGGAAGTAGAAAAAACTACTTTCCTCATGGCTTCCTTTGTCACCATGGTGCCCTTCCTGCTCACTGTAGCCTCCTATATAAACATCCTGGGTGCTGTCCTCAGAGTGCCATCAGCTACAGGAAAGCGAAGAGCCTTTTCCACATGCTCCTCCCACCTCATCGTAGTCACTCTCTACTACGGAACTCTGGGAACAGTGTATGCGATTCCCACAGCAACTCAGGCCACTGCCTTAAACAAGGTCTTCTCACTGCTCTACACTGTGATCACCCCCATGATCAACCCCATTGTGTACAGCCTGAGAAACAAGGATGTTAAAAATGCAGTGCAGAGACTCCTGGGTGAGTGGAAGCATGCCACAAAAACTTAA
>AcoCah_genomic_PVKX01012459.1_Seq_192|OR5
ATGGAAAACAGGACAGAGGTGACAGAGTTCATCCTTCTAGGACTAACCGATGCCCCAGAACTGCAGGCCCCCCTCTTTGTCATGTTCACTCTCATCTACTTTGTCAACATGGCTGGCAACTTGGGGATGCTTGTGCTGATTCTCTGGGACTCCCGACTCCACACTCCCATGTACATTTTTCTTGGTAACTTGTCTCTGGTGGATGTCTTTTACTCCTCAGCTGTCACTCCAACCGCTGTTGCTGGACTTCTTGTTGGAAACCAAGCCATTTCCTACAATGCTTGTGCTGCTCAGATGTTCCTATTTGTAGTCTTTGCTACTGCAGAAAATTTTCTCTTGGCTGCAATGGCCTATGATCGCTATGCAGCAGTGTGTAAGCCCCTGCATTACACCACCACCATGACTCCAACTACATGCGCATGTCTGACCGTAGCCTGCTATGCTGGCGGTTTCGTGAATTCCTCCATCCACACTGGGGACACATTCAGACTCTACTTCTGTAAGTCCAATGTGGTCCATCACTTTTTCTGTGATGTCCCAGCAGTCATGGTTCTCTCCTGCTCTGATAGGCATATCAGCGAGATGATCCTTCTTTATGGAGCAAGCTTTGTCATCTGTTCTGCACTCCTTGTTATTTTGATATCCTACATATTCATTTTCATCACCATCTTCAAGATGCGTTCAGCTGCAGGATACCAGAAAGCCATGTCCACCTGTGTTTCTCACTTCACTGCTGTCTCCATTTTCTATGGGACTCTTATTTTCATGTACTTACAACCCAGCTCAAACCACTCCATGGATACTGACAAAATTGTGTCTGTGTTCTACACCATGGTCATCCCCATGCTGAACCCTGTGGTCTACAGCCTGAGGAACAAAGAGGTGAAAAGTGCATTCAAGAAAGTTGTGGAGAAAACAAAATATTCCCTAGGATTTTGA
>AcoCah_genomic_PVKX01012459.1_Seq_303|OR5
ATGGAGAACAGGACAGAAGTGACAGAGTTTATCCTCTTAGGATTAACCAATGCCCCAGAACTGCAGGTCCCTCTATTTATTATAATCAGCCTTATCTATTTCATCAATGTGATTGGAAACTTAGGAATGATTGTGCTGATTCTCTGGGACTCTCGACTCCACACTCCCATGTATTGTTTCCTTGCTAACTTGTCTCTGGTGGATGTCTTTTACTCCTCAGCTGTCACTCCAACTGTTTTGGCTGGACTTCTAGTAGGAAGCAAGGTTGTCTCCTACAATGCCTGTGTTGCTCAGATGTTCTTATTTGCAGCCTTTGTCACTACAGAAGATTTCCTTTTGGCTGCAATGGCCTATGATCGCTATGCAGCAGTGTGTAAGCCCCTGCATTACACCACCACCATGACTCCAACGGTGTGCATATGTCTGACCATGGCCTGCTATGCTGGCGGTTTCGTGAATTCCTCCATCCACACTGGGGACACTTTCAGTCTTTCCTTCTGTAAGTCCAATGTGGTCCATCACTTTTTCTGTGATGTCCCAGCAGTCATGGTTCTCTCCTGCTCTGATAGGCATATCAGTGAGATGGTGCTTGTTTATGGAGCAAGCTTTGTCATCTGTTCTGCACTGCTCCTCATTTTGATATCCTACACGTTTATCTTCATCACTATCTTCAAGATGCGTTCAACTGCAGGATACCAGAAGGCCATGTCCACCTGTGTTTCTCACTTCACTGCTGTCTCCATTTTCTATGGGACTCTAATTTTCATGTACTTACAACCCAGTTCCAGCCACTCCATGGATACTGACAAAACTGTGTCTGTGTTCTACACCATGGTCATCCCCATGCTGAACCCTGTGGTCTACAGCCTGAGAAACAAAGAGGTGAAAAGTGCATTCAAGAAAGTTGTGGAGAAAACAAAATATTCCCTAGCATTTTGA
>AcoCah_genomic_PVKX01016190.1_Seq_460|OR6
[truncated: 41,028,189 more chars]
