# Supplementary material for: Phylogeny, Ecology, and Gene Families Covariation Shaped the Olfactory Subgenome of Rodents
Source: Genome Biol Evol. 2023 Nov 16;15(11):evad197. doi: 10.1093/gbe/evad197 (PMC10653590; doi:10.1093/gbe/evad197)
Supplement: evad197_Supplementary_Data [file evad197_supplementary_data.zip › S5_TukeysHSD.csv]

Natural history trait	Linear hypotheses tested	P-value (number of genes)	Signif.	P-value (proportion of functional genes)	Signif.
Period of activity	Diurnal – Generalist	0.151	n.s.	0.255	n.s.
	Nocturnal – Generalist	0.114	n.s.	0.000361	***
	Nocturnal – Diurnal	1.000	n.s.	0.00587	**
Diet	Omnivorous – Herbivorous	0.03	n.s.	0.0000100	***
Ecogroups	Fossorial – Desertic	0.580	n.s.	0.00397	**
	Semi-aquatic – Desertic	0.755	n.s.	0.306	n.s.
	Terrestrial – Desertic	0.0644	n.s.	0.994	n.s.
	Semi-aquatic – Fossorial	1.000	n.s.	0.670	n.s.
	Terrestrial – Fossorial	0.420	n.s.	0.00100	***
	Terrestrial – Semi-aquatic	0.563	n.s.	0.251	n.s.
