# Supplementary material for: Phylogeny, Ecology, and Gene Families Covariation Shaped the Olfactory Subgenome of Rodents
Source: Genome Biol Evol. 2023 Nov 16;15(11):evad197. doi: 10.1093/gbe/evad197 (PMC10653590; doi:10.1093/gbe/evad197)
Supplement: evad197_Supplementary_Data [file evad197_supplementary_data.zip › S6_Model_results.csv]

Model description	Evolutionary model	GIC	ΔGIC
1	BM	854.82	5.36
1+Lifestyle	OU	849.46	0
1+Diet	OU	852.25	2.79
1+Activity_period	OU	863.32	13.86
1+Lifestyle+Diet+Activity_period	OU	894.41	44.95
