# Supplementary material for: Phylogeny, Ecology, and Gene Families Covariation Shaped the Olfactory Subgenome of Rodents
Source: Genome Biol Evol. 2023 Nov 16;15(11):evad197. doi: 10.1093/gbe/evad197 (PMC10653590; doi:10.1093/gbe/evad197)
Supplement: evad197_Supplementary_Data [file evad197_supplementary_data.zip › S1_DATASET_Courcelle.csv]

Species name	Species acronym	Accession number	Scaffold number	Scaffold N50	Sequencing depth	BUSCO score	Activity	Diet	Lifestyle	Taxonomy	Functional OR	OR pseudogenes	References
Acomys cahirinus	ACOcah	GCA_004027535.1	371342	65411	32.7X	C:64.5;F:19.3	Diurnal	Omnivorous	Desertic	Mouse-related	858	265	Happold (2014) pp.221;Wilson, Lacher and Mittermeier (2017);
Allactaga bullata	ALLbul	GCA_004027895.1	1284382	36308	29.1X	C:51.6;F:23.1	Nocturnal	Omnivorous	Desertic	Mouse-related	539	356	Holden et al. (2017) pp.88;Wilson, Lacher and Mittermeier (2017);Holden, Cserkész and Musser (2017)
Aplodontia rufa	APLruf	GCA_004027875.1	1279526	37811	30.6X	C:63.9;F:18.3	Nocturnal	Herbivorous	Terrestrial	Squirrel-related	785	536	Carraway (1993);Lacher, Mittermeier and Wilson (2016);Carraway and Verts (1993)
Capromys pilorides	CAPpil	GCA_004027915.1	2352358	4081	26.1X	C:37.2;F:20.1	Nocturnal	Omnivorous	Terrestrial	Hystricomorpha	871	1731	Caballero Silva & Carlos (2023);Lacher, Mittermeier and Wilson (2016);Caballero Silva and Mancina (2023); Borroto-Páez and Woods (2012)
Castor canadensis	CAScan	GCA_001984765.1	21157	317708	110.0X	C:75.6;F:9.5	Nocturnal	Herbivorous	Semi-aquatic	Mouse-related	700	1819	Jenkins et al. 1979;Lacher, Mittermeier and Wilson (2016);Jenkins and Busher (1979)
Cavia porcellus	CAVpor	GCA_000151735.1	3144	27942054	6.8X (S)	C:83.1;F:6.1	Diurnal	Herbivorous	Terrestrial	Hystricomorpha	781	1442	Lacher (2016);P 433;Lacher, Mittermeier and Wilson (2016);Lacher Jr TE (2016)
Cavia tschudii	CAVtsv	GCA_004027695.1	1368179	91346	34.8X	C:77.5;F:10.7	Diurnal	Herbivorous	Terrestrial	Hystricomorpha	836	1562	Lacher (2016);P 433;Lacher, Mittermeier and Wilson (2016);Lacher Jr TE (2016)
Chinchilla lanigera	CHIlan	GCA_000276665.1	2839	21893125	87X	C:85.6;F:5.4	Nocturnal	Herbivorous	Terrestrial	Hystricomorpha	702	358	Spotorno;Lacher, Mittermeier and Wilson (2016);Spotorno, Zuleta, Valladares, Deane and Jiménez (2004)
Coendou prehensilis	COEpre	DNAZoo	1753069	42412415	NA	C:74.7;F:8.9	Nocturnal	Herbivorous	Terrestrial	Hystricomorpha	684	1040	Barthelmes (2016);Lacher, Mittermeier and Wilson (2016);Barthelmes (2016)
Cricetomys gambianus	CRIgam	GCA_004027575.1	1102952	110049	36.7X	C:76.2;F:12.3	Nocturnal	Omnivorous	Terrestrial	Mouse-related	963	809	Happold (2014);p160;Wilson, Lacher and Mittermeier (2017);
Ctenodactylus gundi	CTEgun	GCA_004027205.1	860073	354548	51x	C:81.7;F:7.5	Diurnal	Herbivorous	Desertic	Hystricomorpha	370	202	Happold (2014);p630;Lacher, Mittermeier and Wilson (2016);
Ctenomys sociabilis	CTEsoc	GCA_004027165.1	807571	49073	26.5X	C:62.2;F:17.7	Diurnal	Herbivorous	Fossorial	Hystricomorpha	636	486	Lacher, Mittermeier and Wilson (2016);
Dasyprocta punctata	DASpun	GCA_004363535.1	986664	43703	40X	C:62.3;F:17.6	Diurnal	Herbivorous	Terrestrial	Hystricomorpha	1737	2223	Lacher, Mittermeier and Wilson (2016);Sánchez-Brenes and Monge (2021); Laska, Baltazar and Luna (2003)
Dinomys branickii	DINbra	GCA_004027595.1	1158438	77918	31.9X	C:72.0;F:13.0	Nocturnal	Herbivorous	Terrestrial	Hystricomorpha	924	757	White and Alberico (1992);Lacher, Mittermeier and Wilson (2016);White and Alberico (1992)
Dipodomys ordii	DIPord	GCA_000151885.2	65193	11931245	181X	C:81.0;F:7.2	Nocturnal	Omnivorous	Terrestrial	Mouse-related	816	338	Lacher, Mittermeier and Wilson (2016);Garrison and Best (1990)
Dolichotis patagonum	DOLpat	GCA_004027295.1	1905764	31026	30.8X	C:65.9;F:16.1	Diurnal	Herbivorous	Terrestrial	Hystricomorpha	543	1431	Lacher, Mittermeier and Wilson (2016);Campos, Tognelli and Ojeda (2001)
Ellobius lutescens	ELLlut	GCA_001685075.1	58423	242123	130.0X	C:38.3;F:28.3	Both	Herbivorous	Fossorial	Mouse-related	429	707	Wilson, Lacher and Mittermeier (2017);
Ellobius talpinus	ELLtal	GCA_001685095.1	35046	15246	50.0X	C:45.5;F:27.4	Both	Herbivorous	Fossorial	Mouse-related	412	1045	Wilson, Lacher and Mittermeier (2017);
Erethizon dorsatum	EREdor	DNAZoo	1526	126287952	NA	C:84.9;F:5.6	Nocturnal	Herbivorous	Terrestrial	Hystricomorpha	772	508	Lacher, Mittermeier and Wilson (2016);Woods (1973)
Fukomys damarensis	FUKdam	GCA_000743615.1	7473	5314287	140X	C:79.7;F:6.8	Both	Herbivorous	Fossorial	Hystricomorpha	1120	939	Happold (2014);p652;Lacher, Mittermeier and Wilson (2016);
Glis glis	GLIgli	GCA_004027185.1	43343	30338	31.8X	C:47.5.0;F:26.9	Nocturnal	Omnivorous	Terrestrial	Squirrel-related	840	367	Lacher, Mittermeier and Wilson (2016);Kryštufek (2010)
Graphiurus murinus	GRAmur	GCA_004027655.1	1267939	28463	35X	C:64.5;F:19.3	Nocturnal	Omnivorous	Terrestrial	Squirrel-related	778	542	Happold (2014);p125;Lacher, Mittermeier and Wilson (2016);
Grammomys surdaster	GRAsur	GCA_004785775.1	23656	8094907	50.0X	C:84.7;F:5.7	Nocturnal	Omnivorous	Terrestrial	Mouse-related	1012	373	Happold (2014);P410-411;Wilson, Lacher and Mittermeier (2017);
Heterocephalus glaber	HETgla	GCA_000247695.1	4229	20532749	90X	C:78.7;F:7.2	Both	Herbivorous	Fossorial	Hystricomorpha	852	1806	Happold (2014);P668-669;Lacher, Mittermeier and Wilson (2016);
Homo sapiens	HOMsap	GCA_000001405.28	472	67794873		C:99.9;F:0.1	NA	NA	NA	NA	400	424	NA
Hydrochoerus hydrochaerys	HYDhyd	GCA_004027455.1	655342	202224	28.2X	C:75.6;F:9.5	Diurnal	Herbivorous	Semi-aquatic	Hystricomorpha	751	2312	Mones & Ojasti (1986);Lacher, Mittermeier and Wilson (2016);Mones and Ojasti (1986)
Hystrix cristata	HYScri	GCA_004026905.1	1136598	64768	35.2X	C:77.3;F:5.2	Nocturnal	Herbivorous	Terrestrial	Hystricomorpha	791	655	Happold (2014);P678-679;Lacher, Mittermeier and Wilson (2016);
Ictidomys tridecemlineatus	ICTtri	GCA_004006685.1	10007	22643357	52.6X	C:90.6;F:2.2	Diurnal	Omnivorous	Terrestrial	Squirrel-related	920	825	Lacher, Mittermeier and Wilson (2016);Streubel and Fitzgerald (1978)
Marmota marmota	MARmar	GCA_001458135.1	14543	31340621	30X	C:85.6;F:5.4	Diurnal	Herbivorous	Terrestrial	Squirrel-related	1027	736	Lacher, Mittermeier and Wilson (2016);Perrin and Berre (1993); Türk and Arnold (1988)
Meriones unguiculatus	MERung	GCA_002204375.1	68793	374687	136X	C:90.0;F:2.6	Both	Herbivorous	Desertic	Mouse-related	557	483	Wilson, Lacher and Mittermeier (2017);Gulotta (1971)
Mesocricetus auratus	MESaur	GCA_000349665.1	21484	12753307	115X	C:76.0;F:12.3	Nocturnal	Omnivorous	Terrestrial	Mouse-related	691	495	Wilson, Lacher and Mittermeier (2017);Gattermann et al. (2001)
Microtus ochrogaster	MICoch	GCA_000317375.1	645	17270019	94X	C:64.5;F:19.3	Nocturnal	Omnivorous	Terrestrial	Mouse-related	911	323	Wilson, Lacher and Mittermeier (2017);Stalling (1990)
Muscardinus avellanarius	MUSave	GCA_004027005.1	466805	59013	32.8X	C:51.6;F:23.1	Nocturnal	Omnivorous	Terrestrial	Squirrel-related	727	226	Lacher, Mittermeier and Wilson (2016);Mills CA (2012)
Mus musculus	MUSmus	GCA_000001635.8	162	54517951		C:99.7;F:0.2	Nocturnal	Omnivorous	Terrestrial	Mouse-related	1116	283	Happold (2014);P488-489;Wilson, Lacher and Mittermeier (2017);
Myocastor coypus	MYOcoy	GCA_004027025.1	1669667	35982	56.5X	C:37.2;F:20.1	Nocturnal	Herbivorous	Semi-aquatic	Hystricomorpha	664	388	Lacher, Mittermeier and Wilson (2016);Woods et al. (1992)
Myodes glareolus	MYOgla	GCA_004368595.1	50926	1590265	90.0X	C:75.6;F:9.5	Nocturnal	Omnivorous	Terrestrial	Mouse-related	1014	556	Wilson, Lacher and Mittermeier (2017);Hille SM and Mortelliti (2011); Wróbel and Bogdziewicz (2015); van Manen and Smaal (2021)
Spalax galili	SPAgal	GCA_000622305.1	154976	3618479	86X	C:83.1;F:6.1	Diurnal	Herbivorous	Fossorial	Mouse-related	1076	1360	Wilson, Lacher and Mittermeier (2017);Šklíba, et al. (2016); Nevo (2013)
Ochotona princeps	OCHpri	GCA_000292845.1	10421	26863993	103X	C:77.5;F:10.7	NA	NA	NA	NA	518	264	NA
Octodon degus	OCTdeg	GCA_000260255.1	7135	12091372	80X	C:85.6;F:5.4	Diurnal	Herbivorous	Terrestrial	Hystricomorpha	722	365	Lacher, Mittermeier and Wilson (2016);Woods and Boraker(1975)
Ondatra zibethicus	ONDzib	GCA_004026605.1	565356	89093	43.9X	C:74.7;F:8.9	Nocturnal	Herbivorous	Semi-aquatic	Mouse-related	789	481	Wilson, Lacher and Mittermeier (2017);Willner et al. (1980)
Onychomys torridus	ONYtor	GCA_004026725.1	2261735	20878	46.8X	C:76.0;F:12.3	Nocturnal	Carnivorous	Terrestrial	Mouse-related	916	272	Wilson, Lacher and Mittermeier (2017);McCarty (1975)
Oryctolagus cuniculus	ORYcun	GCA_000003625.1	3318	35972871	7.48X (ABI)	C:93.0;F:3.0	NA	NA	NA	NA	720	262	NA
Pedetes capensis	PEDcap	GCA_007922755.1	673563	74432	37.7X	C:51.6;F:23.1	Nocturnal	Herbivorous	Desertic	Mouse-related	679	474	Happold (2014);P620-623;Lacher, Mittermeier and Wilson (2016);
Perognathus longimembris	PERlon	GCA_004363475.1	2409818	24714	59.6X	C:63.9;F:18.3	Nocturnal	Omnivorous	Terrestrial	Mouse-related	991	327	Wilson, Lacher and Mittermeier (2017);Bartholomew and Cade (1957)
Peromyscus leucopus	PERleu	GCA_004664715.1	1763	4476954	43.0X	C:37.2;F:20.1	Nocturnal	Omnivorous	Terrestrial	Mouse-related	727	495	Wilson, Lacher and Mittermeier (2017);Lackey, Huckaby and Ormiston (1985)
Peromyscus polionotus	PERpol	GCA_003704135.2	5292	117603569	290X	C:75.6;F:9.5	Nocturnal	Omnivorous	Terrestrial	Mouse-related	937	306	Wilson, Lacher and Mittermeier (2017);Smith (1971); Extine (1980)
Petromus typicus	PETtyp	GCA_004026965.1	910679	35766	37.7X	C:83.1;F:6.1	Diurnal	Herbivorous	Desertic	Hystricomorpha	582	380	Happold (2014);P681-683;Lacher, Mittermeier and Wilson (2016);
Psammomys obesus	PSAobe	GCA_002215935.1	96427	76398	87.6X	C:77.5;F:10.7	Both	Herbivorous	Desertic	Mouse-related	604	404	Happold (2014);P344-345;Wilson, Lacher and Mittermeier (2017);
Rattus norvegicus	RATnor	GCA_000001895.4	1395	14986627		C:96.9;F:0.9	Nocturnal	Omnivorous	Terrestrial	Mouse-related	1170	688	Happold (2014);Page540-541;Wilson, Lacher and Mittermeier (2017);
Rhizomys pruinosus	RHIpru	GCA_004026225.1	4150536	2627	25.5X	C:74.7;F:8.9	Diurnal	Herbivorous	Fossorial	Mouse-related	763	1840	Wilson, Lacher and Mittermeier (2017);Longhui (2011) ; Ren et al. (2022)
Sigmodon hispidus	SIGhis	GCA_004025045.1	883546	101373	43.2X	C:76.0;F:12.3	Nocturnal	Omnivorous	Terrestrial	Mouse-related	1083	340	Wilson, Lacher and Mittermeier (2017);Cameron and Spencer (1981)
Spermophilus dauricus	SPEdau	GCA_002406435.1	360804	1761345	132.3X	C:82.2;F:15.1	Diurnal	Herbivorous	Terrestrial	Squirrel-related	936	966	Lacher, Mittermeier and Wilson (2016);Liu et al. (2013)
Thryonomys swinderianus	THRswi	GCA_004025085.1	1889641	21523	58.2X	C:77.2;F:20.1	Nocturnal	Herbivorous	Terrestrial	Hystricomorpha	547	396	Happold (2014);P688-690;Lacher, Mittermeier and Wilson (2016);
Urocitellus parryii	UROpar	GCA_003426925.1	15884	3964291	40.0X	C:61.3;F:20.1	Diurnal	Herbivorous	Terrestrial	Squirrel-related	762	607	Lacher, Mittermeier and Wilson (2016);McLean (2018)
Xerus inauris	XERina	GCA_004024805.1	57737	83865	24.4X	C:59.2;F:19.1	Diurnal	Omnivorous	Desertic	Squirrel-related	744	659	Lacher, Mittermeier and Wilson (2016);Skurski and Waterman (2005)
Zapus hudsonius	ZAPhud	GCA_004024765.1	1158100	2635	50.1X	C:84.4;F:10.3	Nocturnal	Omnivorous	Terrestrial	Mouse-related	783	543	Wilson, Lacher and Mittermeier (2017);Whitaker (1972)
